# Supplementary material for: Proteome Remodeling in Response to Sulfur Limitation in “Candidatus Pelagibacter ubique”
Source: mSystems. 2016 Jul 12;1(4):e00068-16. doi: 10.1128/mSystems.00068-16 (PMC5069961; doi:10.1128/mSystems.00068-16)
Supplement: Data Set S1 [file sys004162036sd6.xls]

## Sheet: Samples
SampleID	Treatment	Growth Rate	Carboy	Culture Label	Sample Label	Sample Group	Growth State	Harvest Date	Cells/mL
SL.1	Control	Exponential	S15	Control Culture 1	CE1	CE	0.829237	2010-10-10	1.3348e+07
SL.2	Limited	Exponential	S11	Limited Culture 2	LE2	LE	0.90742	2010-10-10	8.67768e+06
SL.3	Limited	Exponential	S10	Limited Culture 1	LE1	LE	0.818491	2010-10-11	1.05804e+07
SL.4	Control	Exponential	S19	Control Culture 4	CE4	CE	0.830438	2010-10-11	9.78967e+06
SL.5	Limited	Exponential	S13	Limited Culture 4	LE3	LE	0.905998	2010-10-11	9.07866e+06
SL.6	Limited	Transitioning	S14	Limited Culture 5			0.556323	2010-10-12	1.10287e+07
SL.7	Control	Exponential	S16	Control Culture 2	CE2	CE	0.832343	2010-10-12	9.04649e+06
SL.8	Limited	Transitioning	S11	Limited Culture 2			0.51837	2010-10-13	1.34693e+07
SL.9	Limited	Transitioning	S10	Limited Culture 1			0.508474	2010-10-13	1.24304e+07
SL.10	Limited	Transitioning	S14	Limited Culture 5			0.516962	2010-10-13	1.09833e+07
SL.11	Limited	Transitioning	S12	Limited Culture 3			0.541221	2010-10-13	8.92425e+06
SL.12	Limited	Transitioning	S12	Limited Culture 3			0.391613	2010-10-14	9.55541e+06
SL.13	Limited	Stationary	S13	Limited Culture 4			0.249826	2010-10-14	1.24604e+07
SL.14	Control	Exponential	S17	Control Culture 3	CE3	CE	0.801847	2010-10-14	1.06312e+07
SL.15	Control	Transitioning	S15	Control Culture 1			0.43959	2010-10-15	3.18273e+07
SL.16	Control	Transitioning	S19	Control Culture 4			0.474261	2010-10-15	2.71843e+07
SL.17	Control	Transitioning	S16	Control Culture 2			0.578706	2010-10-15	2.54381e+07
SL.18	Control	Exponential	S17	Control Culture 3			0.830327	2010-10-16	1.94116e+07
SL.19	Control	Exponential	S17	Control Culture 3			0.823267	2010-10-17	2.78498e+07
SL.20	Limited	Stationary	S12	Limited Culture 3	LS3	LS	0.0797881	2010-10-18	8.79801e+06
SL.21	Limited	Stationary	S14	Limited Culture 5	LS5	LS	0.173938	2010-10-18	1.00108e+07
SL.22	Limited	Stationary	S13	Limited Culture 4	LS4	LS	0.215009	2010-10-18	1.03092e+07
SL.23	Limited	Stationary	S11	Limited Culture 2	LS2	LS	0.24625	2010-10-18	1.09524e+07
SL.24	Limited	Stationary	S10	Limited Culture 1	LS1	LS	0.189993	2010-10-18	1.16194e+07
SL.25	Control	Transitioning	S17	Control Culture 3			0.540507	2010-10-19	3.101e+07
SL.26	Control	Stationary	S15	Control Culture 1	CS1	CS	0.243901	2010-10-21	3.1192e+07
SL.27	Control	Stationary	S16	Control Culture 2	CS2	CS	0.256034	2010-10-21	3.30357e+07
SL.28	Control	Stationary	S19	Control Culture 4	CS4	CS	0.258176	2010-10-21	2.85389e+07
SL.29	Control	Stationary	S17	Control Culture 3	CS3	CS	0.294244	2010-10-23	3.90557e+07

## Sheet: Microarray
Gene	SL.1	SL.2	SL.3	SL.4	SL.5	SL.6	SL.7	SL.8	SL.9	SL.10	SL.11	SL.12	SL.13	SL.14	SL.15	SL.16	SL.17	SL.18	SL.19	SL.20	SL.21	SL.22	SL.23	SL.24	SL.25	SL.26	SL.27	SL.28	SL.29
SAR11_0001	8.08	8.46	8.63	8.25	8.44	8.05	8.05	8.09	7.88	7.82	7.26	7.21	6.88	8.12	7.88	8.07	8.12	7.96	8.25	6.25	6.85	7	6.11	6.48	7.95	6.87	7.82	7.04	7.77
SAR11_0002	6.07	6.25	6.06	6.15	6.43	6.24	6.37	6.13	6.31	6.46	6.3	5.97	5.79	5.97	6.67	6.54	6.28	6.15	6.59	4.97	5.74	5.84	5.54	5.51	6.59	5.62	6.19	6.3	5.99
SAR11_0003	8.78	8.96	9.03	9.08	9.22	9.24	8.91	8.27	8.57	8.79	9.19	8.85	8.76	8.93	8.98	8.87	8.44	8.65	8.92	8.64	8.45	8.58	8.79	8.66	8.93	8.56	9.17	8.68	8.76
SAR11_0004	5.17	5.2	5.48	5.05	5.13	5.52	5.33	6.37	7.03	6.44	6.25	6.48	7.32	5.35	6.25	6.67	6.21	5.47	6.03	7.4	6.86	6.49	6.59	6.9	6.42	6.37	6.56	6.76	6.47
SAR11_0005	10.37	10.09	10.54	10.11	10.04	10.69	10.03	11.29	11.21	10.9	10.51	10.74	11.35	10.27	10.87	11.25	11.07	10.54	10.91	11.29	10.62	10.34	9.57	10.99	10.93	10.39	10.78	10.78	10.82
SAR11_0006	2.4	2.57	2.49	2.24	1.92	2.28	2.52	3.34	3.02	3.14	2.81	2.63	2.43	2.04	3.13	2.82	2.34	2.5	2.86	2.09	2.5	2.55	2.24	2.57	3.1	2.93	2.88	2.93	2.99
SAR11_0007	7.9	7.98	8.13	7.71	7.78	8.1	7.56	9.21	8.97	8.95	8.09	8.41	9.02	8.01	8.7	8.53	8.35	7.93	8.25	6.68	6.04	4.94	5.36	6.76	8.64	8.08	8.2	8.43	8.26
SAR11_0008	11.05	10.79	11.13	10.78	10.8	10.99	10.57	11.37	11.13	11.37	11.02	10.87	11.35	11.33	11.13	10.87	10.87	10.94	10.78	9.87	9.52	9.22	9.05	9.92	11.15	10.84	11.02	10.96	11.02
SAR11_0009	5.9	5.84	5.85	5.76	5.84	5.86	5.7	5.7	5.64	5.69	5.56	5.74	5.99	5.55	6.3	5.77	6.24	5.82	6.17	5.14	4.88	4.78	4.94	5.32	6.33	5.76	6.19	6.12	6.06
SAR11_0010	7.97	7.65	7.77	7.63	7.53	7.62	7.68	7.41	6.89	7.35	6.92	6.77	7.05	7.76	6.71	7.14	6.96	7.46	7.13	6.24	5.93	5.64	5.97	5.96	6.81	6.2	6.73	6.5	7.15
SAR11_0011	1.88	2.06	2	1.84	1.83	2.06	2.11	2.29	1.98	1.9	1.76	2.16	2.04	1.89	2.19	2	1.97	2.03	2.34	1.78	2.27	1.95	2.02	2.01	2.22	2.18	2.23	2.69	2.09
SAR11_0012	8.53	8.41	8.27	8.46	8.46	8.46	8.43	8.53	8.55	8.49	8.06	8.34	8.85	8.42	8.48	8.46	8.31	8.43	8.35	8.99	8.86	8.23	7.86	8.84	8.37	8.38	8.64	8.75	8.61
SAR11_0013	1.74	1.96	2.05	1.72	1.72	1.95	1.8	1.77	1.92	1.88	2.1	2.06	1.9	1.89	2.18	1.86	1.83	2.06	2.06	1.46	1.85	2.18	2.07	1.88	2.1	2.17	1.57	1.83	1.95
SAR11_0014	3.81	4.21	3.77	4.44	4.66	3.77	4.39	4.65	5.01	4.55	4.51	5	5.93	3.84	5.06	4.83	4.38	4.15	4.6	5.08	5.91	5.24	5.68	5.35	4.86	5.07	4.84	4.82	4.9
SAR11_0015	6.36	6.08	6.05	6.2	6.27	5.74	6.22	6.55	6.72	6.17	6.67	6.89	6.95	6.39	6.22	6.21	6.35	6.3	6.43	7.37	7.68	7.6	7.93	7.31	6.36	7.26	6.65	6.91	6.55
SAR11_0016	6.27	6.15	5.34	6.05	6.01	5.36	6.26	6.1	5.95	5.68	6.14	6.39	6.4	6.22	6.07	6.37	5.99	6.48	6.18	6.53	6.35	6.29	7.06	6.78	5.88	6.38	6.14	6.28	6.02
SAR11_0017	8.65	8.6	8.74	8.39	8.48	8.7	8.63	8.32	8.19	8.02	8.15	8.48	8.32	8.31	8.84	8.82	8.81	8.98	8.88	8.93	8.86	8.34	8.12	8.62	8.75	8.64	8.75	8.85	9.03
SAR11_0018	6.56	6.55	6.22	6.55	6.3	6.42	6.52	5.73	4.5	5.47	5.82	5.85	4.15	7.49	6.32	5.86	5.81	6.78	6.39	3.87	4.37	5.16	4.69	5.03	5.96	5.57	5.88	5.69	6.2
SAR11_0019	4.41	4.72	4.2	5.08	4.97	4.3	4.9	4.52	4.78	4.53	5.36	5.43	5.07	4.81	4.55	4.13	4.25	5.14	4.34	5.47	5.64	5.06	5	5.89	4.66	4.96	5.07	5.16	4.84
SAR11_0020	3.1	3.06	2.51	2.85	2.92	2.48	3.08	2.29	2.65	2.82	2.8	2.93	2.78	2.91	2.31	2.25	2.31	3.15	2.6	2.95	2.63	2.95	3.08	2.74	2.55	2.61	2.7	2.61	2.73
SAR11_0021	5.1	5.38	4.51	5.07	5.62	4.6	5.6	4.6	4.74	4.47	5.21	5.78	5.14	5.18	5.06	4.71	4.73	5.16	4.9	5.43	5.33	5.45	5.92	5.65	4.45	4.94	4.94	5.06	5.24
SAR11_0022	5.58	5.3	4.67	5.33	5.38	4.72	5.51	4.62	5.2	4.75	5.14	5.55	5.31	4.92	4.99	4.95	4.8	5.51	4.84	5.46	4.7	4.71	5.27	5.97	5.08	4.97	4.67	5.11	5.08
SAR11_0023	5.92	5.51	5.32	5.77	5.74	5.33	5.7	5.12	5.76	5.21	6.21	6.27	5.56	5.95	4.98	4.89	4.98	6	5.34	6.21	6.35	6.71	6.79	6.73	5.28	6.27	5.85	6.05	5.84
SAR11_0024	5.09	4.8	4.41	5.06	4.9	4.78	4.86	4.41	4.67	4.57	4.86	5.2	4.63	4.9	4.09	4.36	4.03	5.15	4.38	4.65	5.33	5.3	5.17	5.17	4.32	5.04	4.61	4.54	4.45
SAR11_0025	5.43	5.26	4.52	5.34	5.05	4.68	5.58	5.31	5.21	4.73	5.45	6	5.13	5.72	4.45	4.73	4.74	5.69	4.72	6.15	5.8	5.74	6.19	6.18	4.83	5.2	5.04	5.14	5.06
SAR11_0026	4.61	4.31	4.17	4.21	4.14	3.75	4.74	4.84	4.74	4.57	5.73	5.7	4.33	4.57	4.61	4.32	4.11	4.65	4.46	5.59	4.92	5.38	5.78	5.43	4.36	5.2	4.63	4.87	4.53
SAR11_0027	7.03	7.19	7.31	7.02	6.92	7.59	7.25	7.78	8.06	7.89	7.48	7.84	7.88	7.24	6.73	6.77	6.7	7.22	7.07	7.32	7.33	7.02	7.33	7.68	6.81	6.84	6.86	6.93	6.81
SAR11_0028	4.09	4.07	3.8	4.09	3.94	4.27	4.17	4.99	5.03	4.8	4.98	5.48	5.46	4.17	3.92	4	3.59	4.23	4.03	5.08	4.3	4.52	4.86	4.91	3.85	4.02	4.5	4.29	4.05
SAR11_0029	6.21	5.85	4.35	5.52	5.57	4.84	5.82	4.85	5.34	4.85	6.08	6.83	5.74	6.36	5.7	5.74	4.85	6.54	6.02	7.02	7.24	7.07	7.51	7.15	5.57	6.77	6.02	6.45	6.24
SAR11_0030	2.81	2.99	2.19	2.26	2.5	2.09	2.59	2.45	2.15	2.07	2.45	3.26	2.3	2.54	2.27	3.2	1.92	2.62	2.67	2.2	2.42	2.45	2.45	3.05	2.72	2.34	2.39	2.43	2.64
SAR11_0031	8.57	8.31	8.07	8.32	8.33	7.5	8.52	7.8	8.18	7.73	7.68	7.59	7.72	7.95	7.97	8.58	8.51	8.63	8.75	8.29	8.76	7.98	7.77	8.86	8.37	8.1	8.19	8	8.35
SAR11_0032	10.58	10.61	10.55	10.65	10.48	10.15	10.47	10.38	10.3	10.29	9.4	8.94	10.26	10.63	10.4	10.53	10.68	10.63	10.7	9.81	10.69	9.95	9.43	11.02	10.61	9.77	10.58	10.31	10.59
SAR11_0033	7.2	7.21	7.03	6.87	7.07	6.43	6.96	6.18	6.59	6.16	6.56	6.79	6.4	6.67	7.06	7.41	7.05	7.27	7.08	6.64	7.37	7.01	6.63	7.38	7.09	7.1	7.07	7.08	7.35
SAR11_0034	3.71	2.99	3.3	2.47	3.16	2.8	3.43	3.68	3.42	3.05	3.63	4.15	3.84	3.46	3.34	3.13	3.1	3.24	3.24	3.31	4	3.05	5.67	4.97	3.23	3.4	4.14	4.62	4.23
SAR11_0035	8.29	8.05	8.51	8.21	7.99	8.43	8.14	9.16	8.95	8.62	8.49	8.72	9.4	8.62	8.67	8.51	8.48	8.36	8.26	9.92	9.88	9.17	8.85	9.7	8.28	8.75	8.79	9.06	8.75
SAR11_0036	5.25	5.45	5.01	4.67	5.24	5.22	4.93	6.1	6.1	5.62	5.01	5.31	7.23	4.83	5.61	5.48	4.95	4.94	5.22	6.53	6.3	5.52	4.81	5.91	5.63	5.04	5.41	5.55	5.6
SAR11_0037	5.5	4.52	5.07	4.93	5	5.58	5.26	5.67	5.18	5.97	5.52	5.18	4.99	5.71	4.84	4.52	4.23	4.56	4.47	4.06	4.5	4.19	4.22	4.63	4.44	4.16	4.58	4.82	4.6
SAR11_0038	3.11	3.33	3.29	3.36	3.16	3.09	3.6	3.43	3.43	3.69	3.62	3.49	3.47	3.3	3.63	3.51	2.94	3.55	3.47	3.38	3.78	3.87	4.16	3.2	3.69	3.36	3.68	3.92	3.87
SAR11_0039	2.63	2.47	3.04	2.5	2.57	2.83	2.62	3.55	2.72	2.71	2.95	2.88	3.73	2.65	2.96	2.5	2.68	2.88	2.72	3.62	3.09	3.52	3.2	2.98	2.88	3.07	3.16	3.09	2.98
SAR11_0040	7.17	6.6	5.94	7.01	6.49	5.97	7.02	6.21	5.99	6.28	6.87	7.36	6.2	7.35	5.85	5.9	6.08	6.98	6.04	6.89	6.35	6.96	7.15	7.07	6.02	6.48	6.48	6.42	6.43
SAR11_0041	7.61	7.42	6.63	7.54	7.15	7.04	7.33	7.35	7.16	7.36	6.77	6.99	7.02	7.53	6.13	6.33	6.43	7.51	6.29	7.21	6.48	7.29	7.44	7.18	6.7	7.02	6.78	6.4	6.89
SAR11_0044	6.12	6.29	6.38	6.3	6.4	6.28	6.57	6.03	6.27	6.35	5.94	5.61	5.82	5.69	6.59	6.6	6.81	6.49	6.79	6.06	5.9	5.98	6.3	6.36	6.82	6.13	6.43	6	6.21
SAR11_0047	1.49	1.73	1.96	1.9	1.77	1.56	1.83	1.88	1.62	1.62	1.79	1.62	1.74	2.05	1.95	1.91	1.47	1.72	1.59	1.54	1.72	1.97	1.79	1.65	1.99	2.01	1.66	1.94	2.11
SAR11_0048	7.98	8.09	8.41	8.11	8.27	9.03	8.33	8.27	8.36	8.73	8.53	8.55	7.87	8.84	7.46	7.14	7.57	8.01	7.5	6.98	7.04	7.05	7.31	7.18	7.77	6.78	7.4	7.17	7.3
SAR11_0050	6.9	7.02	7.03	7.18	7.12	7.19	7.38	6.78	7.22	7.18	7.51	7.28	7.19	6.66	7.19	7.51	7.72	7.14	7.62	7.69	7.42	7.67	8.12	7.53	7.52	7.54	7.38	7.25	7.33
SAR11_0051	8.17	8.36	8.53	8.38	8.15	7.85	8.21	7.97	7.96	7.59	6.98	7	8.06	8.55	8.31	8.3	8.44	8.54	8.46	7.62	7.87	7.88	7.6	7.77	8.41	7.68	8.33	8.17	8.52
SAR11_0053	8.49	8.44	8.32	8.8	8.33	8.31	8.79	8.22	8.17	8.09	7.69	7.74	8.11	7.71	8.66	8.77	8.52	8.7	8.82	7.76	8.13	7.46	7.12	8	8.88	8.07	8.41	8.24	8.32
SAR11_0054	11.02	11.04	10.98	11.17	10.66	10.54	10.9	10.3	10.25	10.14	9.7	9.31	10	11.29	10.93	10.84	10.9	11.05	10.85	9.99	10.21	9.96	9.68	10.47	10.87	10.64	10.84	10.7	10.76
SAR11_0056	5.33	5.44	5.96	5.1	5.43	5.59	5.34	5.21	5.08	5.49	5.11	5.06	4.53	5.23	5.06	5.33	5.19	5.29	5.28	4.1	4.16	3.56	3.98	4.47	5.18	4.66	5.15	4.91	5.17
SAR11_0057	3.68	3.69	4.01	3.51	3.67	3.43	3.77	3.82	3.79	3.99	3.64	3.22	3.53	3.84	3.77	3.68	3.4	3.73	3.81	3.32	3.23	3.57	3.35	3.4	3.82	3.33	3.75	3.75	3.52
SAR11_0058	8.06	8.52	7.33	8.06	8.19	7.38	8.25	7.14	7.4	7.08	7.13	6.79	7.48	7.86	7.84	8.26	8.37	8.5	8.53	6.64	7.39	7.11	7.09	7.47	7.94	7.05	7.64	7.12	7.47
SAR11_0059	8.33	8.62	7.56	8.4	8.16	7.12	8.24	7.54	7.51	7.26	6.98	6.6	7.46	7.82	8.5	8.94	8.76	8.42	8.67	7.14	7.75	6.96	6.45	7.69	8.51	7.01	7.73	7.53	7.78
SAR11_0060	8.87	9.1	8.08	9.09	8.61	7.98	9.13	8.17	8.34	7.97	7.75	7.35	8.19	8.54	9.24	9.48	9.17	9.33	9.31	8.03	8.91	7.28	7.47	8.47	9.05	7.83	8.85	8.55	8.54
SAR11_0061	7.66	7.65	7.49	7.49	7.39	7.19	7.6	6.98	6.97	6.79	6.62	6.4	7.3	7.42	7.9	8.13	8.17	7.89	7.98	7.49	7.95	7.01	6.68	7.59	7.65	7.21	7.49	7.61	7.6
SAR11_0062	5.37	5.64	5.46	5.44	5.33	5.31	5.48	5.3	5.27	5.17	5.13	5.33	5.64	5.06	6.45	6.4	5.91	5.48	6.16	5.47	5.53	5.16	5.32	5.79	6.01	5.2	5.55	5.73	5.57
SAR11_0063	7.86	7.53	7.39	7.72	7.39	7.18	7.5	6.63	7.04	6.59	7.04	6.99	7.77	7.87	8.32	8.61	8.23	8.25	8.45	7.85	8.36	7.65	7.66	8.18	8.03	7.54	7.7	7.78	7.59
SAR11_0064	7.46	7.7	7.47	7.83	7.47	7.24	7.24	6.78	6.95	7.19	7.13	7.26	7.14	7.54	7.79	7.73	7.33	7.72	7.76	6.6	7.07	6.32	6.05	6.95	7.47	7.25	7.55	7.52	7.51
SAR11_0065	5.85	5.49	5.21	5.68	5.59	5.62	5.7	6	5.99	5.48	5.98	6.47	6.25	6	6.38	6.49	6.24	5.4	5.96	6.06	6.43	6.43	5.61	6.88	6.5	6.63	6.33	6.62	6.5
SAR11_0068	8.78	9.15	8.93	9.12	9.37	9.3	8.82	9.08	9.29	8.83	8.27	7.77	9.03	8.48	8.52	8.87	9.28	9.05	9.29	7.57	7.91	7.82	8.08	8.16	8.68	7.93	8.14	8.1	8.6
SAR11_0070	4.81	4.77	4.9	3.94	5.22	5	5.17	4.68	5.44	5.24	5.12	4.86	5.4	5.19	4.54	4.53	4.75	4.86	5.03	3.85	3.19	3.83	4.33	4.47	4.91	4.11	4.34	4.18	4.22
SAR11_0071	6.89	6.87	6.41	6.59	7.02	6.66	6.85	6.31	6.6	7.01	6.4	6.6	6.69	6.77	6.63	6.62	6.67	6.67	6.64	5.44	5.29	6.09	6.62	6.54	6.81	6.14	6.5	6.33	6.5
SAR11_0072	6.02	6.24	5.76	5.97	6	5.5	6.26	5.76	5.85	5.97	5.95	6.28	5.63	6.26	5.89	6.27	5.82	6.21	5.99	5.96	5.73	6.12	6.25	6.14	5.76	5.79	5.86	5.58	5.83
SAR11_0073	7.25	7.53	7.3	7.35	7.5	7.35	7.55	7.82	7.85	7.55	7.18	7.18	8.28	7.04	7.83	7.83	7.66	7.38	7.75	7.41	7.77	7.06	7.3	7.61	7.8	7.15	7.64	7.19	7.61
SAR11_0074	7.63	7.54	7.92	7.68	7.58	7.68	7.5	7.34	7.05	7.3	7.57	6.82	7.38	7.81	7.63	7.3	7.57	7.63	7.66	6.23	6.92	6.51	6.75	7.22	7.72	7.03	7.42	7.4	7.65
SAR11_0075	7.41	7.3	7.51	7.12	7.31	7.58	7.24	8.55	8.54	8.13	7.97	8.28	9.21	7.41	7.5	7.69	7.27	7.35	7.5	8.49	8.13	7.5	7.34	8.19	7.55	7.28	7.38	7.37	7.28
SAR11_0076	1.77	1.93	1.88	1.75	1.95	1.96	1.93	1.79	1.88	1.85	1.75	2.01	1.88	1.88	1.85	2.09	1.78	2.16	1.85	1.82	1.86	2.09	1.79	1.68	1.88	2	1.88	1.88	1.84
SAR11_0077	10.72	10.52	10.86	10.47	10.48	11	10.38	11.56	11.14	11.07	10.29	10.54	11.67	11.7	10.91	10.64	10.56	10.51	10.38	10.61	9.76	9.92	10.17	10.09	11.03	11.06	11.11	11.03	11.23
SAR11_0079	1.99	2.11	1.99	2.17	2.19	2.5	2.18	2.36	3	2.58	2.07	2.2	2.54	1.84	2.57	2.52	1.93	2.1	2.08	1.88	2	2.16	1.66	2.04	2.67	1.99	2.11	2.3	2.37
SAR11_0080	2.93	2.73	2.84	2.55	2.5	3.07	2.56	2.41	2.57	2.48	2.97	2.68	2.55	3.04	2.54	2.14	2.47	2.52	2.57	2.36	2.93	2.88	2.47	2.37	2.57	2.79	2.86	2.64	2.17
SAR11_0081	5.39	5.35	5.51	5.13	5.33	5.27	5.18	5.23	5.48	5.43	5.27	5.51	5.09	5.18	5.28	5.42	5.43	5.12	5.7	5.08	4.49	4.27	4.79	5.38	5.33	4.84	5.18	4.75	5.3
SAR11_0082	6.01	5.95	6.26	6.01	5.81	6.19	5.99	6.53	6.49	6.42	6.86	7.25	6.66	6.57	6.77	6.84	6.21	5.89	6.18	7.13	6.73	6.75	6.69	6.77	6.66	6.91	6.65	6.52	6.73
SAR11_0083	1.88	2.12	1.97	1.66	2.23	2	1.97	2.21	2.01	1.97	2.05	2.05	1.96	2.08	1.84	1.94	1.72	2.05	1.97	1.8	2.29	2.27	1.97	1.84	1.97	1.97	1.91	2.02	1.89
SAR11_0084	4.79	4.97	5.18	5.09	5.16	5.09	5.25	5.24	5.52	5.33	5.7	5.83	5.33	4.81	5.37	5.5	5.37	4.89	5.36	5.59	5.92	5.98	6.58	5.83	5.43	5.41	5.8	5.89	5.51
SAR11_0085	5.8	5.97	5.54	5.83	5.92	6.14	5.89	5.37	5.35	5.72	5.71	5.42	5.68	5.19	5.62	5.49	5.44	5.79	5.6	5.04	5.08	4.79	5.27	5.17	5.27	5.29	5.26	5.18	5.22
SAR11_0086	8.75	8.87	8.77	8.85	8.93	9.35	8.96	9.1	9.35	9.47	9.09	8.82	9.39	9.67	9.04	9	9.08	8.78	8.85	8.83	9.27	8.55	8.78	9.21	9	9.11	9.41	9.17	9.03
SAR11_0087	1.94	2.06	2.16	1.98	1.95	2.27	2.13	1.95	1.79	2.07	2.17	1.94	1.91	2.32	1.99	2.04	1.63	2	1.95	1.67	2.08	1.87	1.99	2.21	2.02	2.22	2.09	2.03	2.24
SAR11_0088	2.58	2.75	2.66	2.31	2.76	2.77	2.9	2.12	2.44	2.68	3.1	3.35	2.74	2.8	2.74	2.48	2.75	2.5	2.74	2.69	2.67	2.6	3.5	3.07	2.76	3.03	2.91	3.34	2.71
SAR11_0089	5.86	5.62	5.43	5.97	5.63	5.71	6.1	5.49	5.19	5.46	5.76	5.65	5.07	5.7	5.67	5.28	4.87	5.87	5.67	5.49	5.4	5.6	6.71	5.95	5.61	5.38	5.63	5.75	5.74
SAR11_0090	1.55	2.1	2.27	1.9	1.93	2.04	2.28	1.93	1.79	2.04	1.93	2.22	1.9	1.86	1.93	1.92	1.67	1.77	2.25	1.68	1.86	1.88	1.68	1.96	1.93	1.81	1.99	2.19	2.1
SAR11_0091	5.96	6.01	5.12	5.87	5.67	5.6	6.02	5.93	5.88	5.67	5.84	6.03	6.2	5.75	6.35	6.04	6.01	6.2	5.77	6.04	6.18	6.32	6.12	6.35	6.48	5.89	6.11	6	6.14
SAR11_0092	1.96	2.28	1.74	1.98	1.99	2.17	2.12	2.14	2.21	2.56	2.95	2.28	2.13	1.86	2.25	2.38	2.31	2.43	2.12	2.51	2.29	2.07	2.84	2.31	2.61	2.53	2.27	2.19	2.46
SAR11_0093	2.72	2.58	2.63	2.47	2.82	2.56	2.7	2.52	2.92	2.75	2.87	3.68	2.69	2.65	2.67	2.86	2.31	2.59	2.6	2.86	3.37	2.97	3.66	3.94	2.47	3.29	3	2.76	2.59
SAR11_0094	7.33	7.26	7.25	7.4	7.26	7.2	7.5	7.24	7.21	7.29	6.99	7.27	7.46	7.02	7.42	7.2	7.03	7.05	7.16	7.08	7.37	6.79	6.67	7.14	7.1	6.96	7.41	7.52	7.41
SAR11_0095	7.87	7.89	8.26	7.9	7.58	7.85	7.76	7.17	7.23	7.48	7.77	7.28	7.45	8.43	7.36	7.35	7.27	7.43	7.26	7.23	7.31	7.15	6.81	7.05	7.06	7.03	7.1	7.02	7.14
SAR11_0096	5.93	5.96	5.43	5.72	5.94	5.53	5.64	5.22	5.34	5.37	5.64	5.41	5.9	5.42	5.74	5.98	5.21	5.41	5.26	5.13	4.83	4.77	5.12	5.44	5.61	5.07	5.44	5.4	5.71
SAR11_0097	6.55	6.84	6.17	6.63	6.89	6.38	6.92	5.83	6.42	6.55	7.13	6.8	6.56	6.38	5.87	6.4	5.74	6.3	6.2	7.05	6.73	7.91	7.4	6.67	6.28	7.2	6.55	6.54	6.52
SAR11_0098	8.07	8.26	8.2	8.28	8.27	7.73	8.1	8.04	8.07	7.85	7.36	6.98	6.86	6.68	7.83	7.96	8.22	8	8.36	5.06	5.46	5.88	5.02	6.1	8	6.66	7.35	7.17	7.13
SAR11_0099	10.3	10.23	10.47	10.21	10.34	10.72	10.43	10.24	10.47	10.71	10.8	10.65	10.18	10.53	10.52	10.04	10.29	10.17	10.26	8.72	8.81	8.47	8.77	8.97	10.49	9.13	10.1	9.72	9.84
SAR11_0100	8.08	7.72	7.97	7.7	7.85	7.8	8.01	7.51	7.11	7.01	7.63	7.12	6.9	8.51	7.24	7.14	7.58	7.78	7.31	7.08	6.56	7.16	6.5	6.83	7.39	6.88	7.38	7.2	7.4
SAR11_0101	4.75	4.46	4.85	4.27	4.82	4.64	4.73	4.36	4.61	4.46	4.88	4.46	4.45	4.47	4.44	4.52	4.41	4.61	4.15	4.29	4.38	4.38	4.21	4.68	4.17	4.46	4.24	4.2	4.14
SAR11_0102	8.09	8.01	8.18	7.98	8	8.31	8.05	8	8.25	8.18	8.64	8.57	8.05	8.58	8.33	7.94	7.8	7.93	7.83	8.44	8.38	8.93	8.43	8.24	8.14	8.81	8.31	8.41	8.19
SAR11_0103	6.23	6.19	6.18	6.07	6.13	5.92	6.25	6.28	6.21	6.1	6.1	6.04	5.95	6.08	6.51	6.09	6.13	6.08	6.2	6.07	6.38	6.05	6.27	6.16	6.27	6.12	6.37	6.18	6.38
SAR11_0104	5.72	5.58	4.97	5.83	5.21	4.69	5.65	5.31	5.03	4.95	5.45	4.75	5.09	5.83	4.99	5.21	4.95	5.5	5.28	5.03	5.16	4.88	5.54	5.52	5.08	4.91	5.14	5.13	5.47
SAR11_0105	3.66	3.77	3.32	3.47	3.73	3.88	3.95	3.33	4.01	3.95	4.15	4.71	4	3.51	3.42	3.81	3.21	3.71	3.39	3.8	3.28	4.38	5.02	4.6	3.75	4.33	4.01	4.14	4.03
SAR11_0106	6.45	6.52	5.93	6.26	6.31	6.27	6.61	6.35	6.45	6.54	5.92	6.5	6.93	6.3	7.08	6.12	6.18	6.56	6.5	6.5	6.87	6.21	6.41	6.98	6.66	6.5	6.88	6.78	6.92
SAR11_0107	2.59	2.52	2.53	2.41	2.42	2.38	2.35	2.67	2.43	2.24	2.87	2.89	2.47	2.3	2.54	2.7	2.08	2.45	2.35	2.4	3.1	3.33	3.07	3.22	2.78	3.22	2.87	3.34	2.9
SAR11_0108	1.66	1.92	1.86	1.86	1.74	2.3	1.92	2.19	1.88	2.01	2.12	2.14	1.92	2.19	1.95	2.02	1.58	2	1.86	1.59	3.12	1.95	1.98	1.99	1.95	2.21	1.9	2.28	1.75
SAR11_0109	2.93	3.44	3.16	2.88	3.45	3.26	3.08	2.46	2.88	3.09	2.99	3.12	2.26	2.32	3.31	3.8	3.08	2.75	4.06	1.88	2.6	2.38	2.35	2.61	3.3	2.88	2.59	2.6	2.47
SAR11_0110	4.19	4.2	3.64	4.31	4.31	4.04	4.31	4.41	4.47	4.43	4.77	5.08	4.41	4.44	4.65	4.41	4.29	4.51	4.51	4.78	4.65	5.19	5.52	5.45	4.34	5.08	4.66	5.02	4.79
SAR11_0111	3.96	3.81	4.01	3.83	3.82	3.49	4.27	3.36	3.62	4.03	5.08	4.81	3.57	3.71	4.17	4.11	3.87	4.26	4.18	3.97	4.53	3.96	4.3	4.84	4.24	4.19	4.37	4.76	4.84
SAR11_0112	2.22	2.28	2.69	2.28	2.31	2.2	2.23	2.18	2.07	1.97	2.11	2.56	1.79	2.04	2.18	2.1	1.86	2.31	2.26	2.18	2.94	2.47	2.27	2.59	2.35	3.07	2.52	2.36	2.46
SAR11_0113	4.74	4.39	4.68	4.32	4.26	4.05	4.38	3.77	3.48	3.68	4.08	3.97	3.73	4.67	3.74	3.93	3.29	4.27	4.02	2.86	2.91	2.87	3.04	3.19	3.9	3.41	4.21	3.74	3.98
SAR11_0114	9.11	9.14	8.41	9.21	8.88	8.54	9.06	9.02	9.14	8.82	8.5	8.7	9.13	8.62	9.29	9.19	9.1	9.11	8.97	8.61	8.77	7.97	8.07	8.7	9.22	8.98	9.15	9.06	9.23
SAR11_0115	5.27	4.85	3.9	4.69	4.9	4.25	5	5.3	5.4	4.85	4.41	4.48	5.85	4.31	5.8	5.88	5.21	5.07	5.01	4.51	4.8	4.18	4.3	4.79	5.52	4.57	5.23	4.8	5.35
SAR11_0116	8.8	8.7	8.88	8.37	8.97	9.25	8.79	8.45	8.37	9.04	8.51	8.57	8.55	9.09	8.58	8.11	8.18	8.55	8.29	7.04	7.13	7.69	8.05	7.83	8.54	7.78	8.36	8.08	8.19
SAR11_0117	11.6	11.56	11.41	11.52	11.24	11.37	11.31	11.49	11.21	11.24	10.7	10.68	11.15	11.39	11.3	11.42	11.36	11.42	11.21	10.49	10.43	10.15	9.2	10.36	11.51	10.59	11.16	10.81	11.18
SAR11_0118	6.59	6.88	6.57	6.43	6.39	6.25	6.28	6.51	6.42	6.65	6.68	6.78	6.43	6.37	6.96	7	6.34	6.51	6.44	6.02	6.01	5.34	5.58	5.37	6.88	5.84	6.45	6.49	6.51
SAR11_0119	2.41	2.46	2.31	2.08	2.46	2.01	2.08	2.47	2.07	2.67	2.26	2.02	2.11	2.24	2.55	2.57	2.02	2.37	2.83	1.7	2	2.41	2.24	2.01	2.88	1.94	2.35	2.11	2.08
SAR11_0120	4.44	4.21	4.5	4.69	4.09	4.9	4.39	4.49	4.93	4.96	4.69	4.86	4.76	4.57	4.82	4.62	4.31	4.58	4.66	4.56	4.48	5.05	5.66	5.28	4.95	4.96	5.43	5.28	5.31
SAR11_0121	1.87	1.95	1.9	1.99	1.71	1.84	2.25	1.87	1.89	1.86	2.19	2.48	2.05	1.99	2.06	2.1	1.98	1.87	2.16	2.46	2.44	2.89	2.72	2.48	2.17	2.17	2.1	2.25	2.18
SAR11_0122	5.56	5.73	5.67	5.91	5.42	5.23	5.63	5.15	5.21	5.33	5.88	5.92	5.45	5.21	5.53	5.67	5.23	5.86	5.8	5.75	5.7	6.98	6.59	6.64	5.57	6.24	6.08	5.93	5.76
SAR11_0123	5.91	5.81	5.29	5.65	5.8	4.97	5.94	5.1	5.7	5.42	6.57	6.61	5.95	5.64	5.33	5.48	5.26	5.8	5.57	6.65	7.15	6.96	7.86	7.22	5.57	6.08	6.11	6.31	6.02
SAR11_0124	7.03	7.07	6.86	7.3	7.3	7.22	7.28	6.68	7.01	6.84	7.26	7.07	6.6	7.17	6.52	6.81	6.74	7.16	6.86	7.07	7.18	7.58	8.35	7.67	6.85	7.69	7.07	6.87	7.13
SAR11_0125	2.5	2.49	2.28	2.59	2.47	2.6	2.28	2.67	2.58	2.53	2.83	3.16	2.7	2.6	2.42	2.42	2.32	2.57	2.41	2.71	2.63	2.65	3.21	3.34	2.54	3.05	2.6	2.65	2.92
SAR11_0126	3.02	2.68	2.56	2.29	2.59	2.76	2.7	3.07	3.28	3.26	2.76	2.84	3.3	2.59	2.74	2.69	2.59	2.57	2.9	3.4	3.19	2.72	3.12	3.01	2.93	2.96	2.81	2.88	2.88
SAR11_0127	9.36	9.3	9.55	9.15	9.18	9.27	9.14	9.35	9.37	9.47	9.07	9.31	9.45	8.95	9.18	9.33	9.24	9.31	9.24	10.08	10.02	9.22	9	9.62	9.15	9.26	9.3	9.52	9.39
SAR11_0128	8.11	7.9	7.45	7.87	7.55	7.48	7.83	7.63	7.98	8	8.48	8.88	7.85	8.11	7.2	7.5	7.24	7.83	7.48	8.41	7.37	8.73	8.6	8.71	7.35	8.27	7.65	7.68	7.87
SAR11_0129	2.84	3.03	2.23	2.51	2.78	2.73	2.99	2.92	3.12	3.36	2.77	3.59	2.6	2.13	2.65	2.89	2.54	2.71	2.52	2.38	2.27	2.52	2.3	2.42	2.9	2.33	2.68	2.63	2.53
SAR11_0130	8.65	8.58	8.45	8.65	8.7	8.8	8.75	8.22	8.56	8.83	8.47	8.51	8.06	8.88	8.14	8.02	8.29	8.55	8.17	6.71	6.83	6.8	6.78	7.01	8.26	6.94	8.12	7.72	7.73
SAR11_0131	6.99	7.04	5.75	6.66	6.82	6.09	6.68	5.99	6.51	6.37	6.51	6.36	6.43	6.56	6.67	6.86	6.66	6.98	6.71	5.93	5.89	6.16	5.88	6.06	6.65	5.98	6.29	6.21	6.12
SAR11_0133	9.35	9.34	8.76	9.11	9.41	8.46	9.02	9.03	8.66	8.19	7.98	8.27	7.57	8.98	8.86	9.43	9.56	9.33	9.35	7.89	7.46	7.73	7.27	7.66	9.01	8.11	8.59	8.32	8.64
SAR11_0134	10.81	11.03	11.08	10.95	10.92	11.17	11.02	10.73	10.88	11.14	11.13	10.77	10.03	10.13	10.73	10.62	10.95	10.92	10.86	8.9	8.86	8.76	8.37	9.01	10.79	9.48	10.45	10.17	10.28
SAR11_0135	9.97	9.82	9.96	9.74	9.71	10.03	9.9	9.15	8.64	9.33	9.47	9.13	8.02	10.38	9.04	8.83	9.27	9.71	9.22	7.42	7.58	8.18	8.05	7.73	9.23	8.43	9.08	8.78	8.89
SAR11_0136	3.82	4.27	3.88	3.95	4.25	4.01	4.27	4.26	4.21	4.17	4.75	4.71	4.35	4.19	4.27	4.19	3.98	4.34	4.12	4.37	5.23	5.61	5.13	4.83	4.23	4.48	4.23	4.54	4.5
SAR11_0137	3.88	3.89	4.09	3.87	3.88	3.75	3.86	3.66	3.66	4.1	4.1	4.25	3.72	3.78	4.41	4.15	3.89	4.04	4.11	3.85	3.91	4.71	4.71	4.66	4.18	4.63	4.54	4.71	4.26
SAR11_0139	7.32	6.82	8.02	7.15	7.17	8.1	6.72	8.47	8.21	8.13	7.35	7.53	7.5	8.04	8.16	8.2	8.92	7.38	7.51	8.09	7.66	7.18	7.61	7.24	7.7	7.65	7.9	7.87	7.66
SAR11_0142	7.44	7.37	8.04	7.23	7.27	7.86	7.52	8.14	7.55	8.04	7.74	7.64	7.61	8.91	7.31	7.7	7.65	7.42	7.38	7.18	7.14	7.4	7.5	6.99	7.47	7.15	7.61	7.19	7.37
SAR11_0143	7.82	7.91	8.22	8.25	8.15	8.25	8.43	8.18	7.88	8.31	8.04	7.73	7.34	8.16	7.85	7.87	8.1	7.88	8.05	6.8	6.76	7.18	6.93	6.9	8.12	7.22	7.65	7.21	7.61
SAR11_0144	8.41	8.41	8.35	8.02	8.27	8.12	8.33	8.05	7.52	7.67	7.7	7.71	7.61	8.05	7.39	7.58	7.94	8.26	7.79	7.24	7.41	7.55	7.55	7.62	7.79	7.54	7.55	7.54	7.8
SAR11_0145	5.84	5.83	6.18	5.7	5.82	6.32	6.01	5.56	5.5	5.97	6.25	6.6	5.42	6.18	5.37	5.63	5.65	6.11	5.33	6.04	6.16	6.43	7.28	6.65	5.29	5.99	5.59	5.77	5.77
SAR11_0147	8.08	7.72	7.91	8.11	8.01	8.4	8.24	8.73	9.06	8.97	8.71	8.92	9.31	8.57	7.98	7.73	7.93	7.83	7.94	8.5	8.12	7.53	7.55	8.47	8.02	7.66	7.88	7.63	7.76
SAR11_0148	6.65	6.38	6.44	6.59	6.66	6.42	6.65	6.7	7.06	6.74	7.18	7.64	6.8	6.03	5.85	6.01	5.92	6.69	6.35	7.75	7.23	7.42	6.8	7.42	6.01	6.86	6.3	6.42	6.41
SAR11_0149	5.18	5.04	4.21	4.81	4.97	4.46	5.15	4.29	4.4	4.22	4.55	4.79	4.24	4.55	3.75	4.16	3.79	5.16	4.3	4.11	4.88	3.95	4.94	4.96	3.48	4.36	3.56	4.26	3.47
SAR11_0151	4.6	4.5	4.33	4.45	4.24	4.67	4.72	4.27	4.69	4.57	4.76	4.7	4.12	4.48	4.08	4.16	4.27	4.62	4.08	4.79	4.5	4.14	4.5	4.74	4.16	5.57	4.4	4.39	4.1
SAR11_0152	3.87	4.01	3.71	3.58	4.01	4.02	3.88	3.67	3.37	3.46	4.02	4.09	3.53	3.41	3.82	3.6	3.41	4.21	3.82	3.42	4.16	3.72	3.96	4.24	3.68	3.75	3.62	4	3.62
SAR11_0153	5.74	5.79	5.93	5.62	5.8	5.85	5.42	5.55	5.28	5.45	5.62	5.52	5.14	5.49	5.45	5.54	5.6	5.76	5.79	5.1	5.04	5.51	5.35	5.69	5.46	5.64	5.32	5.6	5.64
SAR11_0154	5.84	5.54	5.25	5.56	5.51	5.24	5.66	5.73	6.22	6.02	6.35	6.49	6.41	5.96	6.22	6.08	5.69	5.74	5.97	6.16	6.8	7.42	6.85	6.39	5.96	6.7	6.12	6.55	6.06
SAR11_0155	6.04	5.26	5.71	5.11	5.41	6.23	5.68	6.64	6.62	6.35	6.69	7.26	7.31	6.15	6.23	5.92	5.71	5.79	6.07	7.2	7.62	7.52	7.17	7.38	5.92	6.81	5.97	6.45	6.01
SAR11_0156	7.03	6.85	7.56	6.66	6.82	7.37	6.62	8.1	7.29	7.36	7.13	7.52	7.31	6.56	6.97	7.03	7.55	7.13	7.42	7.64	7.37	6.7	6.65	6.73	6.93	6.6	6.6	6.74	6.88
SAR11_0157	5.15	5.19	4.95	4.78	5.44	5.36	4.95	4.7	4.98	4.95	5.71	5.6	4.76	4.98	4.58	4.87	4.88	5.23	5.05	4.85	5.35	5.58	5.92	5.49	4.83	5.19	4.97	4.82	4.76
SAR11_0158	7.28	7.45	7.09	7.37	7.44	7.52	7.5	7.07	7.23	7.58	7.5	7.54	7.02	6.76	7.14	7.55	7.36	7.36	7.53	7.08	7.37	6.14	7.35	7.12	7.42	6.42	6.88	6.56	6.9
SAR11_0159	3.33	3.35	3.62	3.64	3.61	3.11	3.37	2.93	3.02	3.59	4.04	4.17	2.83	3.83	3.55	3.47	3.23	3.42	4.03	3.78	4.01	4.94	4.6	4.23	3.72	3.57	3.61	3.88	3.42
SAR11_0160	3.88	4.01	4.25	3.99	3.89	4.16	3.86	3.71	4.03	3.93	4.31	4.32	3.35	4.28	4.15	3.7	3.9	4.27	3.96	3.84	4.32	3.81	4.94	4.08	4.23	4.05	4.03	4.02	4.02
SAR11_0161	6.96	6.23	7.57	5.83	5.73	6.06	5.73	6.78	5.76	6.07	5.89	5.5	5.4	7.52	5.56	5.88	5.97	6	5.63	3.25	4.03	5.38	5.32	4.89	6.19	5.66	5.83	5.71	5.95
SAR11_0162	9.47	9.26	10.35	9.11	9.31	10.08	9.01	10.83	10.2	10.59	9.32	9.51	9.73	10.55	9.76	9.86	10.12	9.3	9.78	6.97	7.02	7.62	6.64	8.23	10.19	9.19	9.98	9.68	10.08
SAR11_0163	1.99	1.91	2.16	1.82	1.93	1.87	2.05	1.96	2.39	1.87	1.98	2.02	2.34	1.69	1.69	1.76	1.55	1.86	2.05	1.46	1.79	1.82	1.89	1.78	2.04	2.24	2.07	2.22	1.77
SAR11_0164	8.65	9.02	8.19	8.93	8.65	8.24	8.54	6.92	6.85	7.53	8.06	7.5	6.13	8.35	6.25	6.33	6.32	8.42	7.14	7.54	5.91	7.1	8.13	7.1	6.3	7.04	6.61	6.31	6.53
SAR11_0165	6.79	6.79	7.37	6.9	6.96	7.18	7.34	5.59	5.47	6.71	6.92	6.19	4.42	7.4	5.39	4.99	5.54	6.69	6.34	4.82	4.26	4.39	5.37	5.24	5.78	5.17	5.33	4.93	4.91
SAR11_0166	7.53	7.82	7.64	7.49	7.53	7.52	7.67	7.37	7.18	7.09	7.31	7.29	7.14	7.49	7.1	7.37	7.56	7.76	7.66	7.64	7.47	8.03	7.89	8.2	7.25	7.49	7.44	7.33	7.48
SAR11_0167	2.4	2.43	2.19	2.4	2.69	2.1	2.34	2.02	2.17	1.92	2.38	2.2	2.56	2.28	2.21	2.31	1.99	2.31	2.27	2.33	1.97	1.82	2.4	2.68	2.28	2.34	2.42	2.16	2.28
SAR11_0168	7.26	7.16	6.94	6.72	7.2	7.03	7.17	8.45	8.49	8.25	7.99	8.38	8.98	6.64	8.51	8.64	7.97	7.4	7.98	8.18	7.23	7.44	7.43	7.77	8.44	7.76	8.03	8.23	8.07
SAR11_0169	8.13	8	8.32	7.9	8.01	8.48	7.84	9.57	9.39	9.36	8.78	9.39	9.69	8.27	9.62	9.51	8.87	8	8.77	8.91	8.43	8.24	7.84	8.53	9.28	8.85	9.19	9.4	9.39
SAR11_0170	9.29	9.33	9.91	9.27	9.23	9.8	9	10.32	10.04	10.14	9.82	9.85	10.44	9.59	10.24	10.23	9.77	9.5	9.69	9.68	8.93	8.89	8.51	9.46	10.24	9.77	10.24	10.21	10.1
SAR11_0172	6.92	7.03	7.05	6.62	6.69	6.98	6.7	7.17	6.89	6.9	6.84	6.96	6.96	6.98	7.49	7.22	6.93	7.01	6.89	6.99	7.04	7.16	7.13	6.82	7.38	7.38	7.47	7.62	7.47
SAR11_0173	3.89	3.74	3.68	3.29	3.47	3.55	3.29	3.74	3.59	3.53	3.38	3.61	3.79	3.49	4.41	3.97	3.29	3.59	3.81	3.1	2.74	2.66	3.09	3.21	4.1	3.28	3.76	3.81	3.59
SAR11_0174	3.5	3.62	3.36	3.79	3.59	3.28	3.69	3.55	3.88	3.36	4.08	3.27	4	3.49	4.27	3.8	3.58	3.79	3.81	3.34	3.77	4.52	3.83	3.84	3.88	4.27	4.27	4.48	3.97
SAR11_0175	7.16	7.41	7.25	7.44	7.45	7.34	7.32	7.05	6.94	7.07	7.31	7.66	7.04	7.17	7.67	7.47	7.58	7.38	7.78	7.5	7.68	7.34	7.89	8.09	7.75	7.99	7.98	7.96	7.82
SAR11_0177	3.51	3.53	3.08	3.37	3.34	2.95	3.79	3.02	3.04	3.25	3.59	3.55	3.14	3.69	3.53	3.53	3.22	3.58	3.15	3.72	3.4	4.53	4.53	4.07	3.61	3.79	3.62	3.71	3.88
SAR11_0178	2.57	2.33	2.1	1.92	1.93	1.98	2.18	2.07	2.09	1.92	2.21	1.82	2	2.1	2.08	1.81	1.99	2.07	1.88	2.04	1.87	2.08	2	2.32	1.86	1.91	2.04	1.75	2.16
SAR11_0180	7	7.22	7.06	7.07	7.21	7.23	7.19	7.09	7.13	7.4	7.13	7.38	7.51	6.84	7.26	7.24	7.29	7.28	7.25	7.46	7.4	7.7	7.58	7.7	7.27	7.24	7.2	7.47	7.48
SAR11_0181	8.61	8.76	9.6	8.43	8.5	9.04	8.06	11.08	9.97	10.26	8.43	9.26	10.96	9.5	10.24	10.29	9.4	8.78	9.13	10.08	9.49	9.25	8.39	9.75	10.28	10.48	10.48	10.98	10.2
SAR11_0182	2.22	2.26	2.5	2.14	2.28	2.27	2.09	1.99	1.97	2.09	2.31	2.51	1.84	2.18	2.47	2.16	2.17	2.01	2.15	2.17	2	1.99	2.03	2.22	2.21	2.41	2.13	2.41	2.33
SAR11_0183	10.49	10.59	10.43	10.53	10.32	10.79	10.53	10.47	10.29	10.34	9.52	10.08	11.36	10.56	10.02	10.34	10.1	10.49	9.79	9.23	8.91	8.96	8.68	9.04	10.39	9.76	10.28	10.08	10.29
SAR11_0184	3.42	3.47	3.11	2.86	3.11	3.2	3.33	2.76	2.56	3.12	2.99	2.77	2.37	3.49	2.84	2.51	2.71	3.04	2.62	2.67	2.68	2.95	2.96	2.89	2.98	2.7	2.9	2.88	2.53
SAR11_0185	2.58	2.85	2.37	2.6	2.5	2.59	2.58	2.63	2.5	2.58	2.53	2.68	2.35	3.09	2.64	2.72	2.3	2.68	2.66	1.95	2.6	2.63	2.65	2.72	2.57	2.72	2.42	3.2	2.95
SAR11_0186	2.07	2.42	1.94	2.36	2.67	2.02	2.28	2.38	2.27	2.52	2.33	2.64	2.13	2.4	2.53	2.3	2.28	2.23	2.36	2.53	2.56	2.19	3.04	2.61	2.36	1.97	2.73	2.75	2.14
SAR11_0187	6.18	6.18	5.75	5.85	6.13	6.57	6.36	6.09	6.05	6.22	6.21	6.28	6.16	6.29	5.81	5.85	6.03	6.08	5.87	7.22	6.68	6.83	7.25	6.92	5.99	6.29	6.3	6.18	6.37
SAR11_0188	3.99	4.02	4.11	4.12	4.18	4.04	4	3.82	4.15	4.09	4.12	4.13	3.91	4.18	4.01	4.11	3.68	3.89	3.93	3.73	4.7	4.29	4.17	4.51	4.08	4.15	4.17	4.18	4.13
SAR11_0189	5	5.25	5.35	5.3	5.68	5.65	5.47	4.63	5.28	5.76	5.99	6.08	5.59	5.21	5.76	5.21	5.12	5.48	5.28	5.03	5.26	5.61	5.78	5.84	5.69	5.63	5.8	5.53	5.65
SAR11_0190	6.97	7.31	6.94	7.15	7.15	7.06	7.37	6.53	6.86	7.09	7.19	6.84	6.39	7.2	7.23	6.48	6.55	7.1	6.73	5.82	6.12	5.02	6.25	5.96	7.1	6.36	7.17	7.07	6.77
SAR11_0191	8.87	9.07	8.41	9.16	9	8.66	9.01	8.42	8.56	8.81	8.64	8.76	7.44	8.6	8.72	8.81	8.76	8.99	8.77	7.99	7.83	7.47	8.07	8.02	8.82	8	8.55	8.13	8.49
SAR11_0192	1.98	2.21	2.14	2.48	2.06	1.87	2.17	1.84	1.72	1.98	2.11	2.17	1.73	2.44	1.9	2.03	1.7	1.84	1.98	2	2.31	2.81	2.35	2.3	1.9	1.72	1.98	2.09	2.45
SAR11_0193	3.56	3.61	3.77	3.82	3.86	3.43	3.54	3.43	3.27	3.26	3.92	3.56	3.19	4.52	3.05	3.35	3.24	3.36	2.82	3.19	2.81	3.8	4.23	3.68	2.8	3.34	3	3.5	3.31
SAR11_0194	2.36	2.52	2.36	2.52	2.51	2.61	2.41	2.61	2.33	2.18	2.53	2.99	2.67	2.52	2.42	2.4	2.39	2.69	2.59	2.22	2.35	2.51	2.72	2.95	2.7	2.95	2.54	2.89	2.48
SAR11_0195	2.26	2.27	1.99	1.87	2.09	2.15	2.29	1.93	2.11	1.81	2.63	2.37	2.17	2.23	2.18	2.27	1.85	2.22	1.87	2.14	2.29	2.53	2.12	2.66	2.04	2.13	2.37	2.38	2.29
SAR11_0196	2.85	2.85	2.63	2.35	3.06	2.72	2.84	2.9	3.27	3.36	3.05	3.65	3.08	2.59	3.36	3.46	2.45	2.4	3.32	2.28	2.52	2.85	2.56	3.13	3.41	2.97	2.78	2.87	2.78
SAR11_0197	9.85	9.93	10.24	9.66	9.67	10.08	9.75	9.76	9.69	10.11	9.77	9.6	9.06	9.83	9.25	9.01	9.41	9.33	9.54	8.57	8.31	8.4	8.02	8.45	9.31	8.2	9.05	8.77	9.04
SAR11_0198	5.9	5.65	5.85	5.83	5.44	6.14	6.06	6.79	6.99	6.78	6.42	6.96	6.68	5.79	5.85	5.7	5.96	5.97	5.99	6.51	5.78	5.71	6.07	6.62	5.96	5.59	5.95	6.03	5.79
SAR11_0199	4.95	4.63	5.31	4.55	4.55	5.44	4.94	5.45	5.28	5.37	5.78	6.13	5.66	5.55	5.09	4.78	4.68	5.07	4.93	5.63	5.86	5.59	5.57	5.7	4.99	5.46	5.37	5.58	5.42
SAR11_0200	7.96	7.7	7.87	8.17	7.8	8.41	7.95	8.07	8.24	8.37	8.39	8.81	7.97	7.8	7.72	7.53	7.54	8.07	7.66	8.87	7.87	8.53	8.74	8.2	7.83	7.96	7.85	7.91	8.04
SAR11_0202	8.2	8.52	8.57	8.05	8.38	8.55	8.4	8.17	8.07	8.22	8.03	8.18	8.09	7.89	8.46	8.43	8.43	8.38	8.44	8.17	8.27	7.92	7.69	8.4	8.41	7.93	8.42	8.38	8.41
SAR11_0203	10.11	9.75	10.57	9.96	9.81	10.22	9.73	10.36	10.19	10.28	10.02	9.77	10.26	10.44	9.77	9.76	9.86	9.89	9.78	9.13	8.67	9.62	9.26	9.06	10	9.84	10.12	10.46	10.23
SAR11_0204	7.02	6.79	7.54	7.34	7.82	7.64	7.97	7.32	7.55	7.86	8.11	7.74	7.02	9.41	7.3	6.94	7.13	7.44	6.8	7.55	7.78	8.17	8.36	7.95	7.45	7.85	7.74	7.56	7.7
SAR11_0205	7.11	6.71	7.61	7.48	7.68	7.77	7.6	6.97	6.55	7.49	7.22	6.73	5.74	5.59	5.77	5.93	5.71	6.57	6.33	5.6	5.05	4.94	5.56	6.01	6.19	6.3	5.69	5.63	5.84
SAR11_0206	6.08	5.53	5.34	5.96	6.21	5.27	6.02	5.21	5.13	5.51	5.64	5.35	3.88	4.12	3.88	4.57	4.3	5.69	5.01	4.15	4.06	3.92	5.38	4.97	4.31	4.73	4.05	4.15	4.38
SAR11_0207	7.77	7.86	7.09	7.8	7.75	7.88	8.39	7.09	7.33	7.7	7.39	7.36	6.58	8.02	6.99	6.55	6.99	7.67	7.31	6.13	6.15	7.14	7.6	7.23	7.19	7.02	7.1	7	6.86
SAR11_0208	3.1	2.75	2.93	2.84	2.38	2.74	2.93	2.15	1.88	2.23	2.63	2.54	1.69	3.57	2.01	2.09	2.1	2.74	2.15	1.98	1.91	2.25	1.94	1.94	1.99	1.99	2.1	1.87	2.14
SAR11_0209	5.9	6.04	5.29	6.29	5.88	5.78	6.39	5.7	5.85	5.93	6.07	6.1	5.75	5.76	5.02	5.27	5.54	5.93	5.64	6.71	5.57	5.6	5.7	5.86	5.24	5.38	5.17	5.25	5.35
SAR11_0210	5.53	5.22	6.14	5.5	5.53	5.76	5.79	5.1	5.32	5.33	5.66	6.12	5	6.64	4.85	4.43	5.07	5.51	5.17	6.23	6.44	7.16	6.97	6.34	4.97	6.31	5.36	5.73	5.45
SAR11_0211	5.79	5.89	6.09	6.1	5.96	6.59	6.07	5.76	6.05	6.43	6.08	6.61	5.7	6.48	6.06	5.29	6.13	6.06	5.76	6.44	5.92	6.03	7.36	6.85	5.92	6.5	5.89	5.97	5.89
SAR11_0213	7.43	7.36	6.89	7.22	7.55	7.25	7.49	6.97	7.24	7.24	6.97	6.93	7.25	6.76	7.08	7.28	7.16	7.31	7.29	7.26	7.25	7.49	7.86	7.82	7.25	7.15	7.2	7.16	7.2
SAR11_0214	4.4	4.45	4.49	4.19	4.53	4.16	4.5	4.37	4.53	4.61	5.63	5.54	4.41	4.41	4.36	4.77	3.98	4.39	4.23	4.85	5.52	5.89	6.37	5.7	4.46	5.69	4.69	4.75	4.39
SAR11_0215	5.35	5.35	5.63	5.32	5.55	5.8	5.84	5.48	5.56	6.07	6.36	6.5	5.63	5.37	5.55	5.45	5.33	5.2	5.58	5.65	6.14	6.31	6.77	6.13	5.67	6.1	5.68	5.91	5.52
SAR11_0216	5.82	5.55	6.27	5.84	5.78	6.1	6.06	5.73	6.17	5.8	6.39	6.45	6.26	6.85	6.37	6.03	5.59	5.48	5.89	7.69	7.91	6.62	7.32	7.38	5.93	6.74	6.54	7.08	6.7
SAR11_0217	6.47	7.89	8.22	6.94	8.27	8.63	6.88	8.14	8.2	8.54	8.16	7.94	8.21	7.28	8.51	8.03	8.45	6.32	8.25	7.13	7.71	7.82	8.02	8.24	8.53	8.32	8.61	8.33	8.55
SAR11_0218	1.86	2.08	2.28	1.55	1.85	2.17	1.48	2.12	2.36	2.22	2.56	2.76	2.18	1.52	2.2	2.3	1.93	1.57	2.34	1.93	1.7	1.63	1.49	2.08	2.66	1.81	1.81	2.11	2.07
SAR11_0219	7.39	8.76	8.44	7.31	8.96	8.8	7.85	8.6	8.84	8.93	9.06	9.1	8.32	6.42	8.73	8.96	8.89	7.17	9.06	8.43	8.39	8.43	9.05	8.85	8.74	8.4	8.54	8.23	8.42
SAR11_0220	2.4	2.07	2.11	2.09	2.03	1.92	2.48	2.07	1.74	2.07	2	2.07	2.14	2.54	2.2	1.75	1.86	2.07	1.95	1.86	1.92	2.66	2.37	2.19	1.9	2.39	2.02	2.12	2.19
SAR11_0221	8.23	8.22	8.72	8.42	8.22	8.5	8.29	7.64	7.44	7.74	7.64	6.45	7.4	9.27	8.14	7.55	7.7	7.76	8.08	7.03	7.01	6.9	7.06	7	7.96	7.36	8.31	8.01	7.97
SAR11_0222	7.44	7.31	7.71	7.87	7.7	7.79	7.67	7.6	8.23	7.89	7.99	7.32	7.71	7.71	7.72	8.2	8	7.43	7.76	7.94	7.76	7.42	7.3	7.86	7.94	7.56	8.09	7.72	7.86
SAR11_0223	5.44	5.23	4.96	5.33	5.4	5.31	5.44	5.01	5.41	5.55	6.07	6.18	4.78	4.97	5.45	5.48	5.12	5.22	5.59	5.86	6.91	6.99	7.14	6.05	5.48	6.08	6	6.01	5.78
SAR11_0224	5.54	5.65	5.8	5.52	5.97	6.25	5.77	5.58	5.81	6.1	6.79	6.44	5.75	5.55	5.75	5.91	5.83	5.69	6.04	5.89	6.65	5.77	6.33	6.11	5.89	6.32	6.01	5.79	6.11
SAR11_0225	3.82	3.76	4	3.97	3.93	4.01	3.78	3.88	4.1	3.9	4.74	4.58	3.84	3.72	3.83	4.09	3.63	3.64	4.11	4.04	3.74	4.76	4.98	4.71	4.15	3.93	4.03	4.29	3.98
SAR11_0226	4.63	4.38	4.67	4.26	4.55	4.25	4.24	4.65	4.16	4.39	4.08	4.58	4	3.47	4.32	4.24	4.3	4.32	4.36	4.67	4.12	4.15	3.97	4.13	4.39	4.3	4.35	4.3	4.22
SAR11_0227	6.17	5.92	5.14	5.91	5.66	4.99	6.14	5.99	6.11	5.93	5.03	5.51	6.28	5.88	6.21	6.02	5.77	5.97	5.96	6.24	5.92	5.39	5.27	6.37	6.08	5.33	5.86	5.73	5.81
SAR11_0228	6.62	6.14	5.51	6.09	5.97	5.56	6.09	6.33	6.91	6.3	5.94	6.19	6.28	5.95	6.7	6.66	6.14	6.58	6.34	6.71	6.63	6.33	6.46	6.63	6.51	6.09	6.06	6.37	6.31
SAR11_0229	4.75	4.96	4.63	4.47	4.97	4.7	4.6	4.76	4.73	4.62	4.18	4.34	3.87	4.44	4.43	4.83	4.48	4.82	4.61	2.35	3.79	3.32	2.94	2.56	4.5	3.63	4.04	3.44	3.95
SAR11_0230	10.79	10.83	10.38	10.94	10.85	10.64	10.85	10.45	10.53	10.63	10.42	10.09	9.67	10.49	9.92	10.39	10.57	10.8	10.71	8.28	8.19	8.53	8.02	8.07	10.3	8.97	9.64	9.25	9.6
SAR11_0231	7.77	7.71	7.69	7.85	7.66	7.58	7.67	7.87	7.71	7.93	7.62	7.75	7.05	6.93	7.76	7.65	7.56	7.41	7.8	7.22	6.76	6.69	7.29	6.5	7.83	6.95	7.17	7.05	7.31
SAR11_0232	9.93	9.96	10.15	10.11	9.93	10.68	10.29	9.75	10.07	10.52	10.11	10.06	9.37	10.07	9.96	9.49	9.88	9.98	9.88	8.68	8.44	8.25	8.18	8.29	10.19	8.78	9.78	9.39	9.58
SAR11_0233	7.73	7.32	7.6	7.3	7.33	7.18	7.31	6.79	6.19	6.31	6.66	7.09	5.49	8.14	6.63	6.17	7.02	7.76	6.9	6.2	5.91	6.41	6.53	6.15	6.66	6.16	6.7	6.41	6.81
SAR11_0234	4.48	4.49	4.19	4.48	4.65	4.21	4.31	4.58	4.6	4.24	5.4	5.43	4.23	4.13	4.12	4.88	4.61	3.98	4.45	5.77	4.54	5	5.33	5.76	4.37	5.09	5	5.58	5.06
SAR11_0235	8.21	8.15	7.97	8.43	8.35	7.78	8.4	8.53	8.43	8.39	7.94	7.95	7.81	7.83	7.6	7.91	8.27	8.25	8.29	6.2	5.66	6.93	7.33	6.9	7.91	6.86	7.42	7.23	7.31
SAR11_0236	4.75	4.8	4.99	4.77	5.13	5.15	4.94	5.29	5.45	5.6	4.8	4.94	5.21	4.86	4.65	4.69	4.49	4.91	4.85	3.93	3.84	3.52	3.25	4.19	4.8	4.01	4.6	4.22	3.96
SAR11_0237	7.58	7.74	7.24	7.82	8.06	7.3	8.07	8.09	8.32	8.48	7.56	7.66	7.8	8.3	7.25	7.05	7.48	7.81	7.36	6.15	6.63	6.86	7.12	7.17	7.71	7.02	7.06	7.1	7.01
SAR11_0238	7.77	8.02	7.3	8.12	8.21	7.42	8.03	7.33	7.33	7.24	7.12	7.12	6.55	7.69	6.94	7.26	7.51	8.15	7.8	5.75	6.16	6.77	6.46	6.34	7.23	5.96	6.52	6.09	6.63
SAR11_0239	8.05	8.18	7.92	8.49	8.51	7.77	8.12	8.11	8.29	8.09	7.8	7.23	6.81	7.43	7.57	7.95	8.05	8.31	8.35	6.63	7.1	6.97	7.47	6.99	7.85	6.87	7.15	7.25	7.17
SAR11_0240	8.61	8.93	9.44	8.8	8.94	9.42	8.97	9.01	9.23	9.67	9.34	9.05	8.39	8.32	8.61	8.61	8.92	8.4	9.03	7.29	7.39	7.03	7.21	7.69	8.83	7.95	7.98	7.87	8.1
SAR11_0241	8.78	9.06	9.41	9.05	9.26	9.55	9.18	9.28	9.51	9.7	9.18	9.1	9.23	9.22	9.14	9.05	9.06	8.83	9.04	8.39	8.35	7.92	8.24	8.42	9.06	8.24	8.84	8.47	8.61
SAR11_0242	7.75	7.42	7.4	7.73	7.8	7.45	7.43	7.8	7.83	7.78	7.69	7.84	7.68	6.81	8	8.16	7.98	7.57	7.78	7.24	6.81	6.79	7	7.39	7.88	7.39	7.59	7.63	7.66
SAR11_0243	8.99	9.03	9.03	9.22	8.95	9.03	9.01	8.88	8.87	9.18	8.63	8.9	9.03	8.9	9.25	9.33	8.98	8.89	8.98	9.06	9.03	8.21	7.35	8.53	9.22	8.79	9.35	9.16	9.08
SAR11_0244	2.29	2.51	1.82	1.99	2.76	2.29	2.39	1.87	2.19	2.28	2.63	2.48	2.23	1.9	2.45	2.22	1.84	2.42	2.39	1.76	1.8	2.08	1.96	2.23	2.49	2.37	1.94	2.23	2.05
SAR11_0245	4.26	4.31	4.27	4.14	4.4	4.44	4.34	3.51	3.98	4.2	4.66	4.12	3.48	4.49	3.76	3.62	3.64	4.27	4.2	4	3.87	4.41	4.81	4.27	3.92	3.97	4.01	3.85	3.8
SAR11_0246	6.81	6.93	6.08	6.91	6.9	5.79	6.89	6.14	6.03	6.01	6.37	6.03	5.54	7.17	5.31	5.96	5.68	6.28	6.16	5.97	6.03	6.87	6.53	6.37	5.59	6.08	5.63	5.81	5.86
SAR11_0247	7.05	7.29	6.64	7.06	7.59	6.56	7.36	6.98	7.17	6.99	6.89	6.73	6.6	6.18	6.67	6.96	6.8	7.12	7.23	6.14	6.24	6.5	7.07	6.96	6.88	6.66	6.58	6.51	6.45
SAR11_0248	7.84	8.08	8.18	8.2	8.4	8.22	8.16	7.69	7.63	7.91	7.47	7.3	7.27	7.18	7.27	7.61	7.58	7.81	7.94	6.91	6.95	7.66	7.65	7.21	7.63	7.33	7.32	7.22	7.17
SAR11_0249	6.99	7.55	7.66	7.76	7.87	7.93	7.86	7.43	7.85	8.02	7.73	7.51	7.3	7.67	7.77	7.22	7.51	7.43	7.53	7.16	7.18	7.56	7.88	7.52	7.51	7.1	7.54	7.15	7.36
SAR11_0250	8.19	8.96	8.99	8.71	9.29	9.03	8.99	7.68	8.24	8.89	9.12	8.56	7.22	7.4	7.81	7.79	7.96	8.15	8.26	6.31	7.15	6.43	7.53	7.17	8.07	7.39	7.23	7.31	7.19
SAR11_0251	7.45	7.68	8.1	7.82	7.92	8.27	7.95	7.05	7.58	8.41	9.06	8.65	7.17	6.66	7.55	7.63	7.16	7.14	7.55	7.69	8.31	7.93	8.54	8.13	7.59	7.91	7.46	7.38	7.47
SAR11_0252	8.27	8.44	8.2	8.72	8.71	8.74	8.71	7.74	8.08	8.36	8.81	7.98	7.82	8.04	8.12	8.28	7.95	8.21	8.05	7.66	7.99	8.09	8.25	7.9	8.31	8.06	8.19	7.96	7.92
SAR11_0253	2.71	3.05	2.77	2.84	2.73	2.41	3.03	2.18	2.26	2.27	2.56	2.22	1.94	4.05	2.43	2.14	2.12	2.51	2.62	2.56	2.6	2.81	2.64	2.32	2.39	2.01	2.47	2.32	2.55
SAR11_0254	8.19	8.66	8.3	8.53	8.82	7.75	8.38	7.53	7.33	7.35	7.71	7.07	6.34	8.05	7.15	7.6	7.84	8.41	8.51	6.82	7.32	7.75	7.53	7.17	7.56	7.25	7.24	6.67	7.23
SAR11_0255	7.71	8.12	7.85	7.36	7.79	7.02	7.49	7.17	7.07	6.79	7.15	6.88	6.11	7.15	6.59	7.18	7.27	7.2	7.64	6.23	6.62	6.78	6.88	6.24	6.99	6.54	6.43	6.39	6.45
SAR11_0256	7.27	7.1	7.79	7.41	7.42	7.36	6.92	5.83	6.28	6.27	7.33	6.87	5.8	6.97	5.82	5.99	6.28	6.95	6.78	6.8	6.28	6.55	6.56	6.87	6.31	6.43	6.54	6.25	6.57
SAR11_0257	6.37	6.16	6.14	6.09	6.29	5.9	6.23	5.22	5.34	5.44	5.93	5.51	5.02	6.69	5.58	5.48	5.67	6.2	6.03	5.93	6.16	6.88	6.85	6.72	5.62	6.04	5.93	5.93	5.7
SAR11_0258	6.73	6.72	6.67	6.8	7	6.94	7.13	6.76	7.2	7.13	7.54	7.29	7.02	7.05	7.16	7	6.95	6.99	7.1	8.06	8.41	8.19	7.53	8	6.91	7.26	7.04	7.12	7.06
SAR11_0259	5.85	5.28	6.92	4.78	5.74	7.5	5.27	9.03	8.36	8.47	8.12	8.7	8.97	5.74	7.35	7.05	7.05	6.53	6.88	9.56	8.89	6.88	7.25	8.89	6.69	6.18	5.88	6.89	6.35
SAR11_0260	5.92	6.15	4.92	5.53	6.16	4.87	6.07	5.22	5.82	5.18	6	5.77	5.4	5.22	5.59	6.21	5.5	5.72	6.09	6.12	6.63	6.11	6.29	6.41	6.16	5.89	6.23	5.95	6.38
SAR11_0262	10.57	10.68	10.37	10.41	10.75	10.28	10.54	10.29	10.07	9.89	10.17	10.15	10.05	10.67	10.6	10.71	10.52	10.58	10.5	10.74	10.98	10.43	10.17	10.75	10.69	10.51	10.72	10.63	10.81
SAR11_0263	7.79	8.01	7.01	8.26	8.11	6.93	7.99	7.15	7.36	6.94	7.01	6.78	6.97	7.52	8.25	8.41	7.93	7.62	7.96	7.09	7.52	6.82	7.63	7.25	8.3	7.42	7.94	7.63	7.92
SAR11_0264	10.45	10.66	9.87	10.95	10.53	10.41	10.78	10.03	10.35	10.44	10.21	10.18	9.91	9.58	10.98	11.09	10.73	10.45	10.76	9.26	9.69	8.79	9.02	9.54	11.04	9.9	10.71	10.33	10.65
SAR11_0265	7.74	7.79	7.76	7.9	7.82	7.68	7.83	7.27	7.17	7.48	7.1	7.18	7.23	7.47	8.34	8.4	7.8	7.66	8.05	6.86	7.45	6.79	6.71	6.86	8.49	7.96	8.53	8.1	8.36
SAR11_0275	7.12	7.08	6.91	6.89	7.36	6.46	7.22	7.42	7.32	6.75	6.3	6.44	7.31	6.85	7.47	7.66	7.67	7.22	7.7	7.08	7.46	7.37	6.77	7.04	7.53	6.87	7.46	7.36	7.5
SAR11_0278	9.72	9.88	9.82	9.67	9.77	9.85	9.7	9.93	9.94	9.97	9.76	9.79	10.03	9.09	10.13	10.29	9.94	9.76	10.01	10.5	10.25	9.47	8.67	9.91	10.3	9.56	10.08	9.96	9.93
SAR11_0279	8.28	7.74	8.12	8.16	8.14	8.21	8.23	8.04	8.14	8.01	7.39	7.38	7.91	8.4	7.66	7.55	7.91	8.44	7.83	8.27	8.56	8.22	8.03	8	7.79	7.77	7.94	8.01	7.69
SAR11_0280	4.48	4.43	3.95	4.43	4.75	4.5	4.83	4.38	4.64	4.61	4.43	4.53	4.74	4.48	4.58	4.43	4.13	4.66	4.53	3.97	4.28	4.04	4.29	4.81	4.5	4.48	4.42	4.32	4.15
SAR11_0281	1.83	1.92	1.82	2.12	1.71	1.89	2.41	1.73	1.67	1.71	1.6	1.87	1.89	1.75	2.4	1.9	1.67	1.7	1.9	1.56	1.78	1.88	2.38	1.86	2.1	1.94	1.93	1.84	1.91
SAR11_0282	1.85	1.93	1.78	1.76	1.85	2.07	2.09	2.02	1.67	2.09	2.34	2.17	2.13	1.99	1.88	1.7	1.75	2.06	2.28	1.58	2.18	2.07	1.82	1.83	1.97	2.08	2	1.75	1.84
SAR11_0283	2.25	2.11	1.77	1.95	2.06	2.03	2.16	2.3	2.48	2.04	2.21	2.83	2.84	2.2	2.28	2.46	1.67	2.21	2.06	1.73	2.49	2.4	3.06	2.75	2.27	2.55	2.59	2.24	2.2
SAR11_0284	5.67	5.69	5.32	5.7	5.62	5.35	5.47	5.36	5.67	5.53	5.42	5.47	6.74	5.05	5.35	5.83	5.02	5.49	5.33	6.28	6.02	5.99	5.57	6.13	5.66	5.57	5.51	5.41	5.69
SAR11_0285	3.89	3.92	3.75	3.81	3.62	3.55	3.92	3.93	4.31	3.83	3.66	3.85	4.87	3.38	4.07	4.26	3.53	3.75	3.7	4.06	4.18	3.8	3.6	4.48	3.86	3.29	3.81	3.87	3.83
SAR11_0286	4.16	4.52	4.13	4.07	3.86	3.87	4.07	4.29	3.78	3.76	4.18	4.24	4.29	4.11	3.92	3.78	3.83	4.18	3.57	3.76	4.07	4.45	4.16	4.41	3.75	3.87	3.77	4.07	4.06
SAR11_0287	6.24	5.31	6.36	5.58	5.62	6.92	5.49	8.77	8.63	7.52	7.23	7.66	9.67	6.87	7.94	8.03	7.03	6.19	7.09	10.12	9.9	9.2	8.45	9.41	7.09	6.85	7.24	7.36	7.24
SAR11_0288	4.8	4.23	5.33	4.3	4.25	4.41	3.84	5.44	4.26	4.27	4.1	4.13	5.11	4.7	4.53	4.69	4.33	4.41	4.28	4.67	4.49	4.44	4.26	4.16	4.44	4.15	4.56	4.93	5.09
SAR11_0289	7.4	7.27	7.38	7.37	7.33	7.52	7.16	7.7	7.24	7.13	6.74	7.1	7.35	5.79	7.3	7.57	7.74	7.36	7.26	7.25	7.06	6.88	6.81	6.99	7.39	6.45	6.8	7.02	7.42
SAR11_0290	2.08	2.31	2.6	2.37	2.09	2.04	2.11	2.97	2.77	2.48	1.94	2.15	2.58	1.6	2.93	2.4	2.51	2.57	2.21	2.24	2.6	2.04	2.27	2.61	2.91	2.53	2.67	2.6	2.62
SAR11_0291	1.91	2	2.26	1.87	1.76	1.99	2.02	2.2	2.02	2.07	2	2.09	1.86	2.03	1.81	2.44	1.82	2.05	2.1	1.51	2.19	1.98	1.99	1.79	1.99	2.29	1.94	2.04	1.85
SAR11_0292	2.02	2.28	2.07	1.71	1.96	1.89	1.9	1.92	1.95	1.98	2.1	2.12	2.39	2.04	2.19	2.03	1.89	2	1.84	1.63	2.15	1.98	1.95	2.02	2.04	2.04	2.37	2.25	2.53
SAR11_0293	4.67	4.83	5.23	4.34	4.83	5.03	5.18	4.93	4.76	5.21	5.21	4.73	5.52	5.26	5.47	5.07	4.74	4.79	5.11	4.7	4.88	4.72	4.83	4.83	5.55	4.57	5.22	5.05	5.17
SAR11_0294	6.09	6.09	5.74	6.16	5.83	5.77	6.09	6.09	6.09	5.84	5.42	6.2	6.09	5.97	6.47	6.4	6.5	6.3	6.28	5.66	5.99	5.64	6.22	6.32	6.68	6.48	6.11	6.18	5.87
SAR11_0296	2.6	3.49	2.74	2.18	2.43	2.69	2.5	3	2.42	2.86	2.33	2.74	3.03	2.19	3.21	2.67	2.04	2.83	2.59	1.68	2.43	2.49	2.47	2.77	3.49	2.59	2.92	3.29	2.47
SAR11_0297	2.76	3.11	3.45	1.92	2.79	3.09	2.22	2.74	2.33	2.96	2.48	2.77	2.19	2.75	2.97	2.84	2.08	2.94	2.28	1.84	2.04	2.62	2.44	2.36	3.47	2.51	3.07	3.13	2.42
SAR11_0298	1.95	1.87	1.73	1.78	1.98	1.82	1.81	1.84	1.88	2.07	2	1.83	2.11	2	1.96	2.21	1.9	2.19	2.25	1.47	1.91	2.13	1.88	1.9	2.51	1.87	2.18	2.09	2.2
SAR11_0299	5.03	5.19	4.84	4.63	4.88	4.81	4.67	5.15	5.4	4.83	4.75	5.11	5.98	5.05	5.28	5.33	5.17	4.92	5.08	5.76	5.56	5.52	5.44	5.59	5.15	5.25	5.33	5.44	5.35
SAR11_0300	2.96	2.99	3.23	3.2	3	3.08	2.81	3.16	3.18	2.79	2.79	2.76	3.02	2.74	3.28	3.04	2.41	2.98	3.06	2.43	2.62	3.16	2.92	3.16	3.33	2.89	3.19	2.84	3.05
SAR11_0303	5.54	5.59	6.01	5.81	5.8	6.29	5.76	5.94	6.03	6.1	6.32	6.55	6.28	5.59	6.19	5.88	6.01	5.61	5.94	6.05	5.93	5.54	5.72	5.88	6.08	6.22	6.41	6.17	6.19
SAR11_0304	11.17	11.2	10.95	11.3	11	11.17	11.39	11.43	11.64	11.39	11.48	11.5	12.15	11.39	11.75	11.39	11.16	11.33	10.83	11.8	11.5	10.69	10.27	11.43	11.48	11.34	11.58	11.74	11.51
SAR11_0305	8.05	7.83	6.87	7.92	7.83	7.72	8.1	8.71	8.92	8.62	7.89	8.52	9.61	7.76	8.46	8.63	8.15	7.86	7.93	8.29	8.43	7.5	8.2	8.31	8.45	7.77	8.4	8.05	8.1
SAR11_0306	5.03	4.8	4.75	4.88	4.66	4.66	5.11	4.65	4.74	4.88	5.12	5.22	5.39	5.22	4.83	4.62	4.43	4.92	4.5	5.55	4.65	4.4	5.89	5.14	4.82	4.81	4.99	4.75	4.88
SAR11_0307	6.85	7.13	7.16	7.21	6.89	7.19	7.27	6.92	6.77	6.79	6.54	6.61	6.82	8.26	6.75	6.58	6.37	7.01	6.67	6.85	7.14	6.72	6.82	7.09	6.82	6.4	6.68	6.51	6.56
SAR11_0308	8.7	8.71	8.62	8.6	8.53	8.56	8.74	8.19	8.35	8.2	8.58	8.28	8.31	8.46	7.88	8.12	8.39	8.63	8.16	8.48	8.47	8.02	7.89	8.22	8.17	7.92	8.04	7.9	8.01
SAR11_0309	2.54	2.52	2.42	2.54	2.4	2.84	2.24	2.37	2.7	2.58	2.28	3.26	2.74	3.28	2.54	2.61	2.16	2.24	2.1	2.5	2.48	2.51	2.94	3.42	2.54	2.69	2.81	2.65	2.55
SAR11_0310	2.32	2.31	2.17	1.64	2.33	2.05	2.42	2.28	1.61	2.18	2.19	2.53	2.02	2.53	2.2	2.21	1.91	2.03	2.13	2.18	2.28	2.04	2.49	2.58	2.39	2.84	2.25	2.24	2.32
SAR11_0311	7.95	7.95	7.32	7.85	7.82	7.52	7.59	7.18	7.46	7.39	7.74	7.7	8.17	7.98	7.44	7.4	7.15	7.68	7.4	7.85	8.66	7.98	8.8	8.53	7.53	8.23	8.02	7.89	7.89
SAR11_0312	2.72	2.78	2.7	2.61	2.71	2.58	2.76	2.73	2.83	2.47	2.62	3.09	3.36	2.4	3.13	2.71	2.48	2.6	2.72	2.9	3.46	2.69	2.74	2.92	2.68	2.73	2.41	2.61	2.99
SAR11_0313	2.67	2.5	2.4	2.43	2.64	2.2	2.49	2.32	2.66	2.33	2.85	2.94	3.11	2.47	2.79	2.64	2.15	2.47	2.47	3.66	3.69	3.66	3.75	2.96	2.78	3.38	3.04	3.01	2.98
SAR11_0314	9.6	9.67	9.09	9.87	9.69	9.58	9.86	9.53	9.77	9.8	9.77	9.75	10.15	9.08	9.8	9.78	9.62	9.59	9.52	8.99	9.47	8.71	8.33	9.2	9.68	9.05	9.59	9.35	9.58
SAR11_0315	5.99	6.11	6.06	5.56	5.85	6.14	6.02	5.87	5.85	6.02	5.86	6.19	6	5.28	6.46	6.16	6.07	5.95	6.06	6.25	6.35	5.96	6.11	6.03	6.3	6.51	6.59	6.84	6.62
SAR11_0317	5.03	4.98	4.5	4.47	4.81	4.47	4.81	4.55	4.64	4.55	4.74	4.52	4.85	5.01	3.92	4.22	4.11	4.79	4.32	4.53	4.43	4.49	4.95	4.74	4.11	4.36	4.22	4.3	4.11
SAR11_0318	5.62	5.19	4.43	5.84	5.3	5.14	5.45	5.53	5.72	5.46	6.84	6.99	6.17	5.28	5.22	5.48	4.73	5.41	5.23	7.48	7.33	7.81	7.79	7.32	5.45	7	6.21	6.41	5.87
SAR11_0319	6.31	5.83	6.09	6.52	6.38	6.62	6.68	6.32	6.75	6.82	6.83	6.8	7.17	6.82	6.4	6.21	6.18	6.44	6.2	6.67	6.96	7.4	6.94	7.18	6.37	6.92	6.28	6.74	6.55
SAR11_0321	4.02	3.92	4.45	4.06	4.13	4.51	4.34	4.9	4.94	4.35	4.21	4.58	4.94	4.35	4.54	4.26	4.34	4.31	4.17	3.88	4.5	4.13	4.26	4.34	4.27	4.25	4.39	4.43	4.3
SAR11_0322	5.73	5.75	6.19	5.8	5.61	5.69	5.82	5.68	5.31	5.64	5.57	5.71	5.8	5.82	5.79	5.7	5.65	5.78	5.78	6.02	5.94	6.23	5.98	5.86	5.51	5.75	5.51	5.75	5.84
SAR11_0323	5.65	5.64	6.02	5.73	5.9	5.87	5.84	5.73	5.87	5.99	6.19	6.65	6.24	5.98	6.06	6.07	5.67	5.98	5.8	6.48	6.42	6.82	7.28	6.68	6.13	6.43	6.19	6.58	6.19
SAR11_0324	8.32	8.54	7.81	8.72	8.43	8.41	8.64	8.56	8.73	8.46	7.89	8.1	9.72	8.31	8.38	8.21	8.29	8.34	8.39	9.23	8.8	8.31	8.72	9.12	8.2	8.09	8.27	7.85	8.16
SAR11_0325	3.6	3.51	3.02	3.44	3.35	3.37	3.56	3.7	3.92	3.75	3.72	3.48	4.02	3.1	3.69	3.54	3.2	3.32	3.36	3.3	3.36	3.74	3.45	3.63	3.24	3.34	3.12	3.2	3.14
SAR11_0326	3.06	3.01	2.86	3.14	3.21	2.96	3.18	3.39	3.62	3.56	3.14	2.97	3.44	3.06	2.97	3.06	2.5	3.16	2.84	2.68	2.68	3.06	2.61	3.02	3.16	2.64	2.77	3.09	3.13
SAR11_0327	4.08	4.24	4.09	3.64	3.99	4.09	4.32	3.62	4.42	4.27	3.73	3.95	4.72	4.45	3.71	3.73	3.64	4.31	3.95	3.4	3.56	3.65	3.95	3.95	3.9	3.52	3.93	3.88	3.86
SAR11_0328	3.84	3.99	3.58	3.77	3.62	3.58	3.91	3.92	4.25	4.17	4.29	4.3	4.79	3.66	3.76	3.92	3.52	3.9	3.48	3.78	4.53	4.19	4.47	4.51	3.81	3.61	3.83	4.26	4.07
SAR11_0329	7.62	7.77	7.01	7.64	7.77	7.93	7.75	8.11	8.61	8.17	7.62	7.78	9.14	7.52	7.62	7.86	7.99	7.7	7.83	7.9	7.99	7.25	7.53	7.96	7.74	7.48	7.65	7.56	7.56
SAR11_0330	5.02	4.71	4.36	4.77	4.51	4.69	4.87	5.58	5.61	5.33	4.86	5.34	6.61	4.92	5.32	5.44	4.94	4.88	5	4.67	5.06	4.88	4.65	5.54	5.19	5.2	5.05	5	5.33
SAR11_0331	2.13	2.24	2.43	2.06	2.05	2.09	2.19	2.38	2.6	2.81	2.22	2.37	2.34	2.11	2.87	2.59	1.68	2.02	2.49	1.71	2.18	2.1	2.21	2.9	2.24	2.45	2.12	2.63	2.59
SAR11_0332	7.56	7.46	8.06	7.55	7.58	8.11	7.59	8.27	8.19	8.29	7.86	7.6	8.71	7.84	8.08	7.69	7.82	7.69	7.82	7.74	7.54	7.24	6.68	7.42	8.08	7.43	7.94	7.89	7.97
SAR11_0333	9.8	9.65	10.59	9.58	9.63	9.94	9.27	10.79	10.28	10.18	9.63	9.74	10.78	10.53	9.33	9.44	9.74	9.42	9.34	10.4	9.42	10.05	9.52	9.54	9.53	9.84	9.93	10.13	9.98
SAR11_0334	8.01	7.56	8.64	7.79	7.94	8.68	7.8	10.01	9.89	9.94	8.6	9.05	10.25	9.7	8.86	8.74	8.86	8.06	8.51	8.5	8.22	7.35	7.05	8.31	9.12	8.61	8.71	8.74	8.8
SAR11_0335	5.84	5.14	5.4	5.02	5.19	4.84	4.6	5.91	5.54	5.44	5.01	5.88	5.96	4.95	6.02	5.83	4.86	5.34	4.95	6.32	5.91	5.57	5.14	5.65	5.42	5.44	5.54	5.69	5.47
SAR11_0336	6.43	6.68	6.6	6.49	6.27	6.33	6.34	6.85	6.62	6.78	6.75	7.12	6.85	6.23	7.26	7.01	6.43	6.66	6.59	8.11	6.61	6.3	5.52	6.63	7.1	6.66	7.11	7.59	6.83
SAR11_0337	6.95	7.2	7.54	6.7	7.02	7.35	6.87	7.21	6.89	6.73	6.8	7.02	7.09	6.63	7.43	7.44	7.75	7.34	7.53	8.44	7.81	7.59	7.41	7.69	7.54	7.29	7.63	7.55	7.48
SAR11_0338	5.81	5.75	5.83	5.63	5.73	5.59	5.84	5.49	5.7	5.37	5.72	6.19	6.1	6.47	6.4	6.22	5.65	5.7	5.85	6.12	6.11	5.59	5.68	6.26	6.1	5.89	6.14	5.89	5.92
SAR11_0339	6.34	6.55	5.97	6.46	6.43	5.97	6.6	6.4	6.52	6.07	6.61	6.57	7.24	6.34	6.74	6.34	6.34	6.44	6.12	8.17	7.68	6.37	7.13	7.39	6.61	6.55	6.7	6.54	6.67
SAR11_0340	2.09	2.24	2.12	2.2	2.08	1.97	2.07	2.28	1.99	1.89	2.07	2.58	2.34	1.92	2.27	2.3	1.69	1.85	1.95	1.65	2.01	2.16	2.09	2.71	1.88	2.18	2.36	2.42	1.92
SAR11_0341	2.48	2.3	2.2	2.66	2.42	2.57	2.56	2.48	2.58	2.67	3.12	3.46	2.31	3.09	2.54	2.41	2.39	2.6	2.24	2.72	2.86	2.6	3.16	3.36	2.31	2.66	2.64	2.98	2.6
SAR11_0342	4.21	4.01	3.48	3.92	3.76	3.66	4.15	3.86	4.41	4.26	4.84	5.47	5	4.11	4.19	4.25	3.5	4.03	3.74	5.97	5.97	6.09	5.85	5.45	4.2	5.29	4.64	4.67	4.51
SAR11_0343	6.67	6.57	6.38	6.23	6.44	6.3	6.42	6.63	6.78	6.18	6.93	7.74	7.3	7.22	6.88	6.58	6.2	6.59	6.42	8.31	7.97	7.73	8.08	7.8	6.34	7.19	7.2	7.17	7.01
SAR11_0344	6.48	6.07	6.04	6	6.04	5.91	5.99	6.27	6.42	5.98	6.25	6.65	7.3	6.81	6.27	6.3	6.45	6.07	5.94	7.74	7.71	6.88	6.97	7.28	6.31	6.97	6.44	6.62	6.64
SAR11_0346	7.64	7.52	7.29	7.8	7.41	7.65	7.92	8.29	8.81	8.41	8.62	8.63	9.31	7.49	8.58	8.47	8.17	7.61	7.64	9.38	9.19	8.96	9.22	9.02	8.15	8.71	8.55	8.58	8.51
SAR11_0347	4.74	4.6	4.54	4.37	4.61	5.05	4.49	4.95	6.01	5.54	5.18	6.34	6.15	3.32	5.39	5.28	4.81	4.76	4.68	4.93	5.05	4.94	4.53	4.69	4.88	4.44	4.67	4.71	4.82
SAR11_0348	8.02	7.32	7.67	7.32	7.43	7.47	6.97	8.52	8.6	7.51	7.22	7.43	9.09	8.33	8.47	8.26	8.16	7.01	7.67	8.87	8.79	8.12	7.62	8.27	8.1	7.76	8.26	8.36	8.26
SAR11_0349	5.37	5.56	5.26	5.46	5.41	5.73	5.52	5.25	5.45	5.54	5.8	6.05	5.97	5.6	5.18	5.24	5.25	5.22	5.24	6.14	5.58	5.94	6.27	6.06	5.42	5.71	5.71	5.73	5.7
SAR11_0350	2.93	3.25	3.05	3.06	3.39	3.03	2.83	3.43	3.96	3.13	3.33	3.38	4.06	3.13	3.78	3.4	3.34	3.11	3.4	3.89	4.38	4	4.45	4.45	3.42	3.47	4.01	3.91	3.89
SAR11_0351	7.03	6.65	7.46	6.83	7.08	7.69	6.94	8.08	8.09	8.13	7.56	8.14	8.47	7.3	7.68	7.44	7.51	7.18	7.68	8.46	8.37	7.96	7.89	8.15	7.46	7.35	7.83	7.58	7.74
SAR11_0352	1.75	1.81	1.79	1.65	1.68	1.88	1.7	1.88	1.87	1.57	2.04	1.89	2.1	1.78	1.94	2.12	1.59	1.71	2.12	1.44	2.16	1.73	2.2	1.96	1.88	2.44	1.72	2.22	2.19
SAR11_0353	6.53	6.35	6.17	6.55	6.25	6.27	6.45	6.83	6.7	6.35	6.15	6.06	6.77	7.08	6.66	6.67	6.52	6.54	6.46	7.5	7.38	7.25	7.69	7.39	6.43	6.92	6.9	7.01	6.95
SAR11_0354	5.69	5.48	5.11	5.82	5.16	5.14	5.59	5.53	5.75	5.32	5.06	5.54	6.29	5.89	5.8	5.69	5.5	5.69	5.63	6.38	6.53	6.08	5.95	6.23	5.71	5.84	5.77	5.82	5.82
SAR11_0355	1.7	1.91	1.88	1.88	2.27	1.9	2.12	1.79	2.1	1.99	2.13	2.45	2.2	1.81	2.02	2.01	1.85	2.06	1.79	1.82	2.08	2.29	2.21	2.23	2.13	2.05	2.1	2.22	2.03
SAR11_0356	1.77	1.67	1.93	1.75	1.89	1.85	1.81	2.04	2.46	1.92	2.21	2.04	2.33	1.64	2.12	2.01	1.73	1.96	2.29	1.48	2.1	2.26	2.09	1.93	2.04	2.07	1.71	2.41	2.18
SAR11_0357	5.92	6.28	5.98	6.09	6.64	7.08	6.1	6.49	7.23	7.06	7.41	7.01	7.58	5.92	6.65	6.95	6.72	5.99	6.71	6.6	6.68	6.96	6.82	6.62	6.74	5.9	6.33	6.24	6.27
SAR11_0358	7.39	7.49	7.31	7.18	7.35	7.09	7.31	6.86	6.86	6.99	7.51	7.18	7.1	6.48	7.15	7.34	7.22	7.54	7.23	7.07	7.33	7.13	7.08	6.75	7.19	6.96	6.92	7.02	7.13
SAR11_0359	11.92	12.04	12.52	12.18	11.81	12.06	11.92	12.26	12.21	12.11	12.37	12.13	12.23	12.06	12.26	12.34	12.25	11.88	12.11	12.57	12.53	12.64	12.54	12.34	12.16	12.48	12.41	12.63	12.34
SAR11_0360	1.87	1.87	2.09	1.75	1.99	2.07	1.9	2.33	2.22	2.48	2.2	2.16	2.67	1.57	2.1	2.25	2.03	1.98	1.95	2.25	2.46	2.17	1.98	2.45	2.13	2.19	2.52	2.22	2.44
SAR11_0361	4.3	4.3	4.55	4.24	4.36	4.77	4.2	4.73	4.61	4.74	5.17	5.2	5.27	4.69	4.49	4.47	4.25	4.4	4.5	5.74	5.55	5.16	5.36	5.65	4.62	5.35	4.75	5.1	4.81
SAR11_0362	2.67	2.53	2.43	2.1	1.95	2.29	2.14	2.62	2.68	2.42	3.03	3.32	3.05	3.44	2.29	2.67	2.09	2.43	2.13	2.63	3.39	3.38	4.21	3.64	2.44	3.62	3.21	2.9	2.59
SAR11_0363	1.88	2.1	2.16	1.82	1.81	2.22	1.78	2.14	2.23	1.79	2.16	2.28	2.3	2.1	1.99	1.83	1.84	1.76	1.86	2.1	2.2	3.59	2.63	2.63	1.85	2.42	2.06	2.35	2.1
SAR11_0364	6.42	6.38	6.37	6.09	6.5	6.7	6.67	6.56	6.8	6.64	6.6	6.71	6.52	7.02	6.07	6.49	6.13	6.01	6.18	6.9	6.93	6.57	6.73	6.97	6.24	6.48	6.47	6.35	6.54
SAR11_0365	4.91	4.92	4.22	4.67	4.56	4.68	4.79	5.23	5.24	5.07	5.29	5.5	5.51	4.91	4.57	4.75	4.46	4.97	4.44	5.63	5.81	5.28	6.27	5.22	4.98	5.67	4.88	5.22	5.15
SAR11_0366	4.38	4.37	4.21	4.18	4.03	4.14	4.2	4.67	4.09	4.27	4.41	4.51	4.62	4.53	4.09	4.19	3.85	4.34	4.02	4.31	4.46	4.63	4.47	4.53	4.17	4.8	4.28	4.28	4.32
SAR11_0367	9.66	9.71	8.96	9.59	9.46	8.93	9.05	10.54	9.79	10.07	9.22	9.62	10.05	8.71	10.32	10.74	10.16	9.87	10.03	9.4	8.87	8.59	8.47	8.73	10.39	9.91	9.89	9.71	10
SAR11_0368	10.71	10.13	11.14	10.52	10.59	11.09	10.42	11.72	11.72	11.81	10.82	11.21	11.43	11.07	11.33	11.36	11.19	10.54	10.93	9.71	9.63	9.42	9.56	9.82	11.48	11.02	11.24	11.36	11.37
SAR11_0369	3.66	3.62	4.08	2.98	3.34	3.5	3.22	3.57	3.53	4.1	3.51	3.26	3.44	5.61	4.47	3.63	3.61	3.47	3.6	2.67	2.45	3.28	3.35	2.81	4.02	3.57	3.51	3.95	3.8
SAR11_0370	3.19	3.3	3.13	3.02	3.02	3	3.03	3.01	3.21	3.21	3.08	3.39	3.26	2.98	3.36	3.11	3.22	3.52	3.18	3.03	3.36	3.67	3.73	3.29	3.35	3.22	3.08	3.45	3.35
SAR11_0371	5.6	5.37	4.74	5.64	5.44	5.57	5.5	5.36	5.41	5.18	6.36	6.49	5.76	6	5.7	5.83	5.41	5.55	5.46	6.71	7.13	6.68	7.6	6.86	5.89	6.91	6.42	6.72	6.1
SAR11_0372	7.33	7.35	6.89	7.32	7.21	7.05	7.5	6.85	6.91	6.74	7.04	7.52	7.09	6.85	7.24	7.42	7.37	7.38	7.22	8.65	8.4	8.29	7.92	7.98	7.17	7.79	7.58	7.66	7.96
SAR11_0374	4.98	4.82	4.94	4.85	4.66	4.67	4.71	5.37	5.13	4.67	4.7	4.94	5.74	5.29	5.41	5.14	4.56	4.9	4.82	6.03	6.18	5.42	5.29	5.56	4.96	5.19	5	5.03	5.3
SAR11_0375	9.71	9.51	9.78	9.3	9.49	10.02	9.31	10.38	10.32	10.09	10.11	10.25	9.92	9.29	9.2	9.74	9.81	9.66	9.85	9.71	9.37	9.01	8.99	9.67	9.44	9.04	9.36	9.15	9.52
SAR11_0376	5.96	5.39	5.56	5.17	5.41	5.45	5.64	5.11	5.31	5.03	5.95	5.68	5.16	5.68	5.07	5.56	5.72	5.84	5.24	5.92	5.92	5.39	6.34	6.26	5.31	5.65	5.2	5.53	5.56
SAR11_0377	7.36	7.47	7.25	7.46	7.53	7.14	7.49	6.94	7.09	7.1	7.55	7.84	7.17	7.55	7.43	7.44	7.33	7.23	7.45	8.25	8.05	8.12	8.29	8.09	7.47	7.75	7.71	7.9	7.62
SAR11_0378	6.31	6.29	6.49	6.23	6.02	5.83	6.21	5.98	5.92	5.87	6.12	6.15	6.33	6.72	6.38	6.29	6.07	6.35	6.27	6.63	6.2	6.53	6.07	6.43	6.53	6.21	6.24	6.42	6.33
SAR11_0379	6.24	6.13	5.83	6.13	6.03	6.04	6.47	5.86	5.98	6.31	5.53	5.7	6.7	6.68	6.36	6.13	6.35	6.14	6.33	5.2	5.84	5.79	6.03	5.93	6.73	5.86	6.28	5.83	6.2
SAR11_0380	5.08	5.17	4.77	5.2	5.1	5.08	5.2	5.21	5.03	5.25	5.44	5.72	5.17	5.53	5.11	5.23	5.08	5.2	4.96	5.67	4.95	5.91	6.32	6.21	5.03	5.38	5.35	5.12	5.28
SAR11_0381	1.67	1.9	1.65	1.87	1.82	1.97	2.36	1.96	2.19	1.91	2.43	2.06	1.82	1.97	2.21	2.07	1.57	1.73	1.89	2.2	2.27	1.9	2.21	1.78	2.25	2.44	2.63	2.03	2.05
SAR11_0382	3.57	3.16	3.48	3.11	3.26	3.15	3.37	3.62	3.24	3.33	3.27	3.44	3.66	3.79	4.1	3.65	3.31	3.66	3.46	3.35	4.22	3.78	3.28	3.48	3.88	3.69	3.73	4.04	3.67
SAR11_0383	6.91	6.76	6.88	6.96	6.87	7.02	7.17	6.64	7.03	7.56	7.87	8.26	7.28	6.78	7.36	7.26	6.94	6.76	7.25	7.8	8.31	8.28	8.8	7.86	7.42	8.15	7.66	7.83	7.34
SAR11_0384	5.88	6.09	5.47	5.93	6.01	5.55	5.95	6.18	6.18	5.83	5.4	5.48	6.15	5.22	6.26	6.1	5.81	5.89	6.24	6.35	5.68	5.79	5.44	5.96	5.87	5.59	6.07	6.06	6.28
SAR11_0385	1.95	2.01	1.86	2	1.99	1.62	2.04	2.27	2.31	1.88	1.93	2.18	2.05	2.11	2.03	2.34	1.67	2.47	1.88	1.71	3	2.5	2.48	2.87	2.3	2.18	2.08	2.04	1.87
SAR11_0386	3.15	3.4	2.73	3.21	3.26	2.6	3.23	3.03	3.27	2.87	3.24	3.96	3.77	2.95	3.07	3.15	3.17	3.42	3.02	3.36	3.23	4	3.21	4.32	3.01	3.66	3.83	3.47	3.3
SAR11_0387	7.07	7.28	7.05	7.27	7.32	7.65	7.39	6.92	7.05	7.41	6.5	6.58	6.8	8.38	6.03	6.11	6.37	6.79	6.36	5.94	5.54	6.2	6.32	6.08	6.32	5.97	6.21	6.07	6.15
SAR11_0388	6.88	6.86	7.7	7.18	7.43	7.73	7.46	6.19	6.58	7.4	7.5	7.1	6.42	7.89	7.41	7.21	7.08	6.74	7.36	6.13	6.66	6.25	6.79	6.7	7.57	6.95	7.81	7.52	7.48
SAR11_0389	8.39	9.15	9.4	9.01	9.51	9.45	9.08	8.67	9.04	9.35	9.77	9.2	8.06	8.03	8.84	9.42	9.41	8.93	9.62	7.39	7.4	7.75	8.13	7.36	9.25	8.01	8.64	8.44	8.7
SAR11_0390	6.4	6.65	7.15	6.4	6.7	6.86	6.19	6.47	6.47	6.49	6.66	6.55	5.79	6.16	6.54	7.2	6.67	6.58	6.71	6.47	6.08	6.05	5.34	5.86	6.8	6.22	6.54	6.23	6.46
SAR11_0391	5.67	5.91	5.52	5.67	5.6	4.99	5.47	4.86	4.6	5.02	5.21	5.18	4	5.35	5.12	5.16	5.19	5.43	5.22	4.85	4.55	4.94	4.87	4.49	4.89	4.89	4.63	4.73	4.89
SAR11_0395	8.45	8.53	8.42	8.44	8.47	8.5	8.53	9.04	9.22	9.05	8.63	8.31	8.52	7.36	9.05	9.12	9.12	8.53	9.04	7.23	7.78	6.18	6.62	7.6	9.07	8.15	8.87	8.65	8.81
SAR11_0396	10.29	10.42	10.41	10.51	10.51	10.84	10.25	10.62	10.66	10.51	9.91	10.08	10.61	9.96	10.5	10.65	10.65	10.29	10.69	9.72	10.22	9.25	8.82	9.87	10.6	9.72	10.52	10.29	10.48
SAR11_0397	9.25	9.12	9.32	9.31	9.02	9.34	9.07	9.03	8.82	8.84	8.4	8.44	9.24	9.27	9.36	9.13	9.36	9.1	9.25	9.52	9.65	8.49	8.55	8.83	9.45	9.43	9.7	9.71	9.69
SAR11_0398	2.91	3.12	2.94	2.94	2.92	2.38	2.7	2.76	2.37	2.46	2.74	2.64	2.07	2.03	2.87	2.7	2.41	3.17	2.61	2.15	2.27	1.98	2.12	1.93	2.47	2.4	2.9	3.12	3.23
SAR11_0402	1.98	2.17	2.01	2.02	1.88	1.86	2.06	2.18	2.04	1.79	2.18	2.66	2.07	1.99	2.47	2.47	2.07	2.05	2.18	2.32	2.36	2.09	2.52	2.66	2.18	2.42	2.16	3.02	2.55
SAR11_0403	6	6.03	5.33	5.76	6.01	5.37	6.41	5.56	5.84	5.76	6.13	6.43	6.03	5.24	6.06	6	5.68	6.2	5.89	7.06	6.66	6.87	7.2	6.3	5.96	6.46	5.63	5.98	6.07
SAR11_0404	5.81	5.81	5.81	5.85	6.02	5.42	5.99	6.36	6.28	5.91	5.85	5.86	6.49	5.76	6.44	6.43	6.07	5.93	6.11	6.94	7.09	6.12	6.37	6.71	6.64	6.31	6.4	6.4	6.45
SAR11_0405	3.75	3.64	3.64	3.53	3.82	3.77	3.7	3.86	4.1	3.99	3.64	3.8	3.78	4.14	3.63	3.8	3.67	3.7	4.17	3.67	3.55	3.71	3.21	3.81	3.56	3.36	3.47	3.62	3.5
SAR11_0406	7.85	7.85	7.52	7.85	7.79	8.1	7.69	8.42	8.63	8.82	8.41	8.52	8.81	8.05	8.52	8.28	8.25	7.94	8.17	8.31	7.71	8.06	7.79	8.36	8.39	8.16	8.17	8.17	8.18
SAR11_0407	8.01	8.04	8.05	8.05	7.99	8.3	7.94	8.17	8.23	8.24	7.99	8.26	8.04	8.01	8.08	8.03	8.19	8.15	8.17	8.27	8.05	7.98	7.44	8.08	8.21	7.99	8.08	7.84	8.09
SAR11_0408	2.32	2.29	1.98	1.82	1.97	1.86	2.2	1.87	2.3	2.27	2.78	2.66	2.32	1.94	2.27	2.68	2.03	2.09	2.38	2.28	3.19	2.27	3.56	2.92	2.32	2.68	2.1	2.83	2.8
SAR11_0409	4.39	2.68	4.45	3.1	2.51	3.11	2.68	3.13	2.45	2.29	2.8	2.92	2.55	4.18	2.67	2.52	2.68	2.78	2.43	2.41	2.96	2.23	3.25	2.42	2.45	2.67	2.31	2.45	2.45
SAR11_0410	4.48	4.03	4.76	4.42	4.11	4.47	4.43	4.07	3.47	4.12	3.77	4.48	3.34	5.33	3.05	2.53	3.48	4.17	2.96	3.64	2.37	3.63	3.53	4	3.51	3.58	3.17	3.47	3.63
SAR11_0411	6.45	5.94	5.96	6.09	6.05	5.8	6.06	5.98	5.72	5.99	5.86	6.19	5.74	5.76	5.86	5.66	5.39	5.74	5.64	4.77	6.44	5.3	5.82	5.63	5.86	5.65	5.76	5.86	5.84
SAR11_0412	2.86	3.34	2.53	3.06	3	2.54	3.25	2.44	2.85	2.85	2.85	3.32	2.82	2.48	3	2.81	2.68	3.2	2.86	2.67	3.07	3.32	3.89	3.61	2.89	3.09	2.63	2.88	2.57
SAR11_0413	3.87	4.09	3.86	3.88	4.32	3.49	4.1	3.65	3.98	3.8	3.85	4.31	3.97	3.66	3.99	3.98	3.48	3.84	3.85	3.64	4.14	3.84	4.27	4.36	4.03	4.22	3.96	4.11	3.72
SAR11_0415	5.63	5.7	6.14	5.66	5.8	6.29	5.71	6.08	5.75	6.1	6.34	6.52	6.07	6.2	6.38	6.15	5.96	5.88	6	6.85	6.3	6.35	6.13	6.52	6.06	6.43	6.21	6.35	6.4
SAR11_0416	4.84	4.68	4.77	4.52	4.62	4.87	4.73	4.77	4.7	4.69	4.81	5.41	4.61	3.74	5.55	4.74	4.92	4.9	4.78	3.76	4.48	3.96	3.73	4.55	5.32	4.51	4.93	4.91	5.02
SAR11_0417	4.89	4.74	5.06	4.41	4.79	4.71	4.88	4.45	5.04	4.81	4.78	5.01	5.47	4.44	5.08	5.03	4.9	4.93	5.01	4.71	4.57	4.35	4.72	5.24	4.99	4.59	5.2	5.56	5.34
SAR11_0418	7.6	7.54	7.6	7.3	7.7	7.55	7.64	7.85	8.04	7.53	7.78	7.65	8.55	7.6	8.12	8.2	7.76	7.58	7.63	8.75	8.76	7.8	8.01	8.56	7.93	7.79	8.11	8.21	8.12
SAR11_0419	7.85	7.68	7.95	7.36	7.75	7.99	7.76	7.2	7.49	7.58	8.07	8.13	7.69	7.97	7.27	7.62	7.49	7.51	7.64	8.45	8.62	8.62	9.18	8.58	7.6	8	7.9	7.83	7.96
SAR11_0420	4.08	4.07	3.7	3.84	4.08	3.63	4.35	3.74	3.7	3.79	4.24	4.17	3.79	3.98	3.91	4.1	3.54	4.11	3.58	3.86	3.79	4.38	3.88	4.29	3.86	4.29	3.74	3.9	3.73
SAR11_0421	7.86	7.7	7.71	7.51	7.47	7.81	7.91	7.12	7.16	7.15	7.51	7.55	7.31	7.93	6.77	6.79	7.24	7.69	7.14	8.16	7.77	8.04	8.74	8.28	7.14	7.89	7.43	7.51	7.57
SAR11_0422	4.9	4.81	4.3	4.92	4.96	4.7	4.76	5.2	5.54	4.78	5.87	5.98	6	4.81	5.25	5.48	5.43	5.36	4.93	6.25	6.37	6.24	6.79	6.59	5.28	6.06	5.67	5.83	5.85
SAR11_0423	5.83	5.76	5.73	5.79	6	5.83	6.03	5.21	5.7	5.87	5.89	5.54	5.03	6.32	5.5	4.96	5.18	5.77	5.59	4.16	5.33	4.56	4.88	4.79	5.57	5.44	5.19	5.33	5.24
SAR11_0425	6.24	6.51	6.27	6.12	6.54	6.18	6.64	6.65	6.68	6.7	6.35	6.38	6.49	6.68	6.65	6.29	6.06	6.2	6.15	6.81	6.43	6.58	6.32	6.37	6.35	6.38	6.52	6.66	6.54
SAR11_0426	4.43	4.28	4.65	4.47	4.55	4.55	4.33	4.24	4.69	4.69	5.61	5.14	5.01	4.68	4.47	4.56	4.36	4.26	4.3	5.73	5.47	5.45	4.98	5.21	4.64	4.85	4.98	4.92	4.89
SAR11_0427	5.52	5.34	5	5.37	5.24	5.05	5.49	5.31	5.37	5.33	4.91	5.07	5.56	5.95	5.48	5.54	5.05	5.39	5.48	5.43	5.91	5.83	5.53	5.81	5.44	5.46	5.63	5.31	6.03
SAR11_0428	3.23	2.96	3.07	3.28	3.05	2.85	3.37	2.56	2.81	2.81	2.58	2.85	2.75	3.4	3.07	2.87	2.89	3.32	2.83	3	2.76	3	3.35	3.3	3	3.46	3.4	3.05	2.88
SAR11_0429	9.66	9.39	8.82	9.63	9.43	9.08	9.56	8.85	9.28	9.08	9.01	8.85	8.7	9.37	8.97	8.91	8.79	9.57	8.88	8.23	8.44	8.49	8.55	8.48	9	8.63	8.7	8.7	8.89
SAR11_0430	3.17	2.95	2.22	2.77	2.22	2.49	2.79	2.37	2.37	2.47	2.46	2.71	2.02	2.41	2.29	2.79	2.14	2.79	2.91	2.15	2.16	2.49	2.71	2.65	2.53	2.27	1.92	2.31	2.5
SAR11_0431	5.45	5.48	5.1	5.34	5.25	5.05	5.72	5.1	5.53	5.21	5.6	5.51	5.18	5.09	5.81	5.38	5.2	5.76	5.49	4.41	4.84	4.98	5.51	5.48	5.33	5.14	5.53	5.05	5.08
SAR11_0432	2.66	2.42	2.09	2.38	2.51	2.12	2.38	2.41	2.38	2.38	3.11	3.13	2.62	2.62	2.32	2.07	2.12	2.41	2.27	1.86	2.59	1.99	2.41	3.16	2.21	2.44	2.74	2.4	2.08
SAR11_0433	8.7	8.08	8.05	8.43	8.68	8.02	8.85	9.28	9.25	8.87	6.69	7.51	10.03	7.95	9.98	9.65	8.98	9.18	9.02	10.47	10.85	10.24	9.74	10.59	9.68	10.37	10.33	10.57	10.14
SAR11_0434	8.33	7.98	7.29	8.18	8.48	6.52	8.37	8.84	9.12	7.45	6.56	6.18	9.63	8.09	9.68	9.32	8.43	9.27	8.56	9.44	9.96	9.3	8.73	9.55	9.35	9.22	9.5	9.26	9.37
SAR11_0436	3.65	3.33	3.6	3.04	3.3	3.69	3.51	4.03	4.01	3.91	4.16	4.55	4.45	3.99	3.91	3.83	3.58	3.46	3.76	5.05	4.37	4.72	4.38	4.9	3.87	4.26	3.76	4.23	4
SAR11_0437	7.78	7.72	7.55	7.74	7.59	7.59	7.6	7.34	7.33	7.33	7.38	7.49	7.25	7.8	7.83	7.76	7.95	8.02	7.83	7.85	8.05	7.91	8.26	8.14	8.04	7.91	8.11	8.04	8.07
SAR11_0438	4.9	4.82	4.6	4.98	4.98	4.71	5.14	4.41	4.81	5.19	4.78	4.69	5.07	5.55	4.67	4.64	4.4	4.88	4.59	4	4.82	4.72	5.07	4.99	4.74	4.31	4.74	4.5	4.62
SAR11_0439	9.85	9.9	9.13	9.75	9.8	9.44	9.74	9.7	9.75	9.55	9.87	10.29	9.67	9.31	8.96	8.77	8.95	9.9	9	9.74	9.79	9.69	10.07	10.08	8.76	9.26	8.8	8.59	8.76
SAR11_0440	8.68	7.67	9.21	7.85	7.76	8.56	7.28	8.2	7.28	7.54	8.14	7.85	7.06	8.93	6.66	6.84	7.59	7.45	7.09	6.91	6.7	7.49	7.3	6.59	6.54	6.34	6.33	6	7
SAR11_0441	10.48	10.43	10.26	10.54	10.35	10.48	10.69	10.07	10.51	10.83	10.63	10.46	10.25	11.68	10.48	9.84	10.04	10.2	10.4	9.92	9.53	9.35	9.21	9.6	10.41	9.45	10	9.9	10.04
SAR11_0442	6.81	6.91	6.58	6.6	6.66	6.78	6.61	6.59	6.42	6.65	6.46	6.09	6.36	6.75	6.85	6.62	6.65	6.62	6.84	6.16	6.26	5.93	6.44	6.5	7.02	6.84	6.93	6.63	6.71
SAR11_0443	7.15	7.3	6.96	7.38	7.64	7.37	7.38	6.93	7.24	7.61	7.68	7.38	7.21	6.9	7.2	7.23	7.13	7.16	7.43	6.9	6.58	6.4	6.73	6.81	7.3	6.96	7.2	7.03	7.06
SAR11_0444	7.93	7.68	7.99	7.67	8.11	7.77	7.81	6.99	7.59	7.95	7.92	7.62	6.71	6.98	6.73	7.39	7.27	7.56	7.62	7.55	6.79	7.47	7.68	7.29	7.19	6.83	6.8	6.74	6.87
SAR11_0446	9.25	9.24	8.54	9.13	9.08	8.79	9.03	8.7	8.99	8.99	8.86	8.63	9.03	9.01	9.03	9.14	9.12	9.12	8.95	9.04	9.47	8.64	9.01	8.79	8.98	8.96	9.03	8.93	9.21
SAR11_0447	2.74	2.9	2.42	2.39	2.78	2.81	2.94	2.67	3.03	2.91	3.05	3.2	3.19	2.81	3.01	2.72	2.24	2.54	2.77	2.81	2.73	2.84	3.76	3.67	2.84	3.01	2.46	2.69	3.19
SAR11_0448	7.98	8.01	7.32	8.13	7.88	7.44	8.36	7.35	7.82	7.94	8.21	8.05	7.27	7.33	7.08	7.24	7.11	7.86	7.34	7.93	8.19	8.58	8.24	7.7	7.02	7.4	6.89	7.27	7.21
SAR11_0449	9.05	9.09	9.05	8.98	9.05	9.28	9.49	9.05	9.34	9.51	9.02	8.84	9.58	10.04	9.02	8.94	8.93	8.9	9.01	9.2	9	8.77	9.04	9.29	9.24	8.77	9.26	9.09	9.08
SAR11_0450	2.02	2.28	2.13	2.1	2.26	2.44	2.09	2.37	2.4	2.17	2.21	2.41	2.72	2.62	2.26	2.38	2.43	2.45	2.03	2.6	2.14	2.47	2.28	2.42	2.23	2.75	2.34	2.3	2.38
SAR11_0452	7.34	6.83	6.64	6.92	6.83	6.79	7.37	7.32	7.9	7.33	7.36	7.01	8.64	8.41	7.62	7.19	7.21	7.19	7.05	8.26	8.31	7.49	7.66	8.15	7.51	7.46	7.64	7.87	7.69
SAR11_0453	5.84	5.49	5.68	5.38	5.56	5.54	5.34	6.03	5.92	5.35	5.63	5.7	7.11	5.72	6.31	5.92	5.92	5.68	5.91	6.9	7.28	6.3	6.08	6.74	5.82	6.2	5.99	6.2	5.93
SAR11_0454	2.98	2.62	3.61	2.19	2.59	2.98	2.45	3.57	2.45	2.44	2.36	3.02	2.99	2.44	2.25	2.34	2.96	2.77	2.45	1.92	1.8	2.46	2.16	2.52	2.09	2.17	2.17	2.25	2.31
SAR11_0455	7.03	6.14	6.48	6.06	6.45	7.09	6.57	7.74	7.08	7.48	7.19	7.45	7.8	6.91	6.15	5.94	6.46	6.68	6.53	6.58	6.55	6.24	6.19	6.86	6.2	6.18	5.97	6.06	6.23
SAR11_0456	6.04	5.64	5.92	5.7	5.75	6.03	5.7	6.46	6.26	6.21	5.81	6.31	6.68	6.07	6.02	5.78	5.87	5.9	5.78	6.87	6.24	6.18	6.26	6.68	6.02	6.33	5.96	6.07	5.86
SAR11_0457	4.6	4.59	4.88	4.17	4.79	5.09	5.05	5.37	5.59	5.39	5.66	6.08	5.83	5.54	5.32	5.2	4.75	4.84	5.06	6.6	5.81	6.84	6.66	6.54	5.34	6.03	5.23	5.36	5.57
SAR11_0458	3.84	3.55	3.75	3.95	4.19	3.37	3.67	3.66	4.08	4.06	4.59	4.54	4.15	3.84	3.63	4.06	3.35	4.22	3.81	4.33	4.92	4.35	5.62	5.14	3.76	5.08	4.13	4.29	3.77
SAR11_0459	4.15	4.2	4.43	3.84	4.2	4.06	3.82	3.05	2.8	2.97	3.68	3.48	2.79	4.94	2.3	2.96	2.42	3.47	2.67	3.12	3.11	3.89	4.16	4.17	2.78	3.26	2.85	3.01	3.01
SAR11_0460	3.6	3.39	2.58	3.41	3.76	3.18	3.59	3.09	3.4	3.39	3.84	3.61	3.58	3.36	2.71	3.19	2.52	3.4	2.9	3.62	3.94	3.77	4.04	4.75	2.91	3.88	3.37	3.36	2.9
SAR11_0462	8	8	7.77	7.86	7.95	7.81	8.17	8.67	8.9	8.57	8.95	9.18	9.23	8.19	8.19	8.33	8.14	8.09	8.25	9.46	9.34	9.19	8.9	9.3	8.21	8.54	8.19	8.33	8.06
SAR11_0463	10.6	10.64	11.16	10.52	10.63	11.37	10.47	11.4	11.11	11.26	10.84	11.13	11.22	10.8	10.54	10.62	10.79	10.58	10.83	11.31	11.18	10.81	10.5	11.26	10.64	10.31	10.63	10.49	10.61
SAR11_0464	5.55	6.04	4.6	5.74	5.87	4.35	5.66	4.54	4.3	4.36	4.88	5.08	4.04	5.19	4.21	4.26	4.43	5.63	4.95	4.36	4.55	4.77	4.72	5.18	4.29	4.78	4.49	4.62	4.5
SAR11_0465	6.37	6.2	6.15	6.03	6.31	5.71	6.38	5.62	5.71	5.99	5.98	6.04	5.02	5.45	5.16	5.76	5.88	6.4	6.09	5.45	5.43	5.75	5.75	5.68	5.48	5.34	5.55	5.31	4.93
SAR11_0466	7.2	7.54	7.36	7.18	7.76	7.02	7.76	6.5	6.83	7.05	7.46	7.19	6.18	7.75	6.56	6.24	6.73	7.1	6.87	6.83	6.18	6.83	7.09	6.47	6.66	6.49	6.45	6.55	6.28
SAR11_0467	6.83	6.44	7.07	6.64	6.74	6.74	6.84	5.78	6.03	6.14	6.72	6.5	5.55	8.04	5.52	5.65	6.11	6.64	6.03	6.49	6.15	7.31	7.55	6.57	5.92	6.61	5.97	5.85	6.26
SAR11_0468	1.95	1.68	2.22	2.05	1.73	1.88	1.66	1.9	1.88	2.02	2.18	2.26	1.8	1.88	1.8	1.9	1.66	1.62	1.77	1.64	1.95	2.38	2.05	2.22	1.73	1.9	1.94	2.2	1.87
SAR11_0469	6.51	6.56	5.98	6.2	6.29	6.15	6.44	5.49	6.06	5.81	6.01	5.92	5.47	5.85	6.05	5.86	5.84	6.83	5.87	6.42	6.57	6.45	6.85	6.87	6.13	6.52	5.91	6.09	5.93
SAR11_0470	1.83	1.57	2.19	1.46	1.65	1.94	1.79	2.77	2.45	2.27	2.01	2.02	3.08	1.79	2.13	2.28	2.21	1.93	2.04	2.24	2.81	1.86	2.18	3.03	1.86	1.84	2.04	2.23	2.05
SAR11_0472	7.9	7.59	8.01	7.43	7.58	7.87	7.47	8.87	8.83	8.44	7.94	8.33	9.75	7.68	8.29	8.19	8.04	7.83	7.93	9.85	9.49	8.49	7.95	9.21	7.98	7.35	7.99	8.11	8.09
SAR11_0473	6.23	5.89	6.09	5.98	5.9	6.42	6.06	7.22	7.33	7.08	6.85	7.07	7.84	5.92	6.2	6.64	6.27	6.15	6.45	7.95	7.69	6.69	6.48	7.37	6.33	6.42	6.42	6.51	6.26
SAR11_0474	1.96	2.08	2.3	2.2	1.86	1.78	1.86	1.91	1.99	2.07	1.99	2.37	1.93	2.08	2.07	2.04	1.59	1.95	1.84	1.71	2.12	2.73	2.31	1.9	2.1	1.91	1.99	2.03	2.08
SAR11_0475	6.28	6.24	6.3	6.55	6.24	6.86	6.31	6.7	7.28	7.1	7.28	7.3	7.41	6.46	6.2	6.07	6.13	6.37	6.25	6.71	7.44	7.56	7.26	6.97	6.27	7.15	6.46	6.7	6.31
SAR11_0476	6.78	6.59	7.08	6.45	6.75	6.67	6.62	6.37	6.52	6.38	6.22	5.67	6.6	7.4	5.89	5.58	6.16	6.32	6.22	5.29	5.28	5.59	5.67	5.66	6.25	5.35	5.66	5.5	5.92
SAR11_0477	3.55	3.45	3.42	4.12	3.44	3.32	3.67	3.33	3.09	2.69	2.82	2.46	2.8	4.18	3.4	3.24	3.51	3.7	3.44	2.73	2.78	2.95	2.61	2.65	3.26	3.11	3.32	3.08	3.26
SAR11_0478	7.67	7.59	7.27	7.27	7.69	7.29	7.72	6.77	6.95	7.34	7.48	6.92	7.01	7.76	6.87	7.16	7.04	7.57	7.63	7.05	7.22	7.99	7.12	7.18	7.26	7.07	7.26	7.12	7.24
SAR11_0479	3.65	3.44	3.51	3.25	3.43	3.89	3.4	3	3.37	3.71	4.31	4.38	3.65	3.33	3.51	3.34	3.11	3.63	3.16	3.9	3.41	3.42	3.57	3.49	3.07	3.91	3.53	3.52	3.53
SAR11_0480	2.32	2.14	2.41	2.52	2.84	2.72	2.17	2.38	2.93	3.38	3.29	3.89	2.68	2.43	2.19	2.34	2.09	2.21	2.25	2.1	2.58	2.49	2.68	2.49	2.64	2.63	2.54	2.8	2.16
SAR11_0481	2.09	2.15	2.72	1.9	2.13	2.26	2.18	2.29	1.93	2.44	1.91	1.94	1.85	2.22	2.18	1.77	1.67	2.17	1.97	1.9	2.04	2.32	2.25	2.08	2.2	2.08	2.08	1.85	2.14
SAR11_0482	2.17	1.99	1.99	1.83	2.08	1.97	1.9	1.97	1.74	2.29	1.78	2.09	1.92	2.13	1.96	2.05	1.62	1.62	1.97	1.57	2.64	2.2	2.09	2.29	2.06	1.91	2.07	2.15	1.75
SAR11_0483	5.06	4.61	4.25	4.34	4.62	4.21	4.85	4.53	4.9	5.17	4.43	5.03	5.06	4.68	5.07	4.54	3.69	4.67	4.68	4.03	4.3	4.68	4.55	4.94	4.8	4.77	4.75	4.72	4.41
SAR11_0484	7.5	6.65	8.04	6.93	6.76	7.3	6.63	7.64	6.49	6.7	6.14	6.49	7.18	7.94	5.87	5.98	6.49	6.36	5.75	5.95	5.45	6.06	5.54	5.72	6.05	6	6.18	6.39	6.94
SAR11_0485	4.16	3.9	4.08	4.17	4.05	4.14	4.33	5.46	5.32	5.19	4.72	5.45	5.77	4.29	4.68	4.79	4.19	4.72	4.36	5.53	5.69	5.34	4.66	5.73	4.72	4.72	4.76	4.94	4.72
SAR11_0486	7.84	7.83	8.33	7.72	7.92	8.61	7.57	9.03	9.11	8.98	8.31	8.39	9.43	7.83	8.22	8.25	8.29	7.95	8.42	9.15	8.75	7.91	7.47	8.86	8.04	7.07	8.11	8.13	8.14
SAR11_0487	6.87	6.95	7.05	7.17	7.23	7.17	7.36	7.26	7.54	7.58	7.64	7.71	7.45	6.95	7.11	7.1	7.1	6.99	7.26	7.64	7.61	8.07	7.99	7.51	7.26	7.5	7.05	7.07	7.12
SAR11_0488	8.33	8.37	8.19	8.32	8.48	8.5	8.46	8.37	8.64	8.61	8.28	8.57	8.54	8.49	8.06	8.04	8.25	8.35	8.01	8.18	8.33	8.43	8.58	8.5	8.09	8.17	8.3	8.34	8.21
SAR11_0489	5.19	4.93	4.05	5.32	5.1	4.65	4.84	5.38	5.47	5.13	5.57	5.79	5.25	4.65	5.01	4.86	4.55	4.96	4.84	5.49	5.55	5.22	5.82	5.42	5.03	5.16	4.97	5.36	5.17
SAR11_0490	6.72	6.56	5.81	6.38	6.62	6.09	6.83	6.59	7.01	6.99	7.11	7.01	6.78	6.36	6.15	6.16	5.8	6.8	6.47	6.07	6.74	8.22	7.16	7.03	6.17	6.7	6.31	6.64	6.29
SAR11_0491	5.18	5.03	4.79	5.15	5.03	4.91	5.1	5.39	4.98	5.62	5.27	5.31	5.04	4.65	4.8	4.98	4.55	4.95	4.75	4.88	4.52	4.42	4.79	4.49	4.79	4.72	4.42	4.46	4.59
SAR11_0492	9.54	9.48	9.2	9.68	9.8	9.78	9.84	9.18	9.36	9.7	9.47	9.61	8.98	9.9	9.57	8.68	9.06	9.38	9.25	7.92	7.54	7.97	7.42	8.29	9.53	8.36	8.9	8.73	8.8
SAR11_0493	4.04	3.78	3.81	3.92	3.84	3.71	3.86	3.39	3.97	3.97	4.38	4.79	3.81	4.25	3.32	4	3.62	3.87	3.7	4.2	3.93	4.42	4.82	4.28	3.46	3.94	3.7	3.8	3.61
SAR11_0494	3.45	3.54	3.35	3.48	3.79	3.16	3.42	3.39	3.57	3.69	3.63	4.18	3.63	3.19	3.53	3.29	3.03	3.36	3.62	3.42	3.26	4.44	4.6	4.62	3.48	3.78	3.46	3.44	3.6
SAR11_0495	7.16	7.3	6.6	6.83	7.45	7.05	7.4	7.04	7.69	7.43	7.43	7.64	7.23	7.05	6.89	6.94	7.21	7.19	7.45	6.88	6.76	7.26	7.04	7.41	7.1	6.67	6.83	7.04	6.79
SAR11_0496	2.49	2.2	2.24	2.08	2.3	1.95	2.18	2.49	1.99	2.04	2.12	2.3	2.24	2.57	2.53	2.25	1.86	2.28	1.98	1.79	2.29	2.06	2.21	2.61	2.43	1.99	1.93	2.07	2.18
SAR11_0497	6.51	6.03	6.73	6.17	6.36	6.72	6.58	6.68	6.74	7.02	7.36	7.33	7	6.77	6.55	6.64	6.44	6.5	6.68	6.59	7.01	6.79	6.9	7.24	6.63	6.44	6.55	6.65	6.35
SAR11_0498	4.48	4.48	4.8	4.22	4.42	4.84	4.6	5.03	4.48	4.45	4.47	4.6	4.86	4.39	4.13	4.48	4.54	4.52	4.54	4.48	4.48	3.88	4.52	4.65	4.31	4.21	4.23	4.11	4.41
SAR11_0499	4.85	5.09	4.95	4.73	5.06	4.36	5.05	4.13	4.47	4.04	4.59	4.43	4.4	5.55	4	4.12	3.78	4.6	4.13	3.82	4.13	4.8	5.06	4.56	4.31	4.4	4.43	4.34	4.17
SAR11_0500	6.9	6.95	7.02	6.99	6.37	7.02	6.85	6.75	6.08	6.5	6.39	6.26	6.55	7.05	5.57	4.78	5.49	6.69	5.6	4.66	4.37	4.46	4.43	4.63	5.95	5.33	5.34	5.31	5.35
SAR11_0502	6.4	6.42	6.14	6.8	6.52	6.57	6.71	5.99	6.23	6.32	6.59	6.64	6.14	6.49	6.22	6.08	6.42	6.28	6.44	6.8	6.44	7.1	7.08	6.99	6.26	6.64	6.46	6.09	6.51
SAR11_0503	4.57	4.66	3.94	4.94	4.63	4.31	4.98	4.25	4.63	4.64	4.76	4.91	4.38	4.51	4.54	4.64	4.14	5.22	4.7	4.49	4.82	5.15	5.36	4.78	4.64	4.64	4.63	4.8	4.53
SAR11_0504	6.45	6.52	6.57	6.51	6.35	6.37	6.73	6.11	5.82	6.21	6.14	5.92	5.75	7.41	5.59	5.42	5.92	6.12	5.55	5.88	5.69	5.68	5.2	5.34	5.7	5.56	5.87	5.72	5.77
SAR11_0505	6.42	6.04	6.19	6.13	6.09	5.83	5.73	6.12	5.71	5.52	5.94	5.71	5.93	6.39	5.6	5.51	5.75	6.23	5.52	6.1	6.13	6.41	6.42	6.27	5.57	6	5.8	6.02	5.82
SAR11_0506	6.17	6.3	5.56	6.13	6.21	5.76	6.3	5.67	5.83	5.77	5.62	5.47	5.66	6.14	5.84	5.42	5.51	6.01	5.77	4.45	4.95	4.66	5.57	5.56	5.82	5.27	5.7	5.5	5.63
SAR11_0507	5.94	6.25	5.85	5.94	6.03	6.01	5.89	5.88	6.04	5.94	5.81	6.03	6.02	5.82	6.08	6.22	6.25	5.85	6.04	6.12	6.09	5.56	5.73	5.87	6.09	6.06	6.3	6.12	6.32
SAR11_0508	2.5	2.53	2.06	2.09	2.31	2.5	2.43	2.4	2.8	3.09	2.5	2.77	3.34	2.33	2.83	3.1	2.37	2.22	2.76	2.57	2.43	2.42	2.62	2.74	2.91	2.65	2.83	2.72	2.57
SAR11_0509	5.25	5.07	4.91	4.73	4.94	4.77	5.25	5.35	5.73	5.41	5.29	4.94	5.59	4.45	5.72	5.48	4.76	5.19	5.29	5.24	5.82	4.62	5.07	5.1	5.46	4.89	5.44	5.45	5.29
SAR11_0510	9.25	8.57	9.53	9.09	9.29	9.69	9.01	10.1	10.17	10.06	9.83	9.61	10.41	9.03	10.78	10.59	10.42	9.7	10.27	10.96	11.1	9.92	9.46	10.75	10.57	10.31	10.6	10.69	10.6
SAR11_0511	9.5	8.93	10.08	9.13	9.21	10.43	9.29	11.2	11.19	10.57	10.53	11.09	11.51	9.65	10.47	10.26	10.29	9.93	10.16	11.99	11.83	10.93	10.16	11.62	10.11	10.09	10.18	10.46	10.27
SAR11_0512	7.14	6.81	6.96	7.17	7.31	7.35	7.22	8.08	8.13	8.2	7.18	7.22	8.09	8.57	7.61	7.6	7.39	7.03	7.33	6.83	6.66	5.81	7.11	6.86	7.84	7.29	7.8	7.55	7.74
SAR11_0513	5.05	4.72	5.33	5.01	5.01	5.65	4.98	5.1	5.3	5.33	6.15	6.21	5.79	6.21	5.89	5.5	4.86	5.2	4.78	6.92	6.95	7.45	7.14	6.9	5.39	6.96	6.23	6.78	5.97
SAR11_0514	2.24	2.1	2.23	2.1	2.23	1.99	2.14	2.31	2.31	2.09	2.35	1.99	2.37	2.54	2.28	2.06	2.08	1.87	1.75	2.18	2.5	2.74	2.44	2.61	2.2	2.24	2.36	2.62	2.68
SAR11_0515	2.92	2.8	3.35	2.76	2.99	3.03	3.04	3.06	2.91	2.96	3.61	3.46	3.31	3.43	3.05	2.97	2.82	2.71	2.89	2.93	3.37	3.36	4.71	3.94	3.06	3.37	3.62	3.64	3.42
SAR11_0516	7.55	7.03	7.96	7.46	7.2	7.64	7.07	7.5	7.6	7.62	7.71	8.02	7.56	7.85	7.28	7.13	7.24	7.17	6.95	7.95	8.24	7.77	8.15	7.78	6.95	7.26	7.4	7.6	7.48
SAR11_0517	6.77	6.91	6.76	6.63	7.27	6.98	7.08	7.34	7.72	7.6	7.27	7.34	7.5	6.54	7.26	6.98	7.13	6.79	7.16	7.01	6.93	7.1	7.7	7.5	7.16	6.99	7.25	7.11	6.83
SAR11_0518	4	4.06	3.56	4.19	4.05	4.06	3.92	3.32	3.8	3.88	4.16	3.83	4.26	4.04	3.49	3.64	3.63	3.87	3.79	3.33	4.01	4.36	3.63	3.8	3.78	4.15	3.5	3.38	3.52
SAR11_0519	5.21	4.97	5.07	5.08	5.32	4.97	5.14	5.05	5.16	5.05	5.45	5.39	5.33	5.21	5.26	5.16	5.18	5.33	5.36	5	5.78	5.7	5.63	5.25	5.19	5.15	5.12	4.88	5.19
SAR11_0520	5.74	5.67	6.57	5.18	5.42	5.61	4.92	6.49	6.17	5.66	5.35	5.3	7.15	5.57	7.07	6.93	6.03	5.58	6.06	7.4	7.24	6.12	6.09	6.62	6.61	6.41	6.98	7.23	7.02
SAR11_0521	5.86	6.21	5.85	6.28	6.16	6.25	6.12	5.94	5.78	6.07	5.67	5.51	5.37	5.79	5.65	5.56	5.91	6.12	5.69	5.81	6.08	5.58	5.8	5.76	5.75	5.88	5.67	5.42	5.39
SAR11_0523	5.37	5.61	5.76	5.18	5.49	5.93	5.49	5.29	5.16	5.21	5.68	5.78	5.2	6.01	5.61	5.96	5.72	5.6	5.78	5.51	5.98	5.3	5.56	5.68	5.52	5.62	5.8	5.5	5.47
SAR11_0528	7.03	7.15	7.09	6.96	6.98	6.71	6.99	6.98	6.78	6.77	6.38	6.67	6.83	6.91	7.21	7.19	6.96	7.19	6.98	7.3	7.2	6.85	6.65	6.95	6.99	6.78	7.11	6.73	7.1
SAR11_0529	6.38	6.58	5.73	6.5	6.52	6.05	6.51	6.02	6.55	6.41	6.51	6.63	6.86	6.5	6.96	6.6	6.64	6.83	6.57	7.17	6.87	6.55	6.78	6.8	6.61	6.81	6.72	6.7	6.64
SAR11_0530	5.95	5.82	5.83	6	5.95	5.77	5.88	5.58	6.09	6.27	6.3	6.49	6.19	5.97	6.26	5.58	5.97	5.93	5.8	5.95	5.64	5.84	6.01	6.33	5.88	5.92	6.09	6.01	6.05
SAR11_0531	8.51	8.71	8.67	8.8	9.16	8.51	8.84	8.58	9.16	8.93	8.52	8.29	8.92	8.44	8.45	8.6	8.85	8.45	8.82	7.96	8.14	8.03	7.95	8.16	8.64	7.77	8.34	8.13	8.11
SAR11_0536	7.4	7.29	7.49	7.21	7.43	7.42	7.24	6.83	7.15	7.55	7.74	7.98	7.36	7.29	7.18	6.88	6.61	7.03	7.05	7.54	7.49	7.43	7.55	7.57	7.09	7.44	7.33	7.2	7.22
SAR11_0537	6.1	6.61	6.45	6.42	6.43	6.06	6.39	5.58	5.58	5.51	5.88	5.97	5.64	6.28	5.71	5.82	5.83	6.32	6.07	5.91	6.15	6.03	6.22	6.21	5.73	5.99	5.83	6.05	5.84
SAR11_0538	6.33	6.47	6.38	6.57	6.35	6.33	6.32	5.98	5.58	5.84	5.77	6.18	5.67	6.42	6.1	5.98	6.25	6.42	6.4	6.08	6.13	5.59	6.11	6.12	6.08	6.28	5.92	6.17	6.32
SAR11_0539	6.63	6.62	5.98	6.6	6.53	6.26	6.66	6.16	6.48	6.43	6.74	6.53	6.83	6.72	6.83	6.35	6.52	6.36	6.44	6.77	6.76	6.75	6.66	6.83	6.57	6.64	6.7	6.76	6.47
SAR11_0541	6.47	6.36	6.68	6.16	6.38	6.82	6.46	7.02	7.25	7.24	6.81	7.27	8.16	7.4	6.72	6.32	5.87	5.99	6.33	7.2	6.83	5.82	6.05	6.99	6.44	6.39	6.41	6.89	6.19
SAR11_0545	2.92	2.88	2.64	2.49	2.57	1.98	2.71	3.2	3.22	2.32	2.42	2.18	4.11	3.43	3.99	3.33	3.42	2.84	3.12	4.3	4.13	3.43	3.08	3.62	3.5	3.6	3.63	4.1	3.67
SAR11_0554	8.05	7.99	7.72	8.3	8.35	7.76	8.12	8.02	8.32	7.89	8.07	7.75	7.98	7	8.06	8.06	8.17	8.17	8.28	7.98	8.13	8.05	7.78	7.93	7.81	7.7	7.74	7.55	7.67
SAR11_0563	2.09	1.98	1.9	1.82	2.01	1.87	1.94	2.01	1.98	2	2.29	2.45	2	1.9	2.06	1.77	2.06	2.03	2.2	1.8	2.18	2.13	2.72	2.24	2.21	2.49	2.1	2.31	2.94
SAR11_0566	4.71	4.97	4.54	5.27	4.42	4.66	5.29	4.34	4.81	4.67	4.76	5.3	5.01	5.08	4.75	4.81	4.81	5.27	4.82	5.42	4.91	4.45	4.57	5.22	5.11	4.73	4.76	4.91	4.74
SAR11_0568	6.75	6.5	6.63	6.54	6.55	6.82	6.69	6.67	6.67	6.67	6.98	7.12	7.22	7.14	7.53	6.91	6.73	6.75	6.9	7.66	8	6.99	7.24	7.7	7.21	7.56	7.67	7.51	7.57
SAR11_0570	8.58	8.77	8.26	8.64	8.58	8.33	8.59	8.09	8.3	8.15	7.99	7.92	8.73	9.36	8.77	8.3	8.4	8.5	8.41	9.19	9.17	8.91	8.62	9.04	8.45	8.55	8.75	8.66	8.62
SAR11_0571	6.29	6.34	6.13	6.2	6.25	6.19	6.53	6.78	6.34	6.62	6.5	6.43	6.57	5.93	6.43	6.44	6.43	6.27	6.54	7.01	6.86	7.15	6.16	6.43	6.44	6.6	6.55	6.74	6.38
SAR11_0572	8.17	8.16	7.49	8.06	8.06	7.71	7.92	7.52	7.7	8.07	8.31	8.07	7.83	7.82	7.42	7.48	7.43	7.97	7.61	8.01	8.15	8.7	8.36	8.21	7.45	8	7.32	7.39	7.52
SAR11_0574	7.21	7.47	7.6	7.3	7.16	7.29	7.27	6.82	6.72	7.3	6.93	7.04	6.63	6.8	7.29	7.04	6.92	7.17	7.24	6.66	6.43	5.27	4.72	6.02	7.41	6.64	7.25	7.14	7.17
SAR11_0575	9.38	9.56	9.01	9.32	9.28	8.92	9.28	9.21	8.91	9.02	9.12	8.82	8.48	8.83	9.55	9.48	9.24	9.32	9.39	8.71	8.64	8.01	8.1	8.66	9.5	8.76	9.06	9.11	9.08
SAR11_0576	10.15	10.27	9.99	10.26	10.17	9.98	10.19	9.8	9.62	9.84	9.34	9.47	9.47	9.86	10.12	10.14	10.07	10.08	10.25	9.13	9.3	8.64	8.36	9.08	10.22	9.38	9.92	9.58	9.87
SAR11_0577	2.28	2.6	2.19	2.18	2.3	2.21	2.51	2.04	2.19	2.58	2.41	1.97	2.3	2.38	2.51	2.12	2.1	2.59	2.36	1.94	2.04	2.42	2.19	2.46	2.41	2.33	2.32	2.6	1.97
SAR11_0578	1.81	2.03	1.87	2	1.94	2	1.89	1.78	2.02	2.22	1.98	2.24	1.94	2.49	1.86	2.01	1.66	2.11	2.05	1.56	1.72	1.85	1.98	1.7	1.96	2	2.04	2.02	1.71
SAR11_0579	4.85	4.78	4.76	5.01	4.71	4.6	4.93	4.32	4.36	4.91	4.78	4.73	4.38	5.08	4.74	4.73	4.2	4.5	4.65	4.39	4.2	4.66	4.43	4.03	4.96	4.43	4.81	4.94	4.62
SAR11_0580	11.41	10.3	11.39	10.71	10.68	10.82	10.48	10.44	9.54	9.63	10.64	10.35	9.82	11.56	9.38	9.82	10.22	10.18	10.07	10.15	10.44	11.21	11.09	10.19	9.57	10.27	9.97	9.97	10.35
SAR11_0581	5.74	5.5	5.26	5.69	5.76	5.67	5.69	5.7	6.05	5.66	5.34	5.65	6.71	6.2	5.46	5.81	5.36	5.54	5.46	6.15	6.62	6.02	5.51	6.19	5.34	5.51	5.44	5.35	5.35
SAR11_0582	5.28	5.03	5.47	5.06	5.06	5.22	4.94	4.95	5.07	5.06	5.39	5.09	5.21	5.39	5.06	4.91	4.99	4.98	5.06	5.52	5.71	5.17	5.18	5.01	4.81	5	4.83	4.91	4.98
SAR11_0583	2.6	2.4	2.23	2.51	2.56	2.5	2.61	2.86	2.95	2.74	2.83	3.04	3.38	2.36	3.11	2.93	2.43	2.69	2.67	3.4	3.55	3.21	3.63	3.22	2.54	3.29	3.08	3.01	3.07
SAR11_0584	6	6	5.77	6.27	6.28	6.15	6.09	6.73	6.81	6.3	5.52	5.96	7.36	6.38	6	5.85	5.98	6.05	5.77	6.66	6.14	5.7	5.47	6.09	5.74	5.44	5.63	5.58	6.02
SAR11_0585	7.18	7.37	6.69	7.24	7.27	7.32	7.35	8.89	9.35	8.41	7.65	8.52	10.37	6.74	8.02	8.18	7.59	7.28	7.51	10.23	10.05	8.62	8.29	9.52	7.72	7.59	7.49	7.7	7.51
SAR11_0586	8.93	8.76	8.92	9.09	9.08	9.62	9.1	10.8	10.96	10.06	9.5	9.8	11.68	8.84	10.12	9.98	9.34	9.01	9.37	12.05	11.98	10.42	10.08	11.44	9.61	9.19	9.52	9.75	9.66
SAR11_0587	8.6	8.54	8.46	9.07	8.69	9.29	8.95	9.6	9.49	9.3	8.88	9.26	9.55	8.81	8.55	8.32	8.75	9.04	8.31	9.29	8.66	8.93	8.43	8.59	8.41	8.39	8.23	8.4	8.41
SAR11_0588	1.78	2.22	2.06	2.08	1.94	1.86	1.97	2.02	1.89	2.04	2.1	1.96	2.03	1.89	1.97	1.91	1.67	1.96	2.04	1.59	2.21	2.77	1.69	1.85	1.95	1.84	2	2.37	2.11
SAR11_0589	2.1	2.06	2.49	1.85	1.85	2.04	1.88	2.18	2.23	2.03	2.17	2.59	2.7	2.04	2.69	2.11	2.11	1.89	2.19	2.04	2.34	2.08	1.88	2.37	2.26	2.47	2.37	3.05	2.2
SAR11_0590	5.75	5.61	5.21	5.45	5.55	5.17	5.75	5.91	6.14	5.79	6.35	6.47	7.18	5.25	6.34	6.24	5.55	5.81	5.85	7.93	7.56	6.44	7.45	6.98	6.09	6.9	6.65	6.65	6.33
SAR11_0591	7.13	7.12	7.04	6.98	6.85	7	7.4	7.57	7.71	7.52	7.16	7.12	8.48	7.33	7.77	7.57	7.53	7.22	7.54	8.9	8.94	8.63	8.41	8.47	7.81	8.06	8.09	8.35	7.96
SAR11_0592	6.61	6.43	6.3	6.6	6.42	6.37	6.39	6.84	6.58	6.46	6.49	6.54	7.21	6.38	6.4	6.22	6.32	6.36	6.28	6.51	6.87	6.65	6.68	6.8	6.12	6.42	6.08	6.26	6.27
SAR11_0593	2.54	2.53	2.48	2.45	2.48	2.52	2.62	2.64	3.05	2.91	2.94	2.94	2.67	2.74	2.46	2.53	2.02	2.4	2.42	2.52	3.04	2.24	2.55	2.98	2.41	2.34	2.26	2.45	2.46
SAR11_0594	10.13	9.78	10.52	9.67	9.97	10.59	9.66	10.84	10.32	10.34	10.47	10.36	10.9	9.52	9.92	9.87	10.35	10.16	10.03	10.68	9.86	9.41	9.56	10.03	9.72	9.67	9.55	9.71	9.92
SAR11_0595	7.79	7.38	7.69	7.12	7.64	8.03	7.14	8.54	8.41	8.28	8.02	8.22	8.82	7.25	7.74	7.36	7.53	7.89	7.57	7.99	7.02	6.67	5.88	7.31	7.45	6.66	6.91	7.32	6.95
SAR11_0596	9.97	9.44	9.63	9.19	9.7	9.83	9.45	10.17	10.39	10.08	10.38	10.34	11.01	10.07	9.46	9.67	9.67	9.8	9.84	10.49	10.13	9.66	8.93	10.11	9.46	9.04	9.32	9.4	9.29
SAR11_0597	8.59	8.49	8.43	8.79	8.67	9.02	8.8	9.38	9.32	9.13	8.87	8.64	9.86	8.6	8.61	8.68	8.73	8.66	8.78	8.89	8.24	7.99	7.48	8.47	8.67	8.04	8.38	8.37	8.26
SAR11_0598	7.57	7.32	8.08	7.27	7.29	7.4	7.25	7.09	6.45	6.59	6.98	6.38	6.92	7.9	7.21	6.96	7.18	7.25	7.04	6.6	6.44	5.98	5.88	6.41	7.19	7.04	7.26	7.7	7.68
SAR11_0599	7.72	7.3	8.16	6.99	7.42	7.95	7.13	8.8	8.15	8.05	7.98	7.83	8.99	7.8	8.38	8.11	8.33	7.88	8.14	9.16	8.46	7.36	6.6	8.47	7.94	7.38	7.85	8.08	7.89
SAR11_0600	3.76	3.81	3.98	3.72	3.89	3.76	3.76	5	5.23	4.52	4.19	4.39	6.36	3.31	5.3	5.17	4.41	4.14	4.6	5.77	4.88	4.28	4.77	5.44	4.81	4.75	4.79	5.02	4.47
SAR11_0601	10.79	10.58	10.61	10.62	10.67	10.35	10.36	11.77	11.71	11.3	10.77	10.91	12.01	11.05	11.86	11.89	11.51	10.97	11.42	12.37	11.74	11.26	10.64	11.75	11.66	11.59	11.8	11.83	11.79
SAR11_0602	1.94	2.44	1.61	2.18	1.86	1.91	2.01	2.36	2.45	1.94	2.11	2.62	3.31	2.27	2.85	2.85	2.02	1.97	2.28	2.48	3.54	2.65	3.04	2.77	2.5	2.45	2.74	2.72	2.99
SAR11_0603	7.36	7.18	7.09	6.98	7.08	7.23	7.38	7.95	8.04	7.71	7.5	7.78	9.15	7.97	8.08	8.23	7.52	7.16	7.26	9.4	8.62	7.86	7.83	7.91	7.63	7.88	7.99	8.15	7.95
SAR11_0604	6.93	7.06	6.5	7.2	6.81	6.77	7.03	7.37	7.37	7.03	7.39	7.34	8.19	6.96	7	7.46	6.85	7.01	6.7	8.22	7.73	8.14	7.96	7.68	7.17	7.1	7.32	7.25	7.55
SAR11_0605	8.25	8.1	7.23	8.01	8.04	7.92	8.17	7.4	7.61	7.78	7.37	7.42	7.7	8.13	6.66	6.88	7.08	8.06	6.99	6.84	7.09	6.84	7.05	6.72	6.85	6.63	6.82	6.67	6.96
SAR11_0606	4.42	4.28	5.42	4.47	4.6	5.3	4.42	5.3	4.98	5.46	4.63	4.96	5.1	5.68	4.63	4.75	4.7	4.41	4.82	4.98	5.29	4.77	4.51	5.16	4.41	4.48	4.85	4.97	4.85
SAR11_0607	5.09	4.9	4.86	5.14	5.06	4.94	5.06	4.71	4.93	5.08	5.63	5.62	5.36	4.35	4.51	4.9	4.45	4.81	5.32	5.06	5.66	5.65	5.89	6.15	4.8	4.98	5.3	5.08	4.72
SAR11_0608	3.29	3.1	3.33	3.17	3.32	3.47	3.53	3.61	3.69	3.44	4.3	4.76	3.99	3.85	3.59	3.69	3.12	3.73	3.43	3.44	4.78	4.43	4.33	5.55	3.6	4.08	4.52	4.56	4.07
SAR11_0609	2.06	1.93	2.11	1.99	1.99	2.01	1.98	2.21	1.83	1.79	2.1	2.01	1.97	2.22	1.84	1.82	1.68	2.08	1.71	1.67	2.05	2.2	2.12	2.24	2.04	2.08	2.2	2.15	1.85
SAR11_0610	5.81	5.93	5.9	6.13	6.2	6.48	6.43	5.68	6.3	6.4	6.99	7.14	6.03	7.01	6.12	6.3	5.87	6.07	5.76	7.41	7.87	6.87	8.3	8	6.02	7.59	6.8	7.41	6.75
SAR11_0611	7.4	7.52	7.75	8.09	7.84	8.36	7.98	7.83	7.97	8.16	7.92	7.85	7.58	7	7.4	7.01	7.43	7.49	7.55	7.21	7.72	7.74	7.74	7.62	7.53	7.32	7.35	7.21	7.13
SAR11_0612	8.77	8.82	9.5	8.71	8.88	9.82	8.8	10.66	10.44	10.28	9.61	10.08	10.84	8.29	9.56	9.69	9.6	9.27	9.56	11.03	11.09	10.38	9.68	10.7	9.23	8.86	9.04	8.9	9.15
SAR11_0613	4.44	4.44	4.64	4.19	4.12	4.44	4.73	4.33	4.52	4.76	4.33	4.59	4.76	5.36	4.14	4.1	3.86	4.41	4.32	4.63	5.45	4.62	4.04	4.96	4.43	3.96	4.15	4.24	4.19
SAR11_0614	8.58	8.7	9	8.59	8.79	8.91	8.68	8.26	8.04	8.53	8.58	8.34	7.43	8.52	8.54	8.56	8.54	8.57	8.76	7.66	7.71	7.48	7.51	7.41	8.76	8.06	8.68	8.57	8.54
SAR11_0615	7.75	7.52	7.75	7.69	7.6	7.71	7.65	6.98	6.98	7.02	7.36	7.32	6.61	7.91	7.04	6.93	7.01	7.37	7.25	7.58	7.81	7.85	8.2	7.91	7.1	7.71	7.64	7.49	7.49
SAR11_0616	6.6	6.46	6.25	6.86	6.6	6.45	6.71	5.86	6.18	6.44	6.53	6.27	6.12	6.6	6.24	6.45	6.37	6.42	6.49	5.81	6.45	5.7	5.87	5.9	6.35	5.78	6.06	5.87	5.97
SAR11_0617	5.45	6.03	5.48	6.14	6.24	6.13	5.9	5.43	5.81	6.21	6.08	6.1	5.07	5.48	4.79	5.03	5.36	5.58	5.5	5.19	5.46	5.43	5.73	5.43	5.02	5.15	5.1	4.97	5
SAR11_0618	7.99	8.05	8.17	8.46	8.34	8.2	8.64	8.22	8.19	8.48	7.99	8.16	7.55	8.16	7.46	7.22	7.62	8.08	8.05	7.69	7.63	8.13	8.31	7.96	7.55	7.63	7.77	7.53	7.53
SAR11_0619	4	4.14	3.87	4.06	4.15	3.99	4.18	4.25	4.94	4.64	4.11	4.45	4.59	3.13	4.7	4.32	4.22	4.28	4.16	3.79	3.98	3.77	3.72	4.16	4.45	3.86	4.12	4.14	4.1
SAR11_0620	8.67	8.42	8.4	8.58	8.43	8.25	8.44	8.56	8.64	8.76	8.27	8.63	8.9	8.78	9.23	9.01	8.68	8.54	8.64	8.41	8.76	8.33	8.03	8.54	9.11	9.13	9.43	9.53	9.3
SAR11_0621	6.87	5.79	6.6	6.26	6.54	6.96	5.92	6.55	6.64	6.58	6.48	6.76	6.5	6.99	6.52	6.07	6.41	6.17	6.08	5.88	6.15	6.38	6.39	6.54	6.35	7.33	6.65	6.93	6.94
SAR11_0622	6.42	6.47	6.24	6.61	6.61	6.79	6.89	5.92	6.28	6.55	6.76	6.78	6	6.73	6.58	6.13	5.84	6.46	6.3	5.53	5.82	5.82	5.92	6.11	6.69	6.03	6.28	6.36	6.32
SAR11_0624	5.29	5.2	5.35	5.53	5.49	5.42	5.37	5.51	5.37	5.51	5.44	5.13	5.52	5.55	5.88	5.55	5.81	5.21	5.51	5.37	5.85	5.74	6.17	5.84	5.74	5.46	6.03	5.32	5.79
SAR11_0625	10.98	11.09	10.9	10.94	10.72	10.71	10.79	10.07	9.98	10.24	9.63	9.25	9.48	11.38	10.86	10.72	10.93	10.9	10.88	9.33	9.99	9.58	9.08	9.63	10.89	10.75	11.04	10.87	10.97
SAR11_0626	4.67	4.56	5.11	4.49	4.57	4.96	4.57	5.15	4.8	4.74	4.64	4.51	4.32	4.74	4.79	5.1	4.66	4.12	4.74	4.63	4.73	4.48	4.7	4.85	4.79	4.7	5.23	5.03	5.12
SAR11_0627	6.37	6.29	6.42	6.18	6.24	6.25	6.32	6.29	6.45	6.76	6.48	6.3	6.07	6.66	6.97	6.64	6.39	6.1	6.75	6.35	6.77	5.59	6.02	6.34	7.2	6.01	6.95	6.76	6.97
SAR11_0628	6.78	7.11	6.73	6.97	7.03	6.64	6.85	7.02	7.15	7.44	7.24	7.32	7.12	6.49	7.43	7.37	7.32	6.93	7.4	6.59	6.6	6.8	7.05	6.83	7.45	6.78	7.27	7.07	7.18
SAR11_0629	3.35	4.14	3.63	3.63	4.05	3.35	3.58	3.28	3.5	3.95	4.04	4.23	3.47	3.53	3.87	3.37	3.15	3.57	3.39	3.37	4.04	3.59	3.33	4	3.86	3.91	3.77	4.21	3.87
SAR11_0630	4.61	4.38	4.43	4.12	4.45	5.07	4.47	3.79	3.9	4.56	4.33	4.33	3.89	5.55	4.3	3.75	3.73	3.99	3.95	3.54	3.61	4.42	4.16	3.89	4.1	4.1	3.94	3.86	4.21
SAR11_0632	5.62	5.91	5.68	5.65	5.7	5.33	5.93	5.48	5.46	5.15	5.32	5.45	4.9	5.49	5.48	5.33	5.44	5.9	5.49	5.22	5.38	5.31	5.77	5.84	5.62	5.52	5.53	5.31	5.51
SAR11_0633	3.66	3.59	3.31	2.94	3.46	3.41	3.53	3.18	3.4	3.63	3.92	3.85	3.23	3.5	3.37	3.28	3.23	3.35	3.33	2.78	3.1	2.83	3.25	3.54	3.4	3.37	3.5	3.19	3.06
SAR11_0634	2.09	2.28	2.5	2.1	2.26	2.38	2.51	3.35	3.05	3.07	3.11	3.93	3.49	2.25	2.52	2.79	2.52	2.28	2.68	3.02	3	2.93	3.74	3.96	2.55	2.79	2.83	2.87	2.9
SAR11_0635	2.61	2.76	2.57	2.26	2.6	2.96	2.43	4.26	3.4	3.59	2.35	3.57	3.32	2.4	2.94	2.79	3.04	2.84	3.09	3.35	3.47	3.36	3.94	3.28	2.88	2.65	2.96	2.75	2.94
SAR11_0637	2.83	3.14	3.09	2.59	2.85	3.09	2.93	3.74	3.16	3.4	3.09	3.24	2.88	2.91	3.41	3.43	3.09	3	3.17	2.49	2.78	2.49	2.86	3.13	3.57	3.45	3.61	3.37	3.16
SAR11_0638	3.64	3.74	3.54	3.22	3.71	3.27	3.77	4.25	4.05	4.21	4.28	4.8	3.99	3.73	4.6	4.44	3.54	3.97	3.91	4.38	4.96	3.79	3.67	4.71	4.47	4.12	4.23	4.48	4.18
SAR11_0640	8.34	8.32	7.48	8.32	8.43	7.91	8.48	7.58	7.98	8.19	8.23	8.1	7.67	9.2	8.24	8.12	7.99	8.05	7.91	7.89	7.93	7.61	8.15	8.18	8.17	7.79	8.16	8.06	7.8
SAR11_0641	7.61	7.49	7.79	7.81	7.51	8.09	7.27	10.12	9.46	9.57	7.24	8.96	10.32	7.58	9.31	9.03	8.36	7.58	8.3	10.87	11.49	9.84	9.38	10.61	9.05	8.92	9.33	9.33	9.24
SAR11_0643	6.72	6.68	7.13	6.85	7.01	7.47	6.98	7.1	7.33	7.41	6.79	6.92	7.11	6.64	7.34	7.13	7.27	6.76	7.41	6.73	7.53	6.7	6.67	6.97	7.47	7.13	7.41	7.28	7.5
SAR11_0644	6.98	6.57	7.48	6.73	7.02	7.77	7.15	6.9	7.1	7.51	7.02	6.74	6.52	8.33	6.36	6.19	6.65	6.61	6.54	5.6	5.78	6.07	5.74	6.48	6.67	5.9	6.46	6.07	6.25
SAR11_0645	6.14	5.89	6.69	6	5.83	6.31	5.94	6.17	5.55	5.85	6.03	5.72	5.66	6.34	5.61	5.5	6.17	6.27	5.93	5.9	5.78	5.59	5.38	5.95	5.72	5.74	5.56	5.64	5.82
SAR11_0646	7.39	7.13	7.18	7.05	7.28	7.7	7.4	7.45	7.7	7.52	7.53	7.95	7.97	7.66	7.09	7.09	7.16	7.15	7.34	7.97	8.06	7.87	7.83	8.36	7.39	7.28	7.29	7.37	7.23
SAR11_0647	6.14	6.06	5.79	6.17	6.41	6.17	6.47	6.04	6.42	6.65	6.81	6.71	6.63	6.28	6.04	6.08	6.33	5.95	6.36	6.57	6.59	6.99	6.6	6.99	6.05	6.85	6.09	6.42	6.29
SAR11_0648	5.25	5.47	5.09	5.68	5.79	5.62	5.73	5.27	5.57	5.91	5.87	5.75	5.47	4.7	4.76	4.92	4.81	5.36	5.17	4.97	4.91	5.14	6	5.67	4.92	5.43	4.78	4.71	4.89
SAR11_0649	8.83	8.85	8.46	8.82	8.61	8.46	8.78	7.98	8.04	8.58	8.55	8.2	8.39	8.54	8.25	8.23	8.61	8.83	8.57	9.01	9.19	8.65	8.82	8.8	8.46	8.12	8.47	8.39	8.07
SAR11_0650	1.71	2.15	1.88	1.54	1.87	2.11	1.97	1.89	1.72	2.28	2.3	2.1	1.81	1.78	2.04	1.83	1.8	1.78	2.34	1.68	2.08	2.08	1.93	1.56	2.23	1.97	1.93	2.35	1.98
SAR11_0651	7.63	7.62	7.53	7.61	7.45	7.25	7.66	6.84	7.26	7.49	8.22	7.8	6.7	7.59	7.29	7.27	7.39	7.76	7.51	7.66	7.95	8.58	8.34	8.01	7.31	8.3	7.14	7.49	6.99
SAR11_0652	5.98	5.94	5.49	5.63	5.76	5.55	5.71	4.94	5.05	5.6	5.49	5.54	4.81	5.76	4.89	5.41	5.16	5.53	5.39	5.17	5.3	4.01	5.36	5.65	5.11	4.94	5.05	4.95	5.11
SAR11_0653	6.31	6.67	6.61	6.78	6.8	6.61	6.71	5.96	6.43	6.56	6.71	6.84	5.82	6.55	6.31	6.23	6.6	6.53	6.39	6.35	7.01	7.13	7.59	6.7	6.58	6.87	6.33	6.43	6.32
SAR11_0654	5.2	5.41	5.48	5.03	5.07	5.13	5.53	5.83	5.19	4.98	4.99	5.07	5.14	5.23	5.16	4.77	5.05	5.13	4.69	4.85	5.13	5.02	5.46	5.51	5.05	5.06	4.99	4.97	5.18
SAR11_0661	4.11	3.8	3.86	3.66	3.94	3.56	3.62	3.55	3.59	3.88	4.57	4.66	3.54	4.46	3.64	3.54	3.24	3.82	3.7	3.4	3.7	3.73	3.88	3.64	3.68	3.71	3.78	3.76	3.86
SAR11_0662	4.57	4.63	4.88	4.27	4.67	4.26	4.6	4.13	4.25	4.72	4.03	4.41	3.89	3.57	4.2	4.32	4.14	4.46	4.57	3.53	4.06	4.75	3.7	4.15	4.45	3.8	4.04	3.8	4.33
SAR11_0663	5.82	5.8	6.02	5.57	6.13	6.15	5.9	5.38	5.41	5.57	6.36	6.44	5.66	5.99	5.65	5.38	5.55	5.93	5.79	5.82	5.7	6.55	6.8	6.39	5.63	6.19	6.06	6.26	5.9
SAR11_0664	1.97	1.87	1.98	1.85	1.92	1.88	2.17	2.15	1.99	2	2.03	1.99	2.06	1.79	1.85	2.12	1.82	1.99	1.99	1.71	2	2.23	1.55	2.08	2.41	2.2	1.75	2.27	2.09
SAR11_0665	6.42	6.33	6.92	6.55	6.75	7.72	6.58	6.36	6.88	7.32	7.26	7.37	6.51	6.34	5.89	6.1	6.47	6.57	6.22	6.59	6.59	6.79	7.53	7.17	6.33	6.86	6.61	6.5	6.41
SAR11_0666	8.84	7.86	8.88	8.66	8.86	9.2	8.64	9.03	9.14	9.42	8.97	8.87	9.18	9.11	9.44	9.38	9.15	8.94	9.41	8.17	8.94	8.3	7.85	8.7	9.7	9.37	9.69	9.57	9.57
SAR11_0667	6.95	6.08	7.41	6.59	6.65	7.16	6.72	7.32	7.08	7.45	6.78	6.52	6.97	6.81	7.84	7.58	7.15	6.97	7.29	5.73	6.72	5.82	4.83	6.5	7.93	7.01	7.76	7.48	7.59
SAR11_0668	10.06	9.35	10.37	9.96	10.36	10.63	9.8	10.85	10.85	10.81	10.42	10.36	10.46	9.58	10.83	10.95	10.77	10.42	10.91	9.05	9.93	9.55	9.45	10.1	10.95	10.1	10.61	10.41	10.56
SAR11_0669	6	5.79	6.37	5.79	6.48	6.2	5.88	6.58	6.7	7.01	6.72	6.85	6.73	6.22	6.67	7	6.35	6.45	6.48	5.71	5.69	5.34	6.5	6.3	6.75	6.16	6.75	6.69	6.69
SAR11_0670	3.05	2.87	2.62	3.06	2.6	2.07	2.95	2.6	2.79	2.63	2.89	2.99	2.42	2.38	2.8	2.75	2.27	2.68	2.69	2.41	2.47	2.66	2.72	2.83	2.66	2.93	2.78	2.69	2.78
SAR11_0672	7.81	7.81	7.4	7.57	7.77	7.23	7.67	7.35	7.85	7.65	7.88	7.81	8.07	7.89	8.6	8.31	7.88	7.89	7.84	8.43	8.3	7.7	7.7	8.15	8.38	8.29	8.71	8.73	8.37
SAR11_0673	5.77	5.62	5.64	5.68	5.51	5.7	5.65	5.99	5.97	6.08	5.24	5.69	6.35	6.04	6.56	6.44	5.96	5.82	5.96	5.99	5.13	3.98	3.57	5.46	6.52	5.6	6.34	6.23	6.3
SAR11_0674	7.4	7.59	8.14	7.41	7.69	8.33	7.66	7.49	7.58	7.92	8.1	8.14	7.48	7.71	7.44	7.56	7.61	7.46	7.57	7.7	7.91	7.91	7.66	7.64	7.48	7.59	7.76	7.67	7.79
SAR11_0675	6.38	6.71	6.6	6.44	6.6	6.74	6.41	6.52	6.66	6.29	6.03	6.38	6.26	5.47	7.41	7.4	7.31	7.12	7.32	7.41	7.34	6.42	6.14	7.17	7.28	7.28	7.37	7.47	7.4
SAR11_0676	5.68	5.91	5.89	5.9	5.94	6.23	6.1	5.92	5.95	6.3	5.78	6.11	6.35	6.24	5.98	5.94	5.64	5.71	5.74	5.75	5.31	5.08	5.02	5.89	6.29	5.94	6.44	6.05	6.19
SAR11_0678	7.19	7	6.17	7.05	7.55	5.17	6.89	6.68	6.22	5.41	6.05	5.97	6.09	6.63	5.75	6.48	6.32	6.66	6.75	6.08	6.52	7.9	7.84	7.11	6.04	7.05	6.48	6.09	6.54
SAR11_0679	9.35	9.48	9.77	9.62	10.07	9.52	9.63	9.24	9.19	9.44	9.14	8.58	9.06	8.77	8.75	8.87	9.08	9.1	9.2	7.64	7.82	7.66	7.67	8.32	8.88	8.41	8.49	8.49	8.7
SAR11_0680	6.99	7.12	7.52	7.04	7.57	7.86	7.56	6.67	6.74	7.25	7.56	7.42	6.24	8.12	6.6	6.13	6.33	6.62	6.6	5.93	5.97	6.35	6.69	6.68	6.68	6.77	6.91	6.72	6.71
SAR11_0681	4.78	4.78	4.62	5.09	4.9	4.72	5.32	4.74	4.97	5.15	5.57	5.6	5.04	5.21	4.99	4.6	5.03	4.98	4.73	4.71	5.45	5.51	6.06	5.68	5.02	5.44	5.34	5.27	5.22
SAR11_0682	5.39	5.46	5.3	5.69	5.68	6	5.76	5.34	5.66	5.76	6.09	6.49	5.98	5.92	5.5	5.39	5.32	5.61	5.37	6.47	6.11	6.39	6.58	7.09	5.43	6.13	5.95	5.95	5.79
SAR11_0683	4.88	4.4	4.95	4.43	4.91	4.95	4.39	4.74	4.42	4.27	5.18	5.59	4.56	4.9	4.53	4.73	4.47	4.42	4.39	5.73	5.68	7.18	7.26	6.56	4.55	6.41	5.27	5.67	5.32
SAR11_0684	4.28	4.08	4.47	4.25	4.43	4.16	4.21	4.39	4.07	4.38	5.1	5.26	4.34	4.64	4.03	4.33	3.89	3.98	4.15	4.57	5.76	5.61	5.76	5.72	4.37	4.41	4.84	5.33	4.59
SAR11_0685	5.71	6.02	5.76	5.83	6.14	6.05	6.44	5.78	5.96	5.85	6.74	6.51	6.18	6.38	6.25	5.85	5.85	5.93	5.74	6.73	7.46	7.8	7.74	7.24	6.13	7.36	6.65	6.92	6.53
SAR11_0686	6.2	6.64	6.83	6.01	6.61	7.05	6.7	5.6	5.94	6.43	6.72	6.9	5.96	7.13	4.71	5.46	5.21	6	4.98	6.25	6.66	6.26	7.16	6.59	5.19	5.51	6.1	5.7	5.81
SAR11_0687	6.05	5.76	5.62	6.04	5.8	6.59	6.28	5.54	5.49	5.93	6.27	5.74	4.93	5.36	4.2	4.26	4.19	5.43	4.86	5.2	5.38	6.83	6.18	5.94	4.7	5.67	4.77	5.15	4.9
SAR11_0688	7.05	7.27	7.53	7.28	7.28	7.61	6.95	7.09	6.89	7.38	6.74	6.64	6.58	6.81	6.7	6.53	6.62	6.66	6.78	5.79	6.92	6.31	7.05	6.7	6.6	6.84	6.84	6.89	6.92
SAR11_0689	6.28	6.57	6.23	6.64	6.84	6.11	6.4	6.14	6.37	6.13	5.96	5.79	6.37	6.15	6.2	6.01	5.8	6.19	6.02	5.42	5.75	6.27	6.2	6.4	5.94	5.93	6.14	5.96	6.2
SAR11_0690	2.02	2.03	2.03	2.08	2.03	2.17	2.02	2.43	2.45	2.65	2.31	2.5	2.4	2.19	2.91	2.53	2.18	2.26	2.32	1.81	2.5	2.22	2.44	2.5	2.67	2.44	2.32	2.69	2.69
SAR11_0692	4.92	4.51	4.76	4.55	4.75	4.41	4.49	4.67	4.42	4.34	5.06	5.06	4.41	4.77	4.74	4.71	4.06	4.3	4.56	5.23	4.75	5.46	5.4	5.23	4.61	5.23	5.18	5.31	5.12
SAR11_0695	7.06	6.78	7.6	7.52	7.4	8.34	7.6	7.9	7.88	8.1	8.55	8.55	7.57	8.28	6.66	6.8	6.78	7.27	6.59	7.62	7.53	8.64	8.85	8.5	6.64	8	7.12	7.62	7.02
SAR11_0696	6.48	6.72	6.55	6.85	7.17	7.26	6.73	7.87	7.61	7.76	6.73	7.09	7.36	5.87	5.85	6.49	6.73	6.74	6.77	4.76	4.88	5.71	6.87	6.38	6.44	6.29	6.12	6.1	6.29
SAR11_0697	6.98	6.78	7.42	6.67	7.21	7.41	6.97	8.8	8.37	8.46	7.64	8.23	8.4	7.36	7.67	7.7	7.34	6.79	7.38	6.51	6.15	7.41	7.1	7.12	7.75	7.5	7.35	7.45	7.62
SAR11_0698	5.49	5.45	6.4	5.08	5.47	6.63	5.46	6.85	6.73	7.1	6.37	6.47	6.77	6.53	6.14	5.99	5.32	5.3	5.46	4.34	4.67	4.35	4.62	5.24	6.24	5.9	6.08	5.99	6.02
SAR11_0699	8.44	8.53	8.1	8.64	8.61	8.2	8.73	7.62	7.8	7.8	7.93	7.88	7.83	8.42	7.58	7.66	7.86	8.44	7.9	7.32	7.79	7.74	8.22	7.87	7.83	7.76	7.82	7.75	7.78
SAR11_0700	5.97	5.99	4.89	5.81	5.75	4.92	6.07	5.75	5.71	5.73	5.92	6.07	5.89	5.63	5.89	6.03	5.37	5.88	5.64	5.78	6.51	6.58	6.47	6.66	5.74	6.26	5.76	6.09	5.96
SAR11_0701	4.57	4.61	3.95	4.39	4.56	4.3	4.52	4.5	4.51	4.38	4.34	4.48	3.89	4.31	4.08	4.34	3.87	4.37	4.37	4.41	4.34	3.82	4.01	4.71	4.39	4.1	4.19	4.19	4.11
SAR11_0702	7.21	7.39	7.48	7.85	7.51	7.77	7.62	7.57	7.31	7.8	7.16	7.07	7.43	7.3	7.47	6.87	7.08	7.27	7.38	4.91	6.56	5.95	6.46	6.22	7.59	6.76	7.46	7.04	7.24
SAR11_0703	2.16	2.91	2.91	2.38	2.85	2	2.73	2.11	2.34	2.07	2.42	2.31	2.17	2.87	3.01	2.48	1.71	2.38	2.31	1.75	2.09	2.14	1.95	1.96	2.35	2.16	2.23	2.35	2.13
SAR11_0704	1.96	2.03	2.14	1.62	2.26	1.94	2.21	1.78	2.01	1.9	2.12	2.18	1.95	2.39	2.01	1.96	1.57	1.79	1.77	1.5	1.8	2.11	1.81	2.02	2.3	2.16	1.71	2.04	1.71
SAR11_0705	3.97	3.36	4.19	3.55	3.62	3.51	3.51	2.94	2.34	2.63	3.51	3.34	2.58	4.02	2.84	2.72	2.94	3.1	3.05	2.47	2.59	2.97	2.81	2.25	2.57	2.72	2.63	2.52	2.73
SAR11_0706	5.33	5.39	5.44	5.26	5.36	4.75	5.29	5.24	5.47	5.15	5.08	5.1	5.66	6.04	5.74	5.61	5.64	5.54	5.09	5.96	5.82	6.23	6.11	6.03	5.81	5.53	5.58	5.96	5.98
SAR11_0707	7.11	7.6	7.14	7.24	7.25	7.11	7.3	7.21	7.08	7.37	7.12	6.96	7.04	6.63	7.67	7.4	7.35	7.41	7.32	6.69	6.13	6.48	5.88	6.56	7.56	6.66	7.28	6.95	7.34
SAR11_0708	8.07	8.33	8.21	8.01	7.86	7.75	7.83	7.47	7.3	7.43	7.73	7.11	6.62	8.06	7.52	7.17	7.48	7.83	7.56	5.99	6.04	6	5.82	6.29	7.39	6.7	6.96	7.27	7.23
SAR11_0709	2.04	2.23	2.52	2.04	2.42	2.04	2.59	1.81	2.04	2.05	2.1	1.94	1.98	2.75	1.85	2.03	1.87	2.57	2	1.84	2.01	2.34	2.05	2.03	2.19	1.65	1.89	1.7	1.79
SAR11_0710	2.57	2.42	2.19	1.83	2.65	2.46	2.42	2.25	2.26	2.17	2.83	3	2.14	2.18	2.48	2.42	2	2.57	2.35	2.51	2.39	2.23	2.47	3.09	2.47	2.29	2.57	2.54	2.22
SAR11_0711	4.95	5.27	4.65	4.54	4.81	4.57	4.86	4.57	4.86	4.37	5.49	5.74	4.58	4.91	4.75	4.6	4.3	5.07	4.79	5.43	4.45	6.3	5.32	5.7	4.82	5.24	4.94	4.85	4.67
SAR11_0712	2.5	2.42	2.16	2.29	2.28	2.17	2.6	2.14	2.1	2.47	2.38	2.91	2.61	2.3	2.53	2.48	2.24	2.57	3.1	1.94	2.8	1.99	2.3	2.55	2.54	2.11	2.6	2.34	2.4
SAR11_0713	5.93	5.76	4.9	5.81	5.85	5.71	5.76	5.36	5.73	5.69	5.63	5.88	4.94	5.68	5.44	5.35	5.58	5.73	5.98	4.93	5.15	4.78	5.29	5.61	5.74	5.42	5.25	5.16	5.12
SAR11_0714	4.23	4.22	3.61	3.82	3.89	3.61	4.25	3.36	4.25	3.97	4.47	4.75	4	3.81	3.8	3.7	4.17	4.58	4.04	4.1	4.38	3.66	4.65	4.56	4.12	4.18	3.58	4.19	3.45
SAR11_0715	3.19	3.18	3.18	3.11	3.01	2.91	3.08	3.13	3.02	2.98	3.08	3.33	3.49	3.27	3.08	3.2	3.28	3.51	3.11	3.43	3.8	2.97	2.98	3.41	3.07	3.08	2.98	3.2	3.2
SAR11_0716	8.63	8.59	9.37	8.55	8.72	9.35	8.58	8.68	9.13	9.59	8.97	9.1	8.96	9.74	8.53	8.31	8.45	8.56	8.35	7.87	7.52	8.61	8.53	7.78	8.71	8.64	8.63	8.49	8.45
SAR11_0717	4.47	4.62	5.11	4.42	4.28	4.83	4.56	4.8	5	5.19	4.22	4.49	4.35	4.53	4.55	4.6	4.13	4.49	4.63	2.92	3.65	4.08	3.74	3.63	4.92	3.85	4.28	4.13	4.52
SAR11_0718	2.1	2.14	2.16	1.87	1.71	2.17	2.52	2.33	2.58	2.19	2.21	2.19	2.07	2.02	2.34	2.37	2.06	2.38	2.17	1.74	2.07	2.6	2.13	2.37	2.24	1.96	2.31	2.02	1.95
SAR11_0719	6.53	6.37	6.38	6.36	6.53	6.42	6.66	5.9	5.86	5.94	6.23	6.23	5.66	6.6	5.56	5.89	5.84	6.38	6.06	6.28	6.16	5.89	6.22	6.24	6.11	5.85	6.05	5.94	6.09
SAR11_0720	2	2.08	2.03	2.15	1.63	2.08	2.09	2.21	2	1.87	2.25	2.08	1.95	2.04	2.06	2.04	1.75	2.06	2.05	2	2.74	2.06	2.59	2.22	1.87	1.98	2.14	2.23	2.09
SAR11_0721	1.92	1.86	1.86	2.09	2.06	2.38	1.97	2.12	2.13	2.21	2.13	1.85	2.06	1.89	2.16	2.42	1.84	2.14	2.29	1.65	2.04	1.89	2.33	2.06	2.13	1.93	1.95	2.03	1.95
SAR11_0722	5.38	5.44	5.85	5.69	5.63	6.37	5.78	5.7	6.03	6.46	5.98	5.91	5.93	5.91	5.35	5.29	5.55	5.63	5.65	4.84	5.6	4.77	4.57	5.28	5.68	5.35	5.35	5.01	5.36
SAR11_0723	5.34	5.58	5.24	5.19	5.24	5.47	5.42	5.07	5.16	5.26	4.92	4.77	5.28	5.6	5.13	4.83	4.93	5.17	4.79	4.95	4.61	4.58	4.44	4.97	5.16	4.77	5.22	5.07	5.04
SAR11_0724	4.24	4.38	4.72	3.74	4.46	4.25	3.98	5.42	4.78	4.64	4.04	4.66	4.82	4.41	4.4	4.6	4.44	4.65	4.13	4.91	4.94	4.1	3.95	4.72	4.47	3.66	4.04	3.96	3.76
SAR11_0725	2.07	2.01	1.83	2.23	2.31	2.05	2.08	2.25	2.14	1.98	1.74	2.3	2.16	2.01	1.89	2.1	1.81	1.88	1.75	2.08	1.86	2.01	1.93	2.04	2.01	2.12	1.92	1.86	1.82
SAR11_0726	7.42	7.44	7.5	7.18	7.48	7.9	7.49	7.66	7.97	8.09	7.81	7.77	7.58	7.5	7.46	6.74	7.27	7.27	7.52	6.84	6.5	6.16	6.26	6.96	7.3	6.29	7.13	7.29	7.01
SAR11_0727	8.03	8.02	8.76	7.89	7.95	8.6	7.87	8.53	8.18	8.15	8.4	8.05	8.24	8.42	8.03	7.81	8.24	8.14	8.03	7.61	7.47	7.47	7.2	7.62	7.94	7.7	7.95	7.91	7.88
SAR11_0728	4.58	4.78	4.94	4.47	4.77	4.78	5.02	4.64	4.71	4.53	4.21	4.35	4.38	4.5	4.72	4.58	4.66	4.77	4.85	3.86	3.85	3.87	3.68	4.3	4.54	4.29	4.48	4.58	4.17
SAR11_0729	1.86	1.69	1.75	1.92	1.87	1.75	1.78	1.78	1.71	1.53	2.13	2.2	1.84	1.81	1.83	1.75	1.46	1.78	1.73	1.39	2.04	2.2	1.69	1.79	1.73	1.78	1.64	1.82	1.88
SAR11_0730	6.35	6.35	6.44	6.28	6.4	6.61	6.47	6.51	7.1	6.77	6.12	6.5	6.92	6.95	6.88	6.61	6.67	6.24	6.61	6.69	6.78	6.05	5.99	6.85	6.83	6.57	6.89	6.67	6.71
SAR11_0731	7.75	7.92	7.5	7.81	7.8	7.17	7.68	7.02	6.85	6.92	7.15	7.22	6.94	7.34	6.84	6.96	7.23	7.61	7.04	7.17	7.19	7.08	6.93	7.22	6.92	7.34	7.13	7.18	7.22
SAR11_0732	6.37	5.85	6.85	5.89	6.23	7.15	6.06	8.19	8.14	7.96	6.96	7.77	8.49	7.07	7.26	7.1	6.98	6.75	7.24	8.35	7.72	7.11	6.77	8.2	7.38	6.82	7.15	7.18	7.07
SAR11_0733	7.25	7.12	7.38	7.38	6.96	7.19	6.97	8.34	8.2	7.72	6.94	7.25	8.02	5.87	7.23	7.74	7.67	7.19	7.79	7.68	7.34	7.18	6.4	7.18	7.26	6.81	6.99	7.04	7.05
SAR11_0734	3.86	3.59	3.48	3.16	3.76	3.33	3.53	3.91	4.32	4.21	3.69	4.37	4.28	4.22	4	4.16	3.6	3.88	3.83	2.82	3.27	3.06	3.76	3.68	3.57	2.8	3.48	3.28	3.46
SAR11_0735	7.27	7.75	7.38	7.14	7.52	7.32	7.29	7.04	6.76	7.01	6.92	6.98	6.9	6.93	7.24	7.07	6.92	7.34	6.94	6.51	6.8	6.81	7	6.68	7.25	7.33	7.55	7.11	7.23
SAR11_0736	4.75	4.66	4.73	4.41	4.61	4.77	4.5	4.57	4.94	5.14	5.42	5.65	5.1	4.95	5.06	4.8	4.63	4.67	4.69	4.91	4.99	5.84	6.29	5.84	4.93	5.96	5.39	5.03	5.37
SAR11_0737	6.48	6.85	6.54	6.65	6.67	6.7	6.83	6.06	5.78	5.96	6.28	6	5.81	6.59	6	6.14	6.29	6.73	6.4	4.23	5.35	5.37	5.97	5.87	5.98	6.48	5.64	5.89	5.73
SAR11_0738	4.43	4.8	6.31	4.28	5.03	5.09	3.93	5.04	4.67	5.11	5.45	5.45	4.42	4.58	4.96	5.02	4.66	4.11	4.65	4.12	3.84	3.36	3.82	3.8	4.88	4.54	4.49	5.08	4.6
SAR11_0739	5.9	6.57	8.89	6.11	7.72	8.47	6.15	8.72	8.78	9.23	8.91	8.97	8.64	6.75	8.6	8.23	8.22	6.4	8.09	6.77	6.62	5.97	5.43	7.18	8.16	7.16	7.6	7.79	7.54
SAR11_0740	5.42	6.07	7.76	5.55	7.22	7.98	5.55	7.97	8.23	8.24	8.3	8.29	8.12	5.57	7.76	8.02	7.81	5.89	7.8	7.15	6.37	6.47	5.95	6.67	7.45	6.02	6.99	6.96	6.82
SAR11_0741	4.05	4.52	5.68	3.78	5.45	5.8	3.81	6.33	5.7	6.28	5.92	5.77	5.23	3.18	5.67	5.95	5.56	4.22	5.6	2.94	2.95	3.88	3.52	3.91	5.58	4.15	4.57	4.54	4.5
SAR11_0742	6.58	7.13	9.2	6.33	8.88	8.95	6.52	9.06	9.09	9.31	8.73	8.55	7.71	6.01	8.16	8.79	9.05	6.51	9.08	6.33	6.16	5.48	6.29	6.84	8.32	6.84	7.31	7.19	6.93
SAR11_0743	1.92	2.03	3.86	1.66	3.27	3.22	1.66	3.8	3.56	3.53	2.58	2.91	2.6	1.87	3.37	3.59	3.66	1.94	3.49	1.91	1.92	2.13	2.41	2.08	2.96	2.05	2.47	2.3	2.55
SAR11_0744	6.55	7	8.77	6.64	8.06	8.35	6.67	9.07	8.59	8.74	8.16	7.8	7.98	6.56	8.16	8.42	8.8	6.77	8.82	6.12	5.78	4.77	5.12	6.03	8.05	6.41	6.83	6.78	6.89
SAR11_0745	7.52	7.9	9.5	7.31	8.99	9.12	7.62	9.49	9.52	9.49	9.19	8.92	9.07	7.07	8.78	9.28	9.35	7.58	9.51	7.07	6.97	7.08	7.41	7.68	8.8	7.48	7.86	7.62	7.98
SAR11_0746	2.22	2.81	2.49	2.18	2.28	2.09	1.79	2.04	1.61	1.88	2.59	2.06	2.33	2.21	2.36	1.94	1.71	1.78	1.78	1.68	2.21	2.26	2.09	2	2.04	2.32	2.09	2.11	2.13
SAR11_0747	10.82	9.97	9.8	10.48	10.11	9.21	10.88	10.26	9.78	9.68	8.18	8.69	9.58	10.27	10.07	9.51	9.93	11.02	10.2	9.47	9.48	9.18	9.07	9.39	10.29	10.03	10.08	10.22	10.25
SAR11_0748	4.17	4.05	3.64	4.01	3.95	3.77	4.18	3.34	3.16	3.85	3.94	3.91	2.84	3.7	4.06	3.68	3.24	4.49	4.34	3.11	3.82	3.77	5.46	4.7	3.73	3.99	3.87	4.02	4.3
SAR11_0749	4.44	4.29	4.31	3.77	3.89	3.9	4.33	3.7	3.41	3.67	3.9	4.81	3.26	4.17	3.8	3.95	3.3	4.47	3.81	3.5	3.2	3.71	3.69	4.13	4.21	4.21	4.15	4	3.8
SAR11_0750	4.4	6.08	7.1	3.42	6.59	6.45	3.5	6.54	6.2	6.36	5.73	5.75	6.1	4.62	6.93	6.5	6.9	3.83	6.98	4.99	4.92	4.62	4.16	5.18	7.07	5.83	6.72	6.29	6.64
SAR11_0751	3.28	2.97	2.68	3.07	2.97	2.84	2.94	2.94	3.09	2.57	2.97	2.98	3.13	3.19	2.59	2.97	2.56	2.84	3.09	2.53	2.69	2.6	2.75	3.14	3.02	3.32	3	3.47	2.98
SAR11_0752	6.38	6.08	6.04	5.86	6.03	6.15	6.22	5.96	6.25	5.87	6.76	6.9	6.48	6.35	6.06	6.29	5.58	6.36	5.88	7.23	6.11	6.46	7.11	7.7	6.06	6.6	6.78	7.19	6.6
SAR11_0754	6.63	7.18	6.93	6.98	7.07	6.85	6.6	6.78	6.54	6.61	7.11	6.67	6.71	7.08	6.9	6.89	6.84	6.9	6.79	6.97	7.17	7.27	7.07	7.18	6.89	7.26	7.39	7.38	7.32
SAR11_0755	2.42	2.04	2.48	1.95	2.35	2.35	1.97	2.49	1.99	2.1	2	1.82	2.38	2.29	2.78	2.33	2.13	2.04	2.67	2.24	2.47	2.32	2.51	2.26	2.66	3.55	2.94	3.31	3.15
SAR11_0756	9.15	9.16	8.98	9.43	8.98	8.83	9.23	8.17	8.21	8.18	8.42	8.12	8.01	9.35	9.73	9.71	9.4	9.08	9.22	7.51	7.87	7.84	7.94	7.99	9.83	9.38	10.25	10.05	10.16
SAR11_0757	8.65	8.55	8.61	8.19	8.45	8.26	8.28	8.47	8.43	8.5	8.26	8.51	8.23	7.96	9.2	9.36	8.84	8.25	8.72	8.12	8.6	7.87	7.1	8.02	9.05	8.42	8.92	8.84	9.07
SAR11_0758	3.2	3.47	2.98	2.55	3.37	2.5	3.25	2.89	2.83	2.57	2.88	3.35	2.67	2.54	2.97	3.3	2.29	3.2	3.02	2.34	2.46	2.82	4.06	2.94	3.49	3.19	2.98	3.09	3.35
SAR11_0759	7.48	7.24	7.03	7.35	7.51	6.94	7.41	7.4	7.46	7.27	6.75	7.09	7.89	7.48	7.31	6.98	7.07	7.26	7.03	6.9	7.26	6.34	7.04	7.56	7.05	7.09	7.35	7.12	7.26
SAR11_0760	2.98	2.83	3.15	2.69	2.97	2.74	2.75	3.33	2.87	3.07	3.1	3.8	3.06	2.76	3.44	3.07	2.69	3.17	2.93	2.75	3.55	3.19	3.15	3.59	3.17	3.16	3.08	3.18	3.07
SAR11_0761	2.85	3.41	3.16	2.98	3.13	3.44	3.17	3.58	3.71	3.45	3.3	4.11	3.57	2.67	3.44	3.6	2.79	3.48	3.32	2.6	3.89	3.22	3.4	3.72	3.49	3.51	3.42	3.81	3.58
SAR11_0762	5.38	5.1	5.03	5.1	5.42	5.67	5.46	5.75	5.86	5.98	5.61	6.19	6.41	5.24	5.97	5.77	5.13	5.39	5.36	4.81	5.7	4.96	6.05	6.25	5.95	6.08	6.16	6.19	6.11
SAR11_0763	1.99	2.19	2.24	1.9	2.64	2.11	2.24	2.24	2.01	2.23	2.46	2.24	2.1	2.25	2.49	2.42	2.07	2.46	2.38	1.98	1.82	2.16	1.64	2.36	2.34	2.64	2.29	2.24	2.43
SAR11_0765	6.84	6.99	7.78	7.22	7.29	7.82	7.57	8.08	7.23	7.93	6.83	7.17	7.61	8.54	7.6	7.1	7.14	6.83	7	6.29	6.45	6.05	6.34	6.38	7.56	7.95	8.4	8.44	8
SAR11_0766	6.55	6.01	6.91	6.31	6.07	6.27	5.66	5.97	4.99	4.86	5.25	5.05	4.67	6.97	4.98	5.19	6.44	6.01	5.67	4.71	4.37	3.68	5.63	4.79	5.05	5.75	5.36	5.2	5.61
SAR11_0775	6.73	7.07	6.79	7.29	7.08	6.28	6.93	6.69	6.51	6.16	6.4	5.8	6.33	6.97	6.78	6.63	6.6	6.66	7.17	5.7	5.94	6.53	6.68	6.23	6.76	6.47	6.57	6.38	6.65
SAR11_0778	6.71	6.84	6.18	6.89	6.71	6.21	6.66	6.55	6.65	6.23	6.63	6.74	6.69	6.47	6.82	7.34	6.5	6.68	7.03	6.98	7.4	7.25	7.41	7.35	6.74	6.87	7.1	6.86	7.08
SAR11_0779	5.08	5.46	4.89	5.05	4.99	4.84	5.02	4.66	5.19	4.83	4.63	4.77	5.2	4.97	5.34	5.42	4.8	5.2	5.39	4.23	4.51	3.96	4.32	4.89	5.32	4.89	5.17	4.92	5.26
SAR11_0781	1.77	2.03	2.08	2.04	2.07	1.93	2.02	1.69	1.8	1.59	2.14	2.46	1.62	1.89	1.92	1.78	1.76	2.09	1.95	1.82	2.18	2.12	3.02	2.66	1.92	2.64	2.23	2.15	2.03
SAR11_0782	5.69	5.66	5.36	5.4	5.92	5.45	5.96	4.98	5.07	5.19	5.25	5.28	4.86	5.57	5.17	5.25	5.07	5.74	5.6	4.96	5.13	5.46	5.03	5.03	5.17	5.05	5.3	5.42	4.82
SAR11_0783	7.35	7.43	7.54	7.51	7.43	7.89	7.58	7.08	7.31	7.85	7.8	7.83	7.53	7.77	7.57	7.17	7.26	7.49	7.53	7.26	7.39	7.98	8.12	7.9	7.66	7.49	7.67	7.48	7.64
SAR11_0784	4.59	4.47	4.03	4.42	4.47	4.16	4.79	4.39	4.38	4.44	4.76	4.26	4.3	4.74	4.4	4.29	4.4	4.42	4.42	4.43	4.46	4.43	4.8	4.6	4.42	4.14	4.28	4.12	4.31
SAR11_0785	2.6	2.36	2.13	2.21	2.44	2.06	2.62	2.22	2.51	1.98	2.04	1.77	2.78	2.2	2.89	2.81	2.52	2.44	2.5	2.44	2.77	2.05	2.1	2.45	2.85	2.44	2.44	2.67	2.87
SAR11_0786	6.56	6.83	6.92	6.56	6.94	7.16	6.92	7.36	6.92	6.98	6.46	6.61	7.3	6.39	6.69	6.79	6.61	6.64	6.64	6.05	6.77	6.47	6.84	6.92	7.02	6.72	6.77	6.65	6.9
SAR11_0789	6.17	6.06	6.28	5.87	6.28	6.56	5.99	7.62	7.69	7.54	6.76	6.86	7.7	7.06	7.06	7.1	6.86	6.3	6.57	5.77	6.35	6.91	7.07	6.53	7.12	6.89	7.22	7.13	7.29
SAR11_0790	4.54	4.12	4.69	4.06	4.54	4.76	3.99	5.44	4.98	4.98	3.82	4.11	5.31	5.38	3.9	4.23	4.24	4.32	4.03	3.04	2.67	2.81	3.4	3.65	4.3	3.8	4.16	4.39	4.45
SAR11_0791	3	2.76	2.96	2.59	2.71	2.76	2.95	2.83	2.23	2.33	2.64	2.6	2.53	3.26	2.91	2.6	2.67	2.65	2.71	2.6	2.93	2.38	2.87	2.32	3.02	2.7	3.12	3.39	3.42
SAR11_0796	5.52	5.33	5.05	5.18	5.14	5.21	4.92	5.71	5.46	5.16	5.02	5.18	5.41	4.88	4.87	5.23	5.02	5.21	5.15	4.66	4.9	5.2	4.82	5.15	5.08	4.92	5.21	5.15	5.28
SAR11_0797	8.18	8.47	8.25	8.51	7.93	8.17	8.05	7.64	7.5	7.48	6.92	6.47	7.61	8.86	8.08	8.15	7.79	7.53	7.94	7.17	7.72	7.96	7.7	7.46	8.09	8.07	8.44	8.39	8.45
SAR11_0798	4.39	4.53	4.18	4.95	4.52	4.46	4.9	3.9	3.75	4.38	4.37	4.04	3.99	4.03	4.4	4.62	4.25	4.22	4.32	3.78	4.27	4.56	5.25	5.03	4.34	4.93	4.41	4.8	4.44
SAR11_0799	6.83	7.1	6.37	7.06	7.19	6.81	7.15	6.36	6.42	6.37	6	6.1	5.77	6.18	6.62	6.93	6.43	6.89	6.84	5.94	6.07	6.95	7.5	7.23	6.95	6.75	6.84	6.35	6.45
SAR11_0800	3.43	3.65	3.19	2.84	3.38	3.79	3.35	3.45	3.82	3.83	3.69	3.55	3.32	2.72	3.53	3.69	3.28	3.21	3.39	3.69	3.16	3.9	3.47	4.02	3.73	3.74	3.49	2.97	3.73
SAR11_0801	9.41	9.54	9.62	9.68	9.8	9.95	9.64	9.02	9.08	9.39	9.73	9.28	8.59	10.24	9.21	9.07	9.33	9.36	9.14	7.93	8.6	8.67	8.81	8.66	9.31	9.24	9.5	9.3	9.25
SAR11_0802	7.1	7.24	7.5	7.27	7.52	7.39	7.24	6.75	6.97	7.24	7.54	7.37	6.95	7.88	6.68	6.8	6.49	6.93	6.68	7.23	7.59	7.86	8.05	7.36	6.76	7.55	7.18	7.16	7.11
SAR11_0803	5.74	5.56	6.08	5.73	5.75	5.9	5.58	5.77	6.2	6.15	6.18	6.05	6	6.02	5.79	5.9	6.02	5.68	5.78	6.17	5.59	6.52	6.82	6.62	6.1	6.7	6.51	6.37	6.41
SAR11_0804	6.51	6.77	6.44	6.41	6.93	6.64	6.42	6.28	5.92	6.12	6.7	6.4	6.04	6.53	6	6.46	6.24	6.64	6.43	5.83	6.41	6.75	7.22	6.71	6.18	5.83	6.35	6.22	6.32
SAR11_0805	7.65	7.94	7.25	8.13	8.11	7.64	8.09	7.48	7.28	7.4	7.54	7.63	6.99	6.64	7.35	7.49	7.39	7.97	7.5	6.94	6.78	6.08	7.55	7.13	7.55	6.92	7.32	6.69	7.36
SAR11_0806	5.1	5.21	5.34	5.34	5.16	5.31	5.23	5.18	4.58	5.15	5.36	5.12	4.65	5.06	5.2	5.16	4.88	5.08	4.98	5.22	5.19	5.12	5.34	5.23	5.4	5.33	5.18	5.38	5.15
SAR11_0807	8.6	8.71	8.66	8.59	8.24	8.37	8.49	7.88	7.43	7.92	6.95	7.08	6.95	8.87	8.06	8.06	8.02	8.43	8.05	6.09	7.06	6.9	6.57	6.59	8.23	8.23	8.61	8.31	8.44
SAR11_0808	7.96	7.91	8.38	7.96	8.02	8.01	7.72	7.13	6.92	7.6	7.23	6.94	6.51	8.66	7.52	6.95	7.09	7.6	7.23	4.41	5.22	5.88	6.66	6.16	7.55	6.76	7.42	7.35	7.1
SAR11_0809	6.84	6.84	7.61	7.26	7.2	7.63	6.82	6.87	7.06	7.55	6.99	6.63	6.8	6.49	6.76	7.1	7.02	6.4	6.87	5.1	5.29	5.43	5.51	5.91	7.13	6.57	6.82	6.53	6.89
SAR11_0810	2.03	2.1	1.64	1.77	2.19	2.15	2.12	1.89	2.27	2.02	2.23	2.31	2	2.19	1.9	2.01	1.58	1.93	2.12	1.61	2.27	2.08	2.02	1.99	1.93	1.88	1.98	1.72	2.42
SAR11_0811	7.03	6.93	7.39	7.1	6.72	7.71	6.99	6.74	6.97	6.98	7.42	6.88	6.84	7.93	6.92	6.91	6.81	7.26	6.7	7.26	7.94	7.3	8.42	7.77	7.11	7.71	7.42	7.49	7.33
SAR11_0812	8.59	8.03	8.15	8.27	8.17	8.08	8.24	8.36	7.94	8.04	7.5	7.58	7.76	9.13	7.58	7.49	7.48	8.52	7.63	6.91	6.81	7.46	7.13	6.99	7.39	7.26	7.65	7.7	7.85
SAR11_0813	8.62	8.67	8.7	8.38	8.65	9.29	8.66	9.9	9.69	10.06	9.08	9.59	9.25	9.36	8.49	8.45	8.57	8.78	8.45	7.91	7.87	8.24	8.36	8.58	8.76	8.44	8.34	8.45	8.49
SAR11_0816	8.16	8.26	8.5	7.97	8.26	8.55	8.01	8.56	8.31	8.23	7.83	7.74	8.41	7.72	8.27	8.74	8.53	8.42	8.62	8.19	8.52	8.18	7.55	8.27	8.41	7.84	8.25	7.97	8.26
SAR11_0817	9.19	9.01	9.13	9	8.77	8.28	8.79	8.63	8.45	8.05	7.47	7.18	8.26	8.96	9.29	9.04	8.95	8.9	8.85	8.37	8.59	7.91	7.43	8.15	9.3	8.81	9.24	9.36	9.15
SAR11_0818	11.33	10	10.55	10.63	10.62	9.44	11.21	10.7	10.03	9.54	8.08	8.53	9.92	10.77	9.82	9.88	10.43	11.67	10.6	10.06	10.48	10.67	10.18	9.65	10.35	11.08	10.75	10.85	10.66
SAR11_0819	2.84	3.08	2.57	2.5	3.29	2.8	3.21	2.94	2.92	2.96	2.98	2.55	2.58	2.64	2.94	2.66	2.41	2.85	2.71	2.42	2.5	2.97	3.1	3.17	2.8	2.97	2.42	2.38	2.39
SAR11_0821	5.9	6.14	6.26	5.88	6.06	6.34	6.05	6.46	5.96	5.9	6.05	5.97	6.17	6.12	6.16	6.12	5.94	5.97	6.13	6.07	6.51	6.21	5.7	6.03	5.97	5.99	6.3	6.12	6.17
SAR11_0822	3.95	3.8	3.31	3.52	3.59	3.79	3.81	3.82	4.19	3.86	3.81	3.97	4.09	3.7	3.73	3.65	3.19	3.75	3.71	3.57	4.28	3.59	4.09	4.2	3.8	3.8	3.6	3.89	3.77
SAR11_0823	2.87	2.89	2.81	2.71	3.11	2.69	3.11	2.89	2.94	3.22	2.85	3.08	3.15	2.41	2.88	2.57	2.42	2.83	3.4	2.23	3.04	2.14	2.69	3.02	3.45	2.25	2.77	2.64	2.74
SAR11_0824	1.91	2.31	2.17	2.47	2.33	2.39	2.26	2.42	2.13	2.31	2.31	2.27	2.32	2.2	2.52	2.3	2.02	2.48	2.08	2.27	2.03	2.66	2.33	2.61	2.52	2.16	2.24	2.61	2.33
SAR11_0825	2.78	2.56	2.33	2.22	2.42	2.28	2.77	2.57	2.67	2.57	2.6	2.56	2.62	2.06	2.91	2.52	2.16	2.57	2.79	2.39	2.78	2.14	2.89	3.11	2.74	2.92	2.94	2.46	2.45
SAR11_0826	4.48	4.63	4.12	4.16	4.44	4.36	4.68	4.13	4.65	4.44	4.76	4.58	4.61	5	4.36	4.39	4.28	4.2	4.24	4.74	4.69	5.39	5.76	5.95	4.32	5.37	4.94	5.1	5.09
SAR11_0827	2.28	2.04	2.39	2.2	2.22	2.13	2.22	1.93	1.97	2.34	2.19	3.09	2.2	2.22	1.95	2.38	1.98	2.22	2.42	2.03	2.09	2.22	2.55	2.4	2.42	2.37	1.92	2.42	2.13
SAR11_0828	4.87	4.73	4.75	4.99	4.78	4.94	5	4.09	4.22	4.74	4.8	4.57	4.32	5.3	4.18	3.77	4.05	4.41	4.17	4.67	4.43	4.23	4.61	4.96	4.22	4.8	4.27	4.55	4.49
SAR11_0829	3.75	3.98	3.78	3.6	3.97	3.86	3.97	3.17	3.53	3.88	3.95	3.85	3.47	3.7	4.1	3.5	3.35	3.61	3.5	3.29	4.03	4.48	4.18	4.42	3.79	4.33	4	3.83	3.64
SAR11_0830	6.39	6.58	6.07	6.61	6.49	6.15	6.66	6.63	6.53	6.45	6.41	6.75	6.51	6.06	6.52	6.49	6.58	6.64	6.47	6.36	6.36	6.42	6.51	6.17	6.63	6.53	6.57	6.57	6.6
SAR11_0831	2.59	2.19	1.82	2	2.14	1.67	2.17	2.25	1.97	2.47	2.1	3.28	2.52	2.19	2.09	2.3	1.88	2.13	1.86	3.07	3.05	2.45	2.78	2.92	2.3	2.52	2.3	2.2	2.59
SAR11_0832	4.32	3.78	3.73	3.79	3.76	3.81	4.09	4.09	4.25	4.3	5.37	5.28	4.61	4.37	4.13	4.09	3.04	4.26	3.85	4.09	5.99	6.71	6.55	6.05	4.5	6.04	4.8	5.23	4.63
SAR11_0833	4.64	4.39	3.81	3.85	4.1	3.57	4.18	4.23	4.17	3.87	4.73	4.3	4.46	4.76	3.95	3.82	3.98	4.27	3.58	4.1	4.17	4.37	6.22	5.15	4.07	5.14	4.25	4.6	4.67
SAR11_0834	6.67	6.37	5.86	6.93	6.65	5.64	6.66	6.13	6.46	5.89	5.33	5.54	6.73	6.7	6.19	5.99	6.05	6.3	6.17	5.6	5.77	5.96	6.79	6.74	6.3	6.33	6.36	6.21	6.44
SAR11_0835	9.47	9.49	9.21	9.74	9.44	9.71	9.66	9.1	9.13	9.62	9.39	9.09	8.67	10.45	8.78	8.54	8.89	9.25	8.65	7.82	7.2	7.82	8.33	7.64	8.96	8.08	8.85	8.58	8.66
SAR11_0836	5.38	5.44	5.82	5.36	5.43	5.89	5.65	5.48	5.41	6.01	5.37	5.3	4.93	5.99	5.89	5.13	4.99	5.14	5.17	3.58	3.78	4.31	4.08	4.04	5.95	4.95	5.35	5.12	5.31
SAR11_0837	11.32	11.51	11.29	11.55	11.5	11.25	11.49	11.31	11.29	11.3	10.14	10.03	10.2	10.32	10.9	11.14	11.18	11.42	11.38	8.41	8.07	8.91	8.63	9.05	11.18	9.78	10.55	10.17	10.51
SAR11_0838	5.32	5.4	4.35	5.06	5.21	3.35	4.94	5.36	4.64	3.81	3.39	3.37	4.08	4.32	4.97	5.66	5.08	5.45	5.27	3.38	4.07	3.54	3.61	3.78	4.83	3.82	4.35	4.52	4.26
SAR11_0839	2.94	3.19	3.67	2.98	2.42	3.16	2.36	2.7	1.8	2.09	2.09	1.99	2.13	2.7	1.67	2.51	2.11	3.45	2.26	1.45	2.03	1.9	2.2	1.9	1.79	1.92	1.91	1.81	2.09
SAR11_0840	7.18	7.64	7.56	7.15	7.53	7.53	7.72	6.93	7.02	7.51	7.41	7.17	6.64	8.55	5.91	6.22	6.28	6.85	6.03	6.46	6.61	7.43	7.41	7.48	6.24	6.59	6.61	6.32	6.33
SAR11_0841	6.39	6.55	7.02	6.8	6.77	7.68	6.79	7.04	7.64	7.65	7.67	7.79	7.07	5.65	6.7	7.25	7.28	6.72	7.41	5.68	6.7	6.61	7.12	7.07	6.72	6.79	6.69	6.68	6.6
SAR11_0842	1.71	2.21	2.5	2.49	2.33	3.31	2.49	2.91	3.12	2.85	2.81	3.09	3.05	2.44	2.62	3.09	2.8	2.23	2.5	1.87	1.9	2.36	1.85	1.79	2.95	1.79	2.81	2.41	2.42
SAR11_0843	4.32	3.68	4.69	3.13	3.14	3.66	3	2.91	2.91	2.52	2.67	2.98	2.13	4.68	2.45	2.67	2.99	3.15	2.81	2.64	2.27	2.58	2.72	2.67	2.72	2.71	2.33	2.84	2.81
SAR11_0844	9.71	9.52	10.13	9.79	9.66	9.96	9.81	10.29	10.17	10.26	9.99	9.98	9.77	9.13	10.21	10.2	10.13	9.5	9.99	8.87	8.77	8.37	7.72	8.54	10.14	9.2	9.87	9.61	9.71
SAR11_0847	5.23	5.17	5.28	5.28	5.62	5.76	5.55	5.31	5.95	5.81	5.52	5.65	6.1	4.82	5.42	5.58	5.39	5.09	5.27	4.18	5.25	5.29	5.62	5.93	5.5	5.29	5.38	5.36	5.26
SAR11_0848	6.89	6.79	5.75	6.73	6.59	6.22	6.63	6.26	6.12	6.27	6.2	6.33	5.07	6.41	6.05	5.55	6.09	6.66	6.26	5.39	4.59	5.01	5.68	5.57	6.12	5.83	6	5.8	5.84
SAR11_0850	6.65	6.38	6.65	6.72	6.62	6.96	6.84	5.2	5.48	6.25	6.99	6.35	5.2	6.8	5.59	5.39	5.86	6.58	6.01	4.91	4.4	4.12	4.53	5.55	5.66	5.1	5.69	5.69	5.74
SAR11_0851	5.41	5.15	5.47	5.36	5.73	5.81	5.37	5.2	5.02	5.47	5.64	5.72	4.72	5.64	5.04	5.08	5.14	5.42	4.95	5.89	5.47	6.25	6.62	6.56	4.97	6.42	5.75	5.72	5.47
SAR11_0852	5.49	5.49	5.79	5.18	5.49	5.98	5.71	5.04	5.34	5.49	6.11	5.66	5.34	5.96	5.34	5.48	5.36	5.62	5.41	6	6.44	6.14	6.83	6.24	5.7	6.34	5.97	6.24	6.04
SAR11_0853	7.43	7.31	7.63	7.34	7.58	7.88	7.42	7.67	7.89	7.67	7.89	8.1	8.16	7.9	8.11	7.95	7.64	7.62	7.72	7.79	8.43	8.73	9.1	8.8	8.08	8.68	8.56	8.56	8.4
SAR11_0854	6.98	7.1	6.74	6.92	6.71	6.54	6.84	6.11	6.54	6.55	7.01	6.87	5.97	6.49	6.2	6.28	6.4	6.69	6.82	6.09	6.54	6.29	6.33	6.15	6.7	6.29	6.21	6.28	6.27
SAR11_0855	5.39	5.16	4.32	4.92	4.95	5.13	5.11	4.8	5.06	4.84	5.37	5.33	4.82	5.24	4.96	4.79	4.42	4.97	4.91	5.05	5.68	5.83	6.04	5.38	5.15	5.3	5.1	5.08	5.03
SAR11_0856	8.74	8.71	8.64	8.99	8.71	8.7	8.94	8.5	8.48	8.8	8.61	8.7	8.37	8.92	8.3	8.18	8.31	8.52	8.41	8.04	8.42	8.17	8.04	8.28	8.35	8.14	8.41	8.09	8.22
SAR11_0857	9.32	9.55	9.28	9.06	9.15	9.1	9.32	8.79	8.48	8.8	8.69	8.76	7.98	9.21	8.47	8.24	8.58	9.04	8.56	7.69	7.5	7.3	7.13	8.08	8.42	7.9	7.91	7.95	7.92
SAR11_0858	6.8	6.82	7.16	7.28	7.04	7.71	7.15	6.83	7.21	7.66	7.1	7.28	6.92	7.22	7.18	6.85	7.08	6.96	7.08	6.38	6.57	6.06	6.82	6.8	7.21	6.67	7.12	7	7.16
SAR11_0864	11.12	11.23	11.16	11.22	10.82	10.99	11.1	10.4	10.04	10.32	9.95	9.56	9.8	11.02	11.55	11.61	11.5	11.01	11.56	9.01	9.48	9.52	9.08	9.39	11.67	11.18	11.71	11.38	11.72
SAR11_0865	8.44	8.54	8.31	8.49	8.39	7.94	8.35	7.33	7.25	7.76	7.51	7.37	6.5	7.57	9.04	9.21	8.78	8.44	9	5.57	5.65	6.24	6.11	6.46	9.27	7.86	8.8	8.38	8.7
SAR11_0866	10.1	10.26	9.55	10.19	10.2	9.71	10.06	9	9.32	9.27	9.01	8.69	8.6	9.24	10.27	10.68	10.53	10.06	10.55	7.68	8.19	8.19	8.7	8.53	10.5	9.46	10.14	9.73	10.14
SAR11_0868	5.93	6.21	5.3	5.76	5.89	5.43	5.84	4.88	4.95	5.18	5.07	5.26	5.2	5.64	5.32	5.15	5.22	5.99	5.43	5.11	5.58	5.5	5.21	5.76	5.48	4.54	5.39	5.2	5.31
SAR11_0869	7.57	7.73	7.31	7.57	7.44	7.31	7.65	7.42	7.44	7.26	7.4	6.99	7.73	7.39	7.31	7.61	7.54	7.71	7.37	8.12	8.28	7.74	7.57	7.85	7.33	7.32	7.28	7.2	7.45
SAR11_0870	4.93	4.94	4.78	4.58	4.81	4.66	4.98	4.62	4.68	4.43	5.02	4.47	4.75	5.59	4.51	4.91	4.37	4.57	4.27	4.75	5.35	5.12	4.84	5.38	4.3	4.71	4.84	5.14	4.77
SAR11_0872	2.15	2.29	2.34	1.99	2.24	1.92	2.04	1.81	1.74	1.72	2.19	2.22	1.82	2.22	2.37	2.3	2.08	1.84	2.53	1.97	1.99	2.38	2.05	2.27	2.77	2.4	2.86	2.82	2.67
SAR11_0873	2.28	1.84	1.83	1.57	1.77	2.06	1.74	1.58	1.91	1.83	3.11	2.82	2.12	2.12	1.98	2.06	1.81	1.91	1.66	2.32	3.38	2.34	3.05	2.82	1.88	2.38	2.36	2.02	2.16
SAR11_0874	2.25	1.71	2.01	2.05	2.08	1.95	2.24	2.23	2.01	1.91	2.23	2.89	1.77	2.19	1.95	2.1	1.99	2.22	1.99	1.96	2.1	2.33	2.3	2.09	1.71	2.52	2.03	2.21	1.95
SAR11_0875	1.93	1.95	1.76	1.9	1.88	1.84	1.79	1.97	1.82	1.99	1.62	1.88	1.57	1.73	1.96	2.05	1.65	1.81	1.87	1.66	1.98	2.19	1.89	1.88	1.86	2.12	1.65	1.85	2.01
SAR11_0879	6.28	6.21	6.82	6.18	6.24	6.45	6.5	6.15	5.93	6.83	6.95	6.28	5.67	6.82	6.47	5.99	5.87	6.26	6.29	5.81	5.41	6.49	6.01	6.05	6.32	6.51	6.39	6.21	6.28
SAR11_0880	9.01	9.15	8.76	9	9.14	8.56	8.98	8.24	8.1	8.34	8.26	8.15	7.9	8.11	8.4	8.59	8.72	9.22	8.88	7.65	7.89	7.36	7.03	8.09	8.81	8.03	8.47	8.4	8.62
SAR11_0881	9.56	9.74	9.05	9.54	9.81	9	9.52	8.71	8.97	8.87	8.66	8.29	9.27	9.3	9.43	9.25	9.51	9.54	9.44	9.01	9.29	8.44	8.32	9.08	9.29	8.79	9.34	9.04	9.01
SAR11_0882	10.21	10.07	10.31	10.19	10.21	10.42	10.08	11.15	10.99	11.17	10.45	10.3	10.65	10.06	10.56	10.74	10.63	10.22	10.58	8.93	8.91	8.25	7.96	9.29	10.79	10.03	10.4	10.5	10.42
SAR11_0883	9.18	9.19	9.07	8.78	8.96	9.01	9.1	8.76	8.18	8.43	8.51	8.69	8.13	8.67	8.43	8.59	8.69	9.23	8.54	7.8	7.72	8.07	7.93	7.51	8.59	8.05	8.24	8.24	8.44
SAR11_0884	10.63	10.69	10.74	10.7	10.72	10.76	10.78	10.49	10.56	11.04	10.97	10.9	10.49	10.64	10.57	10.49	10.48	10.68	10.44	10.06	9.39	9.3	9.46	9.97	10.68	10.04	10.51	10.38	10.32
SAR11_0885	6.28	6.1	6.38	6.17	6.05	6.9	6.42	6.15	6.23	7.15	7.2	7.01	6.21	6.66	6.4	5.9	6.05	6.39	6.15	5.12	4.79	4.78	5.34	5.26	6.46	5.78	6.21	6.12	5.92
SAR11_0886	9.7	9.68	9.39	9.81	9.7	9.88	9.94	9.42	9.61	9.85	9.66	9.5	9.22	9.19	9.42	9.51	9.61	9.82	9.7	8.1	7.68	8.42	8.29	8.3	9.74	8.73	9.27	9.08	9.28
SAR11_0887	6.6	6.65	6.77	6.7	6.72	6.35	6.73	6.69	6.82	6.93	6.65	6.73	6.77	6.49	6.6	6.62	6.53	6.53	6.83	5.45	5.98	6.13	6.25	6.08	6.67	6.22	6.29	6.34	6.38
SAR11_0888	10.73	10.77	9.99	10.63	10.84	9.58	10.68	10.16	10.1	9.9	9.68	9.24	9.72	10.26	10	10.42	10.52	10.63	10.59	8.82	8.97	9.32	9.39	9.11	10.24	9.53	9.87	9.62	9.99
SAR11_0889	7.19	7.16	6.69	7.24	7.46	6.4	7.08	6.55	6.94	6.76	5.95	6.02	6.51	6.89	6.96	7.09	7.14	7.11	7.35	5.66	5.58	5.64	5.35	5.8	7.08	5.96	6.41	6.38	6.41
SAR11_0890	9.23	9.42	8.65	9.11	9.76	7.87	9.16	8.2	8.47	7.67	7.1	6.96	7.89	8.44	8.67	8.85	9.17	9.35	9.34	7.24	7.08	7.55	7.89	7.74	8.96	8.15	8.46	8.18	8.33
SAR11_0891	5.65	5.8	5.05	5.25	5.69	3.66	5.68	4.29	4.1	3.96	3.77	3.99	3.61	5.46	4.78	5.25	5.06	5.67	5.57	3.32	3.38	3.44	4.32	4.07	5.3	4.21	4.89	4.36	4.6
SAR11_0892	3.95	4.45	2.89	3.59	3.93	1.76	4.02	2.35	2.08	1.91	2.04	2.11	2.26	3.31	2.83	3.22	3.38	3.96	3.72	2.17	2.23	2.51	2.5	2.52	3.51	2.75	2.55	2.6	2.72
SAR11_0893	7.65	7.94	6.22	7.78	7.56	4.96	7.66	5.64	5.85	5.38	4.61	4.87	5.72	7.12	6.86	7.12	7.47	7.83	7.68	5.74	5.81	6.26	6.16	5.76	7.12	6.3	6.7	6.49	6.66
SAR11_0894	9.74	9.93	7.67	9.72	9.47	6.86	9.92	6.72	7.02	6.71	6.78	6.73	6.84	9.16	8.2	8.49	8.66	9.83	8.98	7.63	7.23	7.51	7.81	7.92	8.58	7.93	8.07	7.76	8.13
SAR11_0896	9.57	9.73	7.4	9.53	9.39	7.01	9.74	6.3	6.56	6.56	6.69	6.46	6.62	9.32	7.75	8.19	8.41	9.7	8.62	7.37	7.15	7.91	8.45	8.1	8.17	7.57	7.85	7.67	7.84
SAR11_0897	8.51	8.42	6.08	8.64	8.2	6.05	8.72	5.62	6.05	5.73	6.23	6.4	5.95	8.3	6.84	7.03	7.18	8.53	7.59	5.77	5.88	6.62	7.5	7.27	7.13	6.79	6.89	6.69	6.93
SAR11_0898	2.62	2.39	1.74	2.45	2.19	1.93	2.14	2.04	1.87	1.91	2.26	2.21	1.59	2.06	2.12	1.95	1.85	2.26	2.05	1.8	2.47	2.78	2.38	2.23	2.21	2.07	2.31	2.1	2.09
SAR11_0899	5.47	5.35	4.66	5.34	4.87	4.33	5.22	4.4	4.24	4.25	5.13	5.2	4.16	5.46	4.24	4.34	4.59	5.62	4.57	5.01	5.72	6.03	6.39	5.69	4.57	5.71	4.66	5.14	4.94
SAR11_0900	8.08	8.01	7.97	8.31	8.1	7.62	7.85	6.47	7.11	7.55	7.73	7.37	7.23	7.86	6.87	6.92	7.01	7.74	7.07	7.32	7.26	7.02	6.99	7.68	7.09	7.23	7.53	7.5	6.96
SAR11_0902	4.67	4.7	4.95	4.97	5.2	4.98	5.33	4.69	5.06	5.1	5.05	4.34	5.2	5.25	4.37	4.6	4.92	4.74	4.91	3.97	2.81	3.18	5.24	4.91	5.01	3.82	4.8	5.11	5.25
SAR11_0903	5.61	5.75	5.56	5.82	6.04	5.18	5.83	5.98	5.72	5.43	5.5	5.58	5.77	5.36	5.75	5.55	5.83	5.92	5.71	5.37	5.57	5.98	5.7	5.91	5.72	5.56	5.73	5.81	5.72
SAR11_0905	3.53	3.44	2.99	3.94	3.61	2.96	4.08	3.22	3.52	3.13	3.7	3.73	3.42	3.44	3.43	3.13	3.35	3.6	3.19	3.47	3.62	3.82	4.51	4.11	3.49	4.03	3.48	3.6	3.77
SAR11_0906	8.41	8.4	8.27	8.45	8.49	8.83	8.28	8.88	8.96	9.11	8.75	9.28	9.13	7.63	9.02	8.88	8.58	8.58	8.63	8.34	8.05	8.12	7.87	7.99	9	8.37	8.92	8.72	8.73
SAR11_0907	7.2	7.26	7.58	7.18	7.22	6.8	7.33	6.45	6.68	6.83	6.3	6.22	6.11	6.54	6.35	6.19	6.53	6.72	6.84	5.11	5.07	5.02	4.85	5.63	6.82	5	5.99	5.5	5.58
SAR11_0908	7.09	7.21	7.5	7.13	7.08	7.07	7.11	6.81	6.78	7.16	7.03	6.67	6	6.37	6.32	6.34	6.4	6.81	6.91	6.14	5.81	6.59	6.28	6.27	6.68	6.18	6.05	6.03	5.76
SAR11_0909	8.17	8.28	7.97	7.82	8.09	8.02	7.79	7.78	7.95	8.14	8.27	8.14	7.48	7.5	7.8	7.81	7.83	8.04	8.15	6.81	7.41	7.51	7.18	6.94	7.58	7.29	7.15	7.13	7.2
SAR11_0910	5.38	5.3	4.49	5.11	5.55	4.33	4.87	4.64	5.06	4.83	5.07	4.84	4.21	5.32	4.89	4.32	4.4	5.35	5.43	3.83	3.6	3.58	4.37	4.78	4.78	3.9	4.6	4.11	4.42
SAR11_0911	3.04	3.11	2.63	3.06	3.61	2.7	3.35	2.74	2.96	2.82	3.24	3.32	2.52	2.89	2.45	2.65	2.97	3.36	3.04	3.18	2.97	3.27	3.55	3.5	2.73	2.88	2.69	2.64	2.91
SAR11_0912	3.82	3.76	3.6	3.6	3.99	3.61	3.86	3.38	3.66	3.67	5.17	4.44	3.7	3.85	3.24	3.49	3.26	3.81	3.81	3.81	4.85	4.26	5.31	4.86	3.66	3.99	3.76	4.04	3.65
SAR11_0913	6.7	7.03	6.22	6.45	6.7	6.61	6.58	5.79	6.05	6.21	5.87	5.9	5.64	6.71	6.56	6.64	6.34	6.71	6.68	5.21	4.64	5.27	5.42	5.4	6.91	5.8	6.22	6.03	6.19
SAR11_0914	1.86	2.04	2.02	2.14	1.85	2.13	1.98	1.77	1.74	1.95	2.08	1.97	2.1	2.07	2.1	2.1	1.6	1.78	1.78	1.41	1.86	1.75	1.86	2.06	1.71	1.94	1.54	1.92	1.6
SAR11_0915	7.7	8.01	7.52	7.56	7.62	7.61	7.7	7.5	7.41	7.41	7.24	7.13	6.93	7.18	7.79	7.5	7.5	7.68	8.02	6.17	6.44	6.6	6.35	6.52	7.49	7.04	7.3	7.27	7.35
SAR11_0916	5.65	5.74	5.69	5.64	5.42	5.79	5.82	4.7	4.05	4.68	5.54	4.95	4.35	6.23	4.84	4.79	4.77	5.75	4.99	4.67	4.96	5	5.32	4.82	4.72	4.46	4.78	4.81	4.81
SAR11_0917	7.39	6.98	7.31	6.93	6.94	7.06	7.26	5.96	5.2	6.03	6.88	6.39	5.82	8.04	6.22	6.02	5.82	7.24	6.72	5.9	6.4	4.98	6.07	6.3	5.77	5.84	5.86	5.94	5.98
SAR11_0918	2.72	2.57	2.35	2.23	2.44	2.52	2.8	1.88	2.43	2.71	2.88	2.52	2.46	2.3	2.36	2.11	1.75	2.67	2.27	2.44	2.56	2.71	2.49	3.06	2.16	2.23	2.38	2.47	2.4
SAR11_0919	4	3.83	3.67	3.49	3.76	3.37	3.88	3.04	2.98	3.28	4.08	4.33	3.19	3.75	3.2	3.59	2.93	3.99	3.59	3.32	3.96	4.58	4.94	4.32	2.92	4.5	3.6	4.15	3.27
SAR11_0920	6.43	6.57	7.14	6.66	6.75	7.26	6.79	7.59	7.26	7.32	7.53	8.12	8.13	7.25	7.37	6.99	6.16	6.52	6.48	7.62	8	7.89	7.63	7.85	6.8	7.27	6.9	7.23	7.21
SAR11_0921	8.41	8.4	8.34	8.37	8.28	8.34	8.4	9.93	9.09	9.22	7.79	8.93	9.84	8.02	8.76	8.45	8.03	8.45	7.81	9.64	9.63	9.1	8.77	9.2	8.43	8.72	8.86	9.06	8.99
SAR11_0922	5.92	5.91	5.75	5.85	5.87	5.69	6.14	5.53	5.6	6.14	6.32	6.57	5.48	5.79	5.44	5.6	5.55	5.96	5.7	6.19	6.23	6.04	6.28	5.98	5.63	5.79	5.88	5.97	5.55
SAR11_0923	7.12	7.18	6.82	6.91	7.08	6.87	7.3	6.36	6.72	6.84	7.08	7.07	6.3	6.98	6.26	6.72	6.67	7.08	7.02	6.25	6.59	6.09	7.3	6.91	6.5	6.8	6.59	6.53	6.54
SAR11_0924	5.49	5.42	4.9	5.28	5.32	5.02	5.29	5.29	5.1	5.16	5.83	5.87	5.13	5.11	5.06	5.14	5.24	5.18	5.17	4.94	5.3	5.16	6.11	5.48	5.24	5.43	5.28	5.08	5.57
SAR11_0925	7.25	7.36	7.01	7.47	7.49	7	7.58	6.52	6.94	6.91	7.21	7.26	6.39	6.84	6.68	6.67	7.03	7.34	7.11	6.85	7.03	7.36	7.45	7.33	6.93	7.03	6.78	6.78	6.8
SAR11_0926	4.85	4.71	4.78	4.66	4.66	4.78	4.96	3.84	4	4.37	5.18	5.19	4.1	5.74	4.44	4.22	4.62	4.83	4.68	4.43	4.21	5.45	4.66	4.85	4.73	4.34	4.71	4.34	4.63
SAR11_0927	7.38	7.71	7.28	7.52	7.35	7.74	7.75	7.28	7.56	7.59	7.65	7.86	7.62	7.73	7.42	7.36	7.69	7.58	7.63	7.57	7.39	7.55	7.68	7.58	7.52	7.63	7.36	7.71	7.3
SAR11_0928	8.45	8.29	8.29	8.21	8.15	8.18	8.28	7.21	6.96	7.09	7.51	7.21	6.6	8.6	7.24	7.2	7.51	7.98	7.44	6.62	6.7	6.68	6.97	7.19	7.2	6.8	7.05	6.77	6.96
SAR11_0937	7.05	6.97	6.61	7.08	7.13	6.65	7.29	6.43	6.61	6.7	6.54	6.51	6.41	7.19	6.8	6.93	6.74	6.81	6.82	7.31	6.52	6.98	6.13	6.75	6.81	6.22	6.68	6.64	6.74
SAR11_0938	6.31	6.45	5.9	6.29	6.14	6.21	6.24	6.09	6.45	6.29	6.21	6.21	6.45	6.38	6.04	6.17	5.94	6.23	6.21	5.7	6.37	6.82	6.56	6.3	6.11	6.99	6.28	6.58	6.48
SAR11_0939	6.63	6.77	6.03	6.65	6.66	6.03	6.84	5.89	6.5	6.56	6.44	6.73	6.31	6.47	5.98	6.27	6.24	6.61	6.47	6.18	6.48	6.96	7.01	6.72	6.18	6.57	6.15	6.15	6.24
SAR11_0941	6.98	7.07	6.75	6.91	7.02	6.53	6.81	6.54	6.5	6.5	6.69	6.57	6.21	6.86	6.54	6.5	6.69	6.79	6.57	6.56	6.07	6.69	6.77	7.08	6.73	6.64	6.73	6.89	6.82
SAR11_0942	2.38	2.19	2	2.24	2.26	1.74	2.06	1.72	2.07	1.98	2.2	2.07	2.3	2.07	1.98	1.83	1.86	2.29	1.89	2.11	1.8	1.87	2.22	2.35	1.89	2.36	1.99	1.92	2.15
SAR11_0943	4.93	4.88	4.9	4.51	4.95	4.71	5.05	4.47	4.79	4.82	5.11	5.34	4.95	4.8	4.87	4.72	4.84	4.81	4.89	5.02	5.76	4.87	6.78	5.25	4.99	5.64	5.23	5.14	5.34
SAR11_0944	6.25	6.25	6.28	6.02	6.28	6.33	6.69	6.13	6.4	6.45	6.93	7.2	6.52	5.99	6.59	6.58	6.25	6.19	6.36	6.86	6.59	6.45	7.37	7.56	6.56	6.68	6.41	6.73	6.63
SAR11_0945	2.95	3.26	3.16	3.24	3.08	3.31	2.99	2.8	3.14	3.27	3.56	3.59	3.1	3.66	3.21	3.31	3.02	3.07	3.46	3.96	4.13	3.36	4.63	3.93	2.94	3.56	3.78	3.84	3.43
SAR11_0946	1.92	2.22	2.06	1.99	1.96	1.87	1.97	1.8	1.88	2.16	2.51	2.17	1.93	1.99	2.06	2.06	1.87	2.16	2.05	1.86	1.92	2.25	2.08	2.56	2.16	2.14	2.29	2.2	2.15
SAR11_0948	3.86	3.96	3.2	3.67	3.94	3.17	4.13	3.26	3.74	3.78	3.9	4.56	3.97	3.76	4.16	3.78	3.45	4.08	4.04	4.05	3.81	3.63	4.1	4.39	3.91	4.09	4.06	3.94	4.27
SAR11_0949	4.8	4.55	4.06	4.55	4.6	4.07	4.81	3.88	4.08	3.78	4.48	4.43	4.05	5.29	4.17	4.65	3.87	4.32	3.99	4	4.44	4.63	4.43	5.02	4.55	4.91	4.53	4.36	4.42
SAR11_0950	3.22	3.09	2.68	2.31	3.12	2.92	3.15	2.38	2.72	2.47	3.64	3.6	2.13	2.68	2.87	3.07	2.35	3.03	3.33	3.23	2.9	3.29	3.71	3.99	3.01	3.52	3.04	2.82	2.72
SAR11_0953	10.52	10.74	10.59	10.86	10.25	10.19	10.55	9.63	9.78	9.49	9.22	8.66	9.18	10.85	10.53	10.72	10.8	10.66	10.82	8.79	9.12	9.09	8.72	9.42	10.65	9.74	10.5	10.14	10.46
SAR11_0954	8.16	8.6	8.38	8.4	8.34	8.5	8.44	7.89	8.17	8.42	8.59	8.14	7.91	8.18	8.53	8.55	8.55	8.24	8.67	7.55	7.67	7.47	7.66	7.75	8.51	7.55	8.35	8.14	8
SAR11_0955	7.56	7.82	7.37	7.66	7.87	7.51	7.71	7.52	7.5	7.36	6.9	6.86	7.09	6.46	7.75	7.85	8	7.47	8.04	5.88	5.49	5.39	5.22	6.19	7.93	6.47	7.16	6.55	7.06
SAR11_0957	7.64	7.77	7.98	7.67	7.77	8.09	7.69	7.34	7.65	8.04	7.46	7.36	7.6	7.8	7.62	7.83	7.85	7.55	7.89	6.44	6.86	6.06	6.53	6.78	7.73	6.87	7.5	6.96	7.34
SAR11_0958	3.28	3.05	3.25	2.53	2.74	2.25	2.85	2.08	2.1	1.93	2.16	2.02	1.55	2.83	2.79	2.22	2.44	2.79	2.47	1.92	2.16	2.38	2.2	2.26	2.39	2.06	2.31	2.45	2.56
SAR11_0960	8.66	8.7	8.94	8.95	9.1	9.14	9.19	8.55	8.69	9.26	9.24	8.99	8.41	9.29	8.64	8.7	8.74	8.69	8.71	8.4	8.09	8.47	8.42	8.66	8.74	8.72	8.61	8.43	8.75
SAR11_0961	8.78	8.75	9.13	8.59	8.98	9.07	8.88	8.94	8.89	8.89	8.4	8.42	8.56	8.45	8.67	8.76	8.68	8.67	8.75	7.81	8.38	8.16	8.13	8.13	8.72	8.47	8.67	8.68	8.64
SAR11_0962	5.85	6.07	5.37	5.73	6.28	5.41	6.15	6.02	6.04	5.83	6.12	5.82	6	5.16	5.83	5.97	5.79	6.03	6.03	5.62	5.57	5.39	5.71	6.02	5.72	5.71	5.58	5.79	5.96
SAR11_0963	2.92	3.57	2.88	2.74	2.96	1.92	2.67	2.67	2.34	1.87	2.74	2.7	2.7	3.37	2.88	2.52	2.54	3.08	2.4	2.58	2.44	2.61	3.11	3.19	2.47	2.74	2.59	2.65	2.89
SAR11_0964	5.26	6.8	5.38	5.38	6.28	3.88	4.71	4.96	4.61	4.85	4.62	4.41	6.76	4.7	6.9	5.66	4.38	6.75	5.37	5.18	6.22	5.35	4.56	5.18	5.68	5.26	5.1	5.45	5.53
SAR11_0966	5.77	6.21	6.5	6.23	6.48	7.18	6.02	6.97	6.99	7.08	5.92	5.91	8.44	7.2	7.42	6.89	6.23	6.06	6.36	7.19	7.55	6.88	6.84	6.96	6.83	6.84	7.27	6.91	6.96
SAR11_0967	4.88	4.57	4.44	4.37	4.58	5.01	4.2	5.67	5.64	5.46	4.74	5.2	6.58	5.09	5.51	5.12	4.33	4.17	4.69	4.87	5.01	4.53	4.85	4.99	5.4	5.2	5.59	5.45	4.87
SAR11_0968	2.42	2.42	2.34	2.03	2.53	2.7	2.17	3.34	2.62	2.55	2.09	2.26	3.38	2.77	2.59	2.42	1.87	2.36	2.11	1.92	2.14	1.8	2.22	2.39	2.42	2.51	2.52	2.87	2.44
SAR11_0969	2.58	2.62	2.58	2.66	2.56	2.26	2.99	2.77	2.33	2.13	2.27	2.33	2.51	3.21	2.64	2.58	2.45	2.63	2.42	2.63	2.9	3.21	3.24	2.87	2.61	2.93	2.7	2.94	3.04
SAR11_0970	5.02	4.79	4.2	5.22	5.08	5.07	5.14	4.82	5.33	5.36	4.91	5.47	5.44	4.85	5.23	5.23	5.09	4.99	5.2	4.96	4.98	4.58	5.3	5.36	5.15	5.47	4.82	5.08	4.96
SAR11_0971	2	1.86	2.1	1.95	1.87	2.03	1.85	1.85	2.1	1.9	2.19	2.2	2.09	1.8	1.77	1.97	1.64	1.82	1.79	1.78	1.9	2.18	1.99	1.86	1.86	1.95	2.15	1.99	1.92
SAR11_0972	2.92	2.66	2.38	2.28	2.73	2.35	2.63	2.53	2.79	2.72	3.76	3.18	3.05	2.83	2.46	2.81	2.36	2.31	2.29	2.4	3.14	3.37	3.03	3.35	2.57	3.48	2.72	2.76	3.13
SAR11_0973	7.1	7.08	6.65	6.95	7.07	6.31	6.96	6.38	6.17	6.38	6.52	6.35	6.61	6.96	6.74	6.89	6.69	6.85	6.85	7.37	7.18	7.19	7.17	6.88	7.11	7.25	7.12	6.97	6.88
SAR11_0974	5.73	5.87	4.72	5.32	5.53	4.79	5.88	4.81	5.1	5.01	4.58	4.65	5.21	5.68	5.42	5.41	5.66	5.48	5.43	5.28	5.19	4.68	4.91	5.21	5.75	4.59	5.33	5.24	5.15
SAR11_0975	6.03	6.08	6.57	5.93	5.99	6.25	5.84	6.37	5.65	5.82	5.57	5.53	5.95	5.93	6.05	5.85	6.21	6.11	5.98	5.59	5.94	5.55	5.46	5.82	5.99	5.8	5.99	5.76	6.06
SAR11_0976	9.31	9.23	8.92	9.11	9.1	8.88	9.11	9.11	8.96	8.85	8.85	8.92	9.61	8.55	9.29	9.26	8.99	9.11	9.11	9.57	9.82	9.22	9.03	9.36	8.87	9.17	9.21	9.2	9.21
SAR11_0977	6.21	6.41	5.85	6.03	6.17	5.85	6.25	6.04	5.73	5.72	6.21	6.17	6.11	6.21	6.01	6.14	5.89	6.26	6.13	6.46	6.71	5.99	6.57	6.41	6.03	6.1	6.4	6.28	6.17
SAR11_0978	7.14	7.52	7.39	7.42	7.5	7.61	7.57	6.91	7.28	7.46	7.55	7.32	7.28	7.4	7.25	6.96	7.23	7.35	7.21	7.04	7.05	7.41	7.51	7.25	7.32	7.23	7.26	7.03	7.19
SAR11_0979	6.97	7.01	7.27	6.79	6.74	6.76	6.74	6.28	5.91	6.28	6.37	6.13	5.79	7.01	6.15	6.11	6.2	6.77	6.23	5.69	5.24	5.22	4.87	4.95	6.2	5.67	6.05	6.02	6.18
SAR11_0980	7.95	8.12	7.58	8.09	7.91	7.66	7.98	6.81	7.29	7.53	7.59	6.92	6.86	8.08	7.43	7.33	7.3	7.89	7.68	6.47	6.41	5.97	6.31	6.75	7.7	7.3	7.43	6.86	7.3
SAR11_0981	6.63	7.46	6.77	7.27	7.07	6.71	7.35	6.33	6.56	6.59	6.58	6.47	6.15	6.1	6.58	6.89	6.82	7.24	7.23	5.55	6.1	6.15	6.05	6.05	6.78	5.64	6.33	6.3	6.39
SAR11_0982	11	11.1	11.26	10.97	10.67	10.98	10.85	10.86	10.54	10.83	10.99	10.83	10.42	10.83	10.92	10.73	10.75	10.78	10.73	10.24	9.76	10.06	9.8	9.84	10.9	10.47	10.81	10.71	10.83
SAR11_0983	8.54	8.59	8.31	8.61	8.63	8.71	8.64	8.54	8.42	8.27	9.02	8.94	8.09	8.77	9.01	8.92	8.56	8.6	8.5	9.08	8.61	8.44	8.84	8.57	8.7	8.59	8.71	8.86	8.73
SAR11_0984	5.93	6.05	6.02	5.78	5.51	5.88	5.66	5.43	5.21	5.27	5.07	4.81	4.82	6.19	6.03	5.68	4.83	5.59	5.61	5	3.72	4.61	4	4.82	5.54	5.51	5.73	5.66	5.78
SAR11_0985	7	7.09	6.56	7.08	6.91	6.36	7.13	6.76	6.5	6.42	6.47	6.19	6.22	6.96	6.75	6.82	6.65	7.03	6.79	5.77	5.95	5.49	5.84	6.19	6.78	6.19	6.71	6.23	6.4
SAR11_0986	2.9	3.44	2.91	2.99	3.17	2.72	3.16	2.69	2.93	2.61	3.12	3.11	2.98	2.5	3.45	3.38	2.94	3.04	3.04	2.78	2.66	2.19	2.14	2.95	3.18	2.62	2.78	2.86	2.99
SAR11_0987	7.41	7.59	6.88	7.27	7.41	7.14	7.42	6.65	6.7	6.99	6.67	6.66	6.76	7.3	6.63	6.52	6.64	7.34	6.82	6.07	5.7	6	4.89	5.97	6.81	6.04	6.44	6.38	6.38
SAR11_0988	7.03	7.26	6.35	7.13	7.01	6.73	7.02	6.53	6.37	6.41	6.92	6.26	6.93	6.68	6.55	6.76	6.39	7.08	6.59	6.88	6.87	7.02	6.48	6.86	6.56	6.63	6.66	6.73	6.73
SAR11_0991	6.9	6.9	7.32	7.13	7.15	7.24	6.94	7.1	7.11	7.27	6.84	6.86	7.4	7.24	7.12	7.04	7.1	6.86	7.12	7.05	7.04	6.6	6.9	7.21	7.03	6.86	7.23	7.02	7.06
SAR11_0992	7.22	7.02	7.15	7.05	6.82	6.96	7	6.8	6.7	6.81	6.72	6.75	6.92	7.18	6.76	6.24	6.71	7.01	6.57	6.49	6.47	6.46	6.29	6.6	6.55	6.69	6.46	6.55	6.63
SAR11_0993	6.11	6.16	6.07	6.1	6.06	6.16	6.21	6.17	6.51	6.42	7.14	7.59	6.82	6.17	6.65	6.45	6.1	6.04	6.27	8.04	8	7.74	8.13	7.64	6.54	7.77	6.93	7.13	7.12
SAR11_0994	2.07	2.32	2.39	2.16	2.16	2.11	1.97	2.34	2.2	2.2	2.26	1.77	1.94	1.71	2.38	2.34	2.2	2.16	2.64	1.71	2.17	2.16	1.95	2.13	2.5	2.14	2.18	1.81	2.32
SAR11_0995	5.47	5.49	5.25	5.09	5.49	5.36	5.46	5.15	5.18	5.11	5.82	5.96	5.46	5.85	5.19	5.47	5.55	5.45	5.04	6.08	6.27	5.88	6.59	6.41	5.36	5.96	6	5.49	5.77
SAR11_0996	2.73	3.09	2.65	2.98	2.81	3.06	3.17	2.36	2.89	2.9	3.02	3.96	2.75	3.41	2.98	2.76	2.52	2.7	2.54	3.24	2.87	3.67	3.7	3.75	2.93	3.57	3.02	3	3.01
SAR11_0997	2.61	2.49	2.74	2.42	2.64	2.4	2.53	2.14	2.6	2.39	2.4	3.02	2.58	2.42	2.74	2.6	2.36	2.58	2.51	2.74	2.83	2.99	2.85	3.03	2.6	2.51	2.7	3.11	2.28
SAR11_0998	8.12	8.41	7.81	8.13	8.04	7.75	8.16	7.67	7.76	7.96	7.45	7.52	7.47	7.99	7.61	7.26	7.75	8.11	8.03	6.82	6.57	6.76	6.76	7.19	7.8	7.19	7.47	7.09	7.67
SAR11_0999	2.5	2.44	2.28	2.31	2.5	2.1	2.55	2.63	2.75	2.7	2.71	2.95	2.21	2.13	2.76	2.81	2.16	2.61	2.6	2.38	2.41	2.96	2.85	2.45	2.79	2.48	2.46	2.66	2.5
SAR11_1000	2.16	1.85	1.53	1.92	2.33	2.06	1.92	1.91	1.95	1.79	2.31	2.35	1.71	2.09	1.62	1.94	1.95	2.03	2.22	2.09	1.77	1.96	2.2	2.13	1.73	2.75	1.72	2.03	1.83
SAR11_1001	4.74	4.96	3.52	5.02	4.63	3.8	5.17	3.57	3.8	4.02	4.32	4.41	3.78	4.28	3.82	3.79	3.83	4.65	4.21	3.79	3.9	4.49	4.82	4.75	4.21	4.46	4.42	4.36	4.19
SAR11_1002	5.52	5.64	4.98	5.76	5.51	5.43	5.56	5.01	5.04	5.35	5.78	5.62	5.3	5.72	4.91	5.03	4.87	5.67	5.08	5.31	5.3	5.72	5.88	5.91	5.03	5.77	5.36	5.36	5.13
SAR11_1003	5.5	5.57	5.37	5.57	5.75	5.22	5.78	5.43	5.65	5.56	6.12	6.25	5.58	5.47	5.25	5.48	4.95	5.77	5.57	6.48	6.48	7.26	7.09	6.89	5.21	6.38	5.8	6.47	5.81
SAR11_1004	4.73	4.65	4.38	4.56	4.55	4.24	4.9	4.29	4.57	4.44	4.39	4.74	3.99	4.6	4.67	4.39	4.55	4.62	4.52	4.76	4.07	4.42	4.21	4.29	4.67	4.38	4.7	4.65	4.37
SAR11_1005	8.76	8.65	8.51	8.58	8.64	8.76	8.95	8.18	8.23	8.49	8.41	8.55	8.07	9.39	8.4	8.15	8.36	8.38	8.09	8.02	7.84	8.09	8.33	8.09	8.45	8.43	8.65	8.29	8.54
SAR11_1006	2.46	3.3	2.42	2.99	2.64	2.53	2.99	2.15	2.36	2.48	1.99	2.53	2.19	2.91	2.29	2.43	2.19	2.57	2.46	1.89	1.98	2.23	2.19	2.13	2.21	2.4	2.38	2.38	2.08
SAR11_1007	3.68	3.72	3.6	3.42	3.4	3.11	3.36	3.08	2.96	3.14	3.08	3.11	2.22	3.69	3.38	3.22	3.07	3.37	3.21	2.73	2.74	2.67	2.85	2.61	3.19	2.87	2.97	3.07	3.14
SAR11_1008	6.51	6.52	6.23	6.3	6.38	6.4	6.36	5.99	5.89	6.41	5.7	5.82	5.37	6.52	5.97	5.56	5.95	6.32	6.14	5.16	5	5.53	5.77	5.55	6.08	6.02	6.02	5.72	5.9
SAR11_1009	3.69	3.62	3.19	3.22	3.67	3.2	3.87	3.43	3.34	3.44	3.13	3.01	3.11	3.16	2.86	2.91	3.03	3.28	3.15	2.62	3	3.23	3.27	2.86	2.79	3.25	2.86	2.9	2.92
SAR11_1010	2.97	3.23	2.81	3.21	3.08	2.82	3.14	2.85	2.65	2.78	3.26	3.04	2.95	2.78	3.17	2.96	2.42	2.94	2.53	2.69	2.98	2.87	3.52	3.39	2.72	2.92	2.95	3.36	3.11
SAR11_1012	7.34	6.72	7.15	7.32	7.15	7.36	7.45	7.68	8.13	7.72	7.56	7.88	8.56	8.05	7.76	7.3	7.26	7.15	7.15	8.25	8.19	7.96	7.89	8.32	7.4	7.68	7.49	7.78	7.57
SAR11_1019	5.69	5.82	6.17	5.66	5.94	5.99	5.37	7.62	7.8	6.79	6.49	6.87	8.18	5.21	8.32	8.6	7.34	6.27	7.69	9.18	9.41	8.48	7.53	8.25	7.67	8.22	8.39	8.7	8.35
SAR11_1020	6.26	6.26	6.13	5.79	6.17	5.93	5.88	7.44	7.06	6.02	5.69	5.99	7.73	6.08	8.13	7.98	7.65	6.31	7.8	8.32	8.2	7.35	6.52	7.7	7.7	7.32	7.92	8.16	7.89
SAR11_1022	7.15	7.86	7.98	7.35	8.14	8.34	7.41	8.26	8.21	7.82	7.35	7.68	8.64	7.78	8.03	8.42	8.53	7.42	8.25	8.96	9.18	8.94	8.88	8.94	8.05	8.13	8.09	8.33	8.3
SAR11_1023	6.57	6.81	6.2	5.93	7.16	7.01	6.39	6.5	7.2	7.43	6.87	7.09	6.9	5.35	6.84	7.24	6.94	6.35	7	6.61	6.85	6.38	6.46	6.81	7.05	6.35	6.3	6.48	6.64
SAR11_1025	8.04	8.46	7.74	8.21	8.52	8.42	8.27	8.1	8.72	8.58	8.85	8.68	8.89	7.8	9.11	9.18	8.78	8.18	8.85	8.1	7.9	8	7.6	8.28	9.16	8.29	8.52	8.49	8.79
SAR11_1026	3.89	4.23	4.25	3.25	4.17	3.75	3.76	3.89	4.19	4.67	3.97	4.36	4.35	3.77	5.57	4.86	3.35	3.71	4.43	2.35	2.6	2.36	3.79	4.53	5.41	3.77	4.62	4.82	3.8
SAR11_1027	2.62	2.2	2.56	2.09	2.73	2.6	2.37	2.58	2.64	2.87	2.94	2.84	2.8	2.8	3.15	3.33	2.93	2.57	3.02	3.12	2.71	3.2	3.19	3.25	3.16	3.23	2.76	3.14	3.33
SAR11_1028	8.27	8.83	8.7	8.37	8.7	8.8	8.26	8.09	8.42	8.47	8.32	8	8.46	9.12	9.37	9.38	9.03	8.07	9.28	7.86	7.65	6.94	7.31	7.95	9.51	8.1	8.95	8.62	8.59
SAR11_1029	7.25	7.18	7.49	6.94	7.1	6.92	6.59	6.78	6.43	6.27	6.63	6.82	5.97	7.89	7.45	7.3	7.74	6.94	7.6	6.05	6.22	6.5	6.21	5.88	7.16	6.58	6.8	6.79	6.99
SAR11_1030	7.78	10.63	11.01	7.61	10.54	10.6	7.56	10.81	10.84	10.55	10.32	10.3	10.96	8.61	11.3	11.46	11.14	7.6	11.17	11.09	10.91	10.32	9.46	11.03	11.29	10.91	11.34	11.23	11.24
SAR11_1031	8.3	7.97	8.34	8.25	7.58	8.31	8.39	8.23	8.1	7.98	8.1	8.52	7.98	8.91	8.07	8.19	8.25	8.42	7.88	8.54	8.26	8.02	8.32	8.66	8.18	8.43	8.36	8.53	8.58
SAR11_1032	1.72	1.81	1.8	1.88	1.91	1.89	1.86	1.81	1.87	1.71	2.09	1.79	2	1.69	2.13	1.86	1.69	1.87	1.96	1.71	2.04	1.87	1.91	2.11	1.83	1.84	2.08	2.32	1.85
SAR11_1033	6.98	6.43	7.44	6.28	5.79	6.26	6.45	6.53	5.79	5.51	5.58	5.46	5.98	8.03	5.82	5.63	5.67	6.31	5.73	5.45	5.4	5.72	5.89	5.25	5.78	5.63	5.81	5.53	6.34
SAR11_1034	2.35	2.33	2	2.32	2.25	2.49	2.54	2.86	2.8	2.81	2.58	2.46	2.29	2.23	2.77	2.23	2.22	2.59	2.36	2.08	2.34	2.53	2.47	2.19	2.41	2.48	2.64	2.91	2.23
SAR11_1035	1.92	2.1	1.96	2.07	1.94	1.92	1.78	1.87	2.32	2.12	2.35	2.4	1.94	1.92	2.11	1.84	1.78	2.15	1.92	1.87	1.81	1.77	2.31	2.31	2.08	2.23	1.92	1.83	1.86
SAR11_1036	6.05	5.83	6.13	5.7	5.89	6.21	5.97	5.95	5.95	6.52	6.03	6.15	5.8	6.11	5.84	5.66	5.67	5.66	5.56	5.36	5.61	5.55	5.51	5.75	5.78	5.73	6.03	5.83	5.53
SAR11_1037	4.73	4.13	4.84	3.46	3.91	4.14	3.85	3.68	2.86	3.52	3.18	3.36	2.98	4.95	3.46	3.31	2.78	3.88	3.03	2.33	2.12	2.43	2.65	2.28	3.01	2.71	2.79	3.11	3.36
SAR11_1038	2.44	2.76	2.4	2.19	2.47	2.2	2.41	2.76	2.47	2.52	2.02	2.4	2.24	2.29	2.99	2.51	2.42	2.48	2.49	2.02	2.19	2.05	2.22	2.66	2.68	2.7	2.73	2.9	2.79
SAR11_1039	2.92	2.5	2.47	2.58	2.29	2.43	2.56	2.63	2.33	2.24	2.39	2.47	2.33	2.85	2.33	2.04	1.88	2.81	2.3	2.15	2.04	2.32	2.16	2.46	2.21	2.64	2.22	2.26	1.74
SAR11_1040	10.28	10.32	10.46	10.57	10.31	10.29	10.45	9.57	9.17	9.78	9.77	9.22	8.09	9.47	8.93	8.75	9.48	10.27	9.69	6.85	6.79	7.22	7.23	7.45	9.2	7.83	8.53	8.23	8.55
SAR11_1041	3.51	3.07	2.33	2.85	2.93	2.58	3.02	2.42	2.33	2.39	2.71	2.87	2.24	3.05	2.31	2.12	2.06	3.33	2.53	2.42	2.6	2.97	3.87	3.32	2.76	2.82	2.77	2.9	2.59
SAR11_1042	4.29	4.82	3.93	4.27	4.59	4.1	4.89	3.93	3.9	3.81	3.66	3.72	3.56	4.71	3.77	3.93	3.75	4.47	4.18	3.23	3.41	3.41	3.49	3.99	4.01	3.68	3.81	3.9	3.44
SAR11_1043	4.08	4.3	3.48	3.11	3.98	3.29	4.09	3.03	3.06	3.01	2.62	2.6	2.68	3.43	2.98	3	2.91	3.81	3.28	2.13	2.37	1.71	2.2	2.68	3.05	2.59	2.82	2.78	2.98
SAR11_1044	6.09	6.17	6.48	6.36	6.31	6.25	6.33	5.56	5.47	6.04	6.3	5.89	5.05	6.33	5.21	5.01	4.8	5.96	5.19	4.79	5.09	6.14	5.71	5.41	5.36	5.27	5.11	5.28	5.33
SAR11_1045	7.21	6.85	6.04	6.89	7.06	6.7	7.03	6.28	6.5	6.53	6.92	6.98	6.21	7.15	6.27	6.43	6.31	7.21	6.6	6.36	6.6	6.53	7.21	6.98	6.36	6.76	6.46	6.48	6.48
SAR11_1046	5.26	5.4	4.66	4.89	5.26	4.72	5.06	4.67	4.89	5.15	5.49	5.55	4.58	4.94	4.22	4.55	4.33	4.64	4.87	4.38	4.61	5.4	5.44	4.91	4.98	5.35	4.42	4.88	4.45
SAR11_1047	6.41	6.62	6.45	6.25	6.45	6.05	6.42	6.46	6.59	6.82	6.53	6.43	6.36	5.81	5.94	6.14	5.72	6.32	6.04	5.16	5.12	5.57	5.41	5.49	6.03	5.6	5.69	5.68	5.73
SAR11_1048	9.45	9.59	8.92	9.84	9.66	9.47	9.68	9.12	9.3	9.75	9.42	9.72	9.38	9.09	8.99	8.91	8.99	9.59	8.94	7.67	7.71	7.27	6.94	7.97	9.2	8.31	8.86	8.68	8.68
SAR11_1049	1.77	1.86	1.86	1.91	1.61	1.97	1.62	1.99	1.7	1.79	1.75	1.87	1.93	1.79	1.61	1.86	1.59	1.87	1.95	1.54	1.79	1.86	1.8	1.99	1.95	1.79	2	1.81	1.96
SAR11_1050	10.72	10.81	10.9	11.15	10.84	10.97	11.22	10.31	10.31	10.53	10.64	10.65	10.29	11.8	10.52	10.27	10.32	10.85	10.21	9.74	9.87	9.98	9.88	9.83	10.61	10.14	10.84	10.55	10.62
SAR11_1051	8.14	8.12	8.15	8.06	8.23	8.56	8.17	8.23	8.19	8.76	8.09	8.08	9.03	8.26	8.46	8.03	8.24	8.2	8.15	8.59	8.48	8.5	8.5	8.64	8.44	8.57	8.76	8.5	8.33
SAR11_1052	4.66	4.2	3.84	4.38	4.49	3.57	4.36	2.88	3.63	3.7	3.94	4.54	3.3	4.55	3.82	3.35	3.14	4.59	3.87	3.9	3.92	3.42	4.89	4.3	3.56	4.27	3.56	3.86	3.32
SAR11_1053	3.93	3.83	3.24	3.63	3.91	3.45	4.08	2.82	3.2	3.05	3.65	3.79	3.13	3.44	2.43	2.74	2.94	4.2	3.61	2.91	3.03	3.78	3.31	3.59	2.86	3.1	2.77	3.09	2.91
SAR11_1054	4.75	4.63	4.35	4.67	4.98	4.26	4.9	3.78	3.84	3.83	4.66	4.58	3.88	4.28	4.02	3.86	4.12	4.73	4.32	4.28	4.01	4.13	4.64	4.54	4.12	4.35	3.92	4.1	4.09
SAR11_1055	2.65	2.36	1.88	2.76	2.44	2.12	2.81	2.02	2.56	2.35	2.55	2.6	2.32	2.11	2.6	2.27	2.2	2.42	2.3	2.43	3.47	2.75	2.86	2.81	2.54	2.51	2.61	2.99	2.49
SAR11_1056	5.97	5.89	5.32	6.08	5.96	5.54	6.39	5.33	6.1	5.72	6.36	6.78	5.8	6.57	6.12	5.61	5.95	6.31	5.7	6.37	6.49	6.83	6.61	6.4	5.71	6.44	5.92	6.17	5.92
SAR11_1057	3.12	2.75	2.82	2.76	2.85	2.56	2.94	2.42	2.65	2.52	2.79	3.55	2.78	3.29	2.52	2.84	2.7	2.65	2.76	2.74	3.01	3.07	3.47	3.23	2.95	3.42	2.71	2.83	2.85
SAR11_1058	6.21	6.02	5.5	6.49	6.09	5.7	6.31	5.58	6.08	5.97	6.4	6.71	6.23	6.41	6.43	6.25	6.05	6.23	6.22	6.29	6.85	5.97	6.97	6.59	6.4	6.54	6.59	6.43	6.34
SAR11_1059	2.7	2.68	2.67	2.49	2.71	2.5	2.36	2.29	2.56	2.41	2.91	3.42	2.72	2.67	3.33	2.95	2.31	2.7	2.95	2.42	2.24	3.77	2.93	3.5	2.52	2.82	2.68	2.78	2.85
SAR11_1061	5.22	5	4.7	4.84	4.81	4.58	4.71	5.53	5.94	5.35	5.12	5.28	5.81	4.86	6.05	6.02	5.03	5.32	5.53	6	5.67	5.7	5.12	5.75	5.89	5.57	5.82	5.67	5.91
SAR11_1062	9.88	9.88	9.77	9.84	9.78	9.96	9.99	9.88	9.66	9.62	9.37	9.41	9.63	9.63	9.86	10.11	10.06	10.08	10.1	10.07	9.81	9.38	9.11	9.52	9.99	9.74	9.96	9.92	10
SAR11_1063	6.62	6.68	6.36	6.76	6.5	6.79	7.13	6.57	6.83	6.88	6.89	6.78	6.39	6.92	6.88	6.75	6.61	6.84	6.96	5.83	7.32	7.54	6.79	7.23	6.81	7.54	6.89	6.97	6.79
SAR11_1064	8.93	8.91	8.89	9.02	8.87	8.9	9.01	8.82	8.57	8.81	8.66	8.27	8.23	8.76	8.63	8.41	8.33	8.73	8.32	7.59	7.07	7.48	7.3	7.62	8.76	7.87	8.35	8.19	8.01
SAR11_1065	5.56	5.55	5.96	5.13	5.47	5.78	5.73	5.58	5.58	6.22	5.91	5.88	5.46	4.94	5.36	5.37	4.9	5.31	5.11	4.7	4.67	4.2	4.67	4.45	5.34	4.71	5.17	5.17	5.21
SAR11_1066	8.58	8.86	8.37	8.82	9	8.71	8.66	8.23	8.69	8.85	8.7	8.43	8.25	8.19	8.04	8.09	8.23	8.44	8.27	7.7	7.24	7.82	8.07	7.92	8.06	7.67	7.77	7.59	7.86
SAR11_1067	7.18	7.44	7.09	7.59	7.79	6.44	7.63	7.4	7.48	6.81	6.04	6.48	6.58	6.69	6.9	6.92	7.18	7.6	7.29	6.04	4.94	6.29	6.61	6.48	7.07	6.51	6.7	6.82	6.82
SAR11_1068	8.82	8.52	8.79	8.77	8.54	8.79	8.71	8.92	9.07	8.86	8.67	8.98	9.11	8.98	9.32	9.09	9.04	8.8	8.77	9.1	8.39	8.27	7.77	8.58	9.43	8.75	9.34	9.34	9.18
SAR11_1069	8.76	8.61	7.89	8.4	8.4	8.12	8.47	8.72	8.74	8.72	8.38	8.83	8.97	7.89	9.11	9.62	8.83	8.65	8.95	9.55	9.25	8.14	8.82	8.84	9.3	8.87	9.21	9.11	9.08
SAR11_1072	2.41	2.35	2.4	2.17	2.08	2.32	2.29	2.29	2.59	2.3	3.27	2.35	2.45	2.02	2.54	1.93	2.15	2.42	1.99	1.96	1.85	2.21	2.65	3.17	1.93	2.79	2.51	2.34	2.45
SAR11_1073	7.44	7.63	7.07	7.49	7.75	7.33	7.73	6.35	6.67	6.79	6.95	7.01	6.1	7.21	5.44	5.67	6.25	7.29	6.34	6.29	6.35	7.22	7.52	7.37	6.35	6.78	6.6	6.42	6.47
SAR11_1074	3.61	3.51	3.63	3.33	3.97	3.51	3.83	3.56	3.7	3.5	4.06	4.02	3.36	3.85	3.49	3.32	2.55	3.68	3.49	3.91	3.86	3.81	4.51	4.68	3.36	3.83	3.94	3.59	3.44
SAR11_1075	5.06	5.11	4.91	4.36	5.1	4.57	5.04	5.25	4.94	4.7	5.11	5.47	4.42	4.98	4.42	4.46	4.33	4.94	4.63	4.83	4.64	5.44	5.33	5.29	4.78	4.61	4.71	5.07	4.69
SAR11_1076	6.43	6.79	7.48	6.78	7.21	7.64	6.72	6.83	7.39	7.9	7.7	7.78	6.32	5.67	6.27	6.13	6.61	6.84	6.76	5.38	4.99	5.29	5.66	5.86	6.36	5.68	5.81	5.61	5.74
SAR11_1077	7.84	7.94	8.25	8.34	8.29	8.73	8.34	7.68	8.03	8.41	8.29	8.29	7.58	8.24	7.81	7.55	7.51	7.86	7.57	7.37	6.99	8	8.3	7.85	7.65	7.45	7.82	7.46	7.7
SAR11_1078	2.5	2.87	2.89	2.58	2.8	2.6	2.72	2.82	2.25	2.25	2.5	1.87	1.94	3.46	2.16	1.72	2.18	2.52	2.19	2.01	1.71	2.34	2.13	2.5	2.2	2.26	2.19	1.93	2.12
SAR11_1079	5.4	5.25	5.43	5.57	5.2	5.47	5.63	5.71	5.69	5.61	5.86	6.01	5.76	5.97	5.5	5.38	5.07	5.79	5.27	6.7	6.24	5.44	6.3	6.08	5.55	6.27	5.71	6.09	5.73
SAR11_1080	3.54	3.46	3.66	3.6	3.33	4.11	3.72	3.38	3.51	3.76	3.42	3.68	3.24	3.66	3.02	2.88	2.93	3.35	2.75	2.84	3.38	3.85	3.95	3.39	2.87	3.52	3.2	3.32	3.17
SAR11_1081	6.81	6.64	6.8	6.56	6.52	6.95	6.69	6.45	6.85	7.41	7.02	6.97	6.31	6.82	5.85	5.73	5.79	6.76	6.2	6.12	5.99	6.69	7.07	7	6.04	6.56	6.33	6.22	6.3
SAR11_1082	5.72	5.77	5.45	5.38	5.76	5.67	5.41	5.4	5.73	5.69	5.51	5.53	4.91	4.81	5.18	5.16	5.59	5.47	5.32	5.26	4.66	5.25	5.78	5.68	5.27	5.03	5.06	5.33	5.29
SAR11_1083	6.34	5.99	6.02	6.59	6.65	6.54	6.87	6.11	6.42	6.82	6.06	6.33	6.41	6.69	6.35	6.33	6.02	5.89	6.57	6.54	5.94	6.07	6.85	6.59	6.42	6.57	6.42	6.22	6.55
SAR11_1085	6.34	6.66	6.68	6.86	6.6	6.77	6.68	6.12	6.23	6.61	6.24	6.06	6.05	6.23	6.15	6.09	6.12	6.45	6.1	4.89	4.96	4.83	5.08	5.23	6.08	5.67	5.85	5.77	5.63
SAR11_1086	3.85	3.62	3.79	3.99	4.16	4.59	4.6	5.03	5.34	5.34	4.37	5.25	4.81	4.47	4.09	3.67	3.91	4.04	4.2	4.02	4.09	3.46	4.04	4.68	4.15	4.17	4.16	4.12	4.1
SAR11_1087	2.82	2.67	3.84	2.88	3.28	3.74	3.07	3.67	3.83	3.34	3.87	3.67	3.36	3.92	3.08	3.01	2.88	2.87	2.96	3.37	2.85	4.54	2.77	3.81	2.72	3.33	3.11	2.97	3.1
SAR11_1088	2.03	1.69	1.89	2.02	1.89	1.97	2.15	1.77	1.84	2.02	2.71	2.45	2	2.17	1.83	2.17	1.74	1.94	2	1.77	1.8	2.36	1.98	2	2.3	2.43	2	2.08	1.9
SAR11_1089	6.42	6.35	7	6.6	6.66	7.36	6.85	5.88	5.94	6.57	6.68	6.33	5.04	7.46	5.46	5.38	5.53	6.27	5.68	4.81	5.22	6.12	6.8	6.16	5.63	5.8	5.73	5.95	5.62
SAR11_1090	2.96	3.01	3.39	2.82	2.64	2.89	2.89	3.17	3.09	2.88	3.3	3.76	3.28	3.66	3.29	3.1	3.06	3.01	2.82	3.98	3.74	4.57	4.6	4	3.43	3.96	3.74	3.9	3.56
SAR11_1091	3.24	3.18	2.93	3.04	3.38	2.9	3.02	2.97	3.39	3.65	3.33	3.84	2.27	2.61	2.7	3	2.89	3.04	3.4	3.18	3.32	2.95	3.05	3.14	3.07	3.25	3	2.87	2.82
SAR11_1092	8.17	8.23	8.55	8.12	8.41	8.75	8.32	8.09	8.36	8.92	9.21	8.95	7.36	7.84	7.88	7.6	7.91	7.82	8.15	6.68	6.72	6.75	6.54	6.74	7.87	7.1	7.3	7.41	7.41
SAR11_1093	10.19	10.3	10.36	10.4	10.31	10.93	10.58	9.3	9.81	10.97	11.16	10.61	9.35	10.31	9.72	9.16	9.58	9.93	9.75	7.38	7.55	7.29	7.36	7.69	9.86	8.54	9.45	9.08	9.46
SAR11_1094	7.81	7.96	7.7	7.97	8.16	8.08	7.99	6.45	7.06	7.49	8.14	7.37	6.46	8.8	6.83	6.69	6.55	7.38	7.12	6.54	6.71	6.75	6.97	6.74	7.12	6.57	7.11	6.64	6.79
SAR11_1095	3.81	3.77	4.28	3.41	3.66	3.31	3.3	2.67	2.26	2.53	3.32	2.46	2.21	4.25	2.52	2.5	2.19	3.17	2.72	1.94	2.04	2.67	2.8	2.27	2.64	2.53	2.21	2.36	2.28
SAR11_1096	3.82	3.91	3.02	3.21	4.01	2.93	4.18	2.81	2.92	2.81	2.82	3.3	2.61	3.51	3.05	2.93	3.1	4.44	4.01	2.71	2.04	2.42	2.99	3.61	3.18	3.22	2.76	3.28	2.65
SAR11_1097	8.45	8.44	7.44	8.44	8.38	7.03	8.3	5.98	6.37	6.21	6.49	6.04	5.67	8.62	6.18	6.33	7.25	8.32	7.78	5.17	5.53	6.15	6.74	6.36	6.89	6.51	6.37	6.4	6.24
SAR11_1099	4.31	4.85	4.06	4.51	4.42	3.14	4.56	3.47	3.38	2.89	3.14	2.99	2.88	4.33	3.35	3.29	3.58	4.39	4.06	2.94	3.04	2.85	2.51	2.88	3.62	2.9	2.85	3.07	2.9
SAR11_1100	6.41	6.56	6.05	6.69	6.56	5.04	6.52	4.88	4.99	4.65	4.57	4.32	4.31	6.69	5.05	5.22	5.96	6.47	6.33	4.03	4.24	4.37	4.65	4.53	5.34	4.53	4.91	4.64	4.7
SAR11_1101	3.64	3.2	2.98	2.85	3.31	2.2	3.56	2.18	1.86	2.44	1.92	1.93	1.89	3.16	2.29	2.21	2.32	3.37	3.6	1.71	2.16	1.6	1.89	1.71	2.3	1.91	1.72	1.72	2.09
SAR11_1102	8.13	8.25	7.64	7.99	8.15	6.6	7.95	6.58	6.67	6.7	6.38	5.91	5.87	7.53	6.64	6.76	7.39	8.03	7.71	5.32	4.79	4.87	5.75	5.38	6.94	5.99	6.16	5.83	5.95
SAR11_1103	5.78	6.07	5.54	6.07	5.9	4.62	5.67	4.63	4.6	4.6	4.34	3.92	3.77	5.16	4.7	4.75	5.34	5.91	5.54	3.08	3.84	4.1	3.67	3.54	4.88	3.8	3.86	4.03	4.22
SAR11_1104	7.47	7.63	7.32	7.29	7.56	6.33	7.32	5.75	6.22	6.21	6	5.16	5.26	6.55	5.95	6.05	6.69	7.45	7.19	4.44	4.16	4.88	4.4	4.97	6.39	5.32	5.25	5.52	5.42
SAR11_1105	5.18	5.65	4.74	5.02	5.38	4.68	4.82	3.78	4.14	4.29	4.45	3.85	3.53	5.27	4.24	4.17	4.67	5.18	5.08	2.86	3.17	3.72	3.69	3.42	4.33	3.92	3.59	3.73	3.76
SAR11_1106	3.89	4.3	3.88	4.21	4.4	3.32	3.99	3.26	3.26	3.39	3.3	3.57	3.33	4.22	3.49	3.56	3.28	4.37	3.87	3.01	3.41	3.61	3.59	3.27	3.48	3.13	3.02	3.26	3.2
SAR11_1107	7.85	8.07	7.05	7.66	7.97	6.68	7.64	6.25	6.76	6.7	6.79	6.51	6.23	7.62	6.64	6.75	7.25	7.72	7.74	6.22	6.17	6.8	6.34	5.84	7.25	5.87	6.18	6.18	6.32
SAR11_1108	2.09	2.59	2.14	1.86	2.43	1.89	2.33	1.91	1.99	1.88	2	1.71	2.13	2.16	2.14	1.84	1.69	2.42	2.16	1.75	1.82	2.43	1.96	1.7	2.15	1.7	1.8	2.24	1.77
SAR11_1109	2.31	2.03	1.61	2.19	1.87	1.85	1.54	1.68	1.7	1.83	1.69	2.14	1.84	1.64	1.57	1.84	1.67	1.97	2.01	1.7	1.87	1.97	1.89	1.7	1.87	2.32	1.92	1.96	1.63
SAR11_1110	6.68	6.79	6.48	6.56	6.7	5.99	6.55	4.78	5.34	5.35	5.32	5.04	4.92	6.63	5.2	5.62	6.08	6.63	6.54	3.6	4.73	4.12	4.7	4.2	5.61	4.59	4.75	4.53	4.88
SAR11_1111	4.91	5.09	4.37	4.83	5.04	3.37	4.96	3.31	3.39	3.23	3.51	2.59	2.79	4.39	3.7	3.97	3.9	4.72	4.78	1.92	2.45	2.03	2.85	2.59	4.12	2.89	3.04	2.69	2.99
SAR11_1112	3.26	3.74	3.1	3.46	3.71	2.2	3.43	2.6	2.51	2.29	2.76	2.34	1.99	3.42	2.52	2.78	2.28	3.54	3.51	2.29	2.47	2.49	3.25	2.46	2.63	2.15	2.29	2.53	2.52
SAR11_1113	6.79	7.25	6.78	6.67	6.93	5.33	6.9	6.14	5.7	5.29	5.53	5.48	5.22	6.71	5.78	6.26	6.45	6.9	6.89	4.69	4.48	5.08	5.01	4.84	6.14	5.09	5.17	5.18	5.19
SAR11_1114	10.94	11	11.24	11.25	11.35	10.04	11.04	10.25	9.94	9.6	9.59	8.68	8.65	10.58	9.72	9.81	10.55	10.97	11	8.28	8.41	8.53	8.65	8.62	9.95	8.96	9.14	9.08	9.28
SAR11_1115	3.55	3.66	3.81	3.32	3.55	2.85	3.36	3.43	2.93	2.85	2.74	2.53	1.47	3.62	2.67	2.73	2.66	3.27	3.83	2.04	2.83	2.25	2.56	2.32	3.2	2.7	2.39	2.59	2.36
SAR11_1116	8.27	8.21	8.4	8.25	8.57	7.32	8.27	8.34	8	7.56	7.8	7.04	6.56	7.88	7.14	7.32	7.71	8.11	8.4	6.64	6.87	6.6	6.78	6.53	7.41	6.72	6.53	6.5	6.74
SAR11_1117	7.77	7.96	8.84	7.84	8.2	8.82	7.83	8.57	8.19	8.46	8.32	7.66	6.92	7.75	7.05	7.22	7.82	7.86	8.03	5.6	5.09	6.23	6.33	6.23	7.38	6.57	6.44	6.34	6.46
SAR11_1118	6.65	6.79	7.36	6.69	6.84	7.05	6.6	6.96	7.04	7.52	7.48	6.69	5.79	6.5	6.16	6.19	6.44	6.79	7.05	4.92	4.16	4.85	4.64	4.75	6.24	5	5.18	5.04	5.38
SAR11_1119	10.8	11.14	11.32	11.19	11.46	11.58	11.23	10.98	11.29	11.65	11.87	11.4	10.34	9.97	9.82	10.12	10.92	10.93	11.32	8.03	8.25	8.31	7.93	8.91	10.33	9.06	9.54	9.1	9.55
SAR11_1120	6.18	6.34	6.98	6.38	6.55	7.22	6.41	5.92	5.96	6.67	7.18	6.58	5.7	7.19	5.58	5.1	5.36	5.98	6.09	5.29	5.78	6.08	5.77	5.72	5.87	5.66	5.52	5.41	5.32
SAR11_1121	6.76	6.79	7.47	6.38	6.6	6.99	6.59	6.16	5.78	6.34	6.92	6.44	5.05	7.56	5.25	5.21	5.63	6.21	6.13	3.62	4.71	4.69	4.63	4.96	5.47	4.57	5.04	5.08	5.22
SAR11_1122	8.91	8.99	9.21	9.12	9.37	8.45	8.95	8.54	8.68	8.46	7.93	7.27	7.74	8.6	7.87	8.37	8.82	8.98	9.07	5.7	6	3.82	6.1	6.7	8.36	6.49	7.16	6.71	7.37
SAR11_1123	9.18	9.62	9.68	9.76	9.8	9.69	9.85	9.34	9.78	9.75	9.78	9.55	8.78	9.08	8.58	8.96	9.16	9.59	9.34	6.04	7.49	7.53	7.78	7.67	8.97	7.86	8.21	8.08	8.37
SAR11_1124	5.69	5.68	5.91	5.76	5.39	5.37	5.47	5	4.98	5.29	5.67	4.94	4.95	6	4.98	4.8	4.88	5.44	5.06	3.67	3.62	4.14	3.45	4.01	4.88	3.9	4.55	4.54	4.69
SAR11_1125	8.24	8.27	8.57	8.31	8.24	7.95	8.1	7.97	7.95	8.12	8.14	8.01	7.11	8.19	8.04	8.01	7.85	8.14	8.1	5.86	5.92	6.67	6.62	6.41	7.93	6.49	7.54	7.37	7.55
SAR11_1126	4.12	4.39	4.16	3.85	4.27	3.69	4.08	3.5	3.7	4.12	3.75	3.08	2.91	3.77	3.81	3.65	3.38	3.93	4.19	2.28	2.3	2.08	2.71	2.28	3.95	3.24	3.35	3.41	3.31
SAR11_1127	9.2	9.34	9.44	9.5	9.16	8.91	9.2	8.44	8.34	8.83	8.86	8.42	7.41	8.93	8.58	8.68	8.72	9.08	9.11	7.4	7.4	7.98	7.41	7.26	8.74	8.22	8.44	7.96	8.48
SAR11_1128	6.2	6.26	6.1	6.06	6.12	5.99	6.13	5.57	5.55	5.85	6.17	5.44	5.01	5.54	5.72	5.85	5.82	6.01	6.17	4.36	4.54	4.19	4.55	4.65	5.86	5.12	5.53	5.2	5.5
SAR11_1129	7.41	7.63	7.68	7.35	7.34	7.49	7.48	7.07	7.07	7.24	7.41	7.07	5.82	6.57	7.15	7.22	7.39	7.65	7.44	4.52	4.76	4.52	4.23	4.92	7.12	6.07	6.67	6.53	6.6
SAR11_1130	10.26	10.41	10.62	10.33	10.3	10.55	10.24	9.82	9.85	10.18	10	9.38	9.12	10.7	10.12	9.98	10.23	10.34	10.33	6.89	7.89	7.66	7.98	8.39	10.28	9.45	9.84	9.74	9.76
SAR11_1131	4.85	4.71	4.88	4.63	4.77	4.6	4.88	3.79	3.89	4.21	4.19	4.01	3.99	4.9	4.12	3.79	4.24	4.63	4.38	4	4.14	4.24	4.25	4.57	4.46	4.25	4.14	3.96	3.84
SAR11_1132	5.18	5.1	4.77	5.18	5	4.91	5.45	4.95	5.19	4.87	5.8	5.55	5.42	5.46	5.39	5.01	4.83	5.31	5.15	6.29	4.81	6.18	6.41	6.09	5.31	6.04	5.78	5.94	5.36
SAR11_1133	5.06	5.1	4.9	4.77	4.86	4.7	4.92	5.19	5.21	4.98	5.41	5.03	5.48	4.83	5.63	5.22	4.33	5.12	5.07	4.62	5.32	6.36	5.84	5.46	5.13	5.75	5.22	5.67	5.22
SAR11_1134	6.46	6.34	6.88	6.42	6.46	6.85	6.4	6.05	6.13	6.37	6.04	6.33	5.77	6.48	6.06	5.78	6.14	6.62	6.38	6.18	6.44	5.86	6.1	6.18	6.18	6.03	6.26	6.15	6.26
SAR11_1135	4.36	4.71	4.16	4.25	4.44	4.46	4.56	3.74	4.18	4.14	4.5	4.91	4.02	4.85	3.95	4.4	4.27	4.46	4	4.72	5.09	5.56	5.38	4.91	3.93	4.89	4.4	4.66	4.4
SAR11_1136	2.08	2.43	2.6	2.19	2.52	2.06	2.08	1.88	2.21	2.48	1.91	2.19	2.52	2.12	2.37	1.89	1.5	2.07	2.39	1.52	2.19	1.64	2.07	2.18	2.28	1.92	2.42	2.2	2.19
SAR11_1137	9.01	8.81	8.28	8.99	8.88	8.67	8.85	8.45	8.62	8.69	8.71	8.65	8.5	8.73	8.19	8.4	8.52	8.76	8.48	8.18	8.06	8.87	8.55	8.57	8.31	8.24	8.11	8.02	7.95
SAR11_1138	1.88	2	1.95	1.91	1.96	2.5	1.97	1.78	1.98	1.69	1.91	1.97	1.94	1.99	1.84	2.03	1.98	2.06	2.09	1.97	2.3	1.86	1.92	1.89	2.04	2.44	1.91	2.12	2.22
SAR11_1139	3.55	3.85	3.6	3.58	3.74	3.48	3.85	3.88	4.16	4.14	3.74	3.47	3.49	3.4	3.32	3.6	3.52	3.55	3.81	3.21	3.01	3.22	3.2	3.29	3.66	3.14	3.04	3.21	3.34
SAR11_1140	8.85	8.74	8.5	8.66	8.79	8.62	8.71	8.66	8.83	8.81	8.38	8.59	8.34	8.3	7.98	8.23	8.52	8.71	8.41	7.68	7.65	7.86	7.82	7.8	8.21	7.88	7.85	7.75	7.75
SAR11_1141	5.93	6.26	6.15	6.33	6.67	6.3	6.29	5.54	6.18	6.23	6.06	6.07	5.7	5.78	4.92	5.53	5.64	5.88	5.88	5.31	5.54	5.63	6.22	6.03	5.27	5.43	5.36	5.31	5.24
SAR11_1142	3.91	3.88	4.15	3.63	3.88	3.42	3.75	3.44	3.02	3.23	3.47	3.37	2.63	3.38	3.28	3.35	3.1	3.66	3.23	2.68	2.35	3.11	2.98	2.81	2.98	3.35	2.97	3.04	3.3
SAR11_1143	7.54	7.39	7.86	7.14	7.16	7.58	7.26	6.83	6.66	7.16	7.19	7.07	6.56	7.04	6.79	6.23	6.53	7.37	6.69	5.65	5.79	6.11	5.95	5.93	6.86	6.49	6.74	6.83	6.71
SAR11_1144	6.89	6.74	6.85	7.1	7.12	6.92	7.31	7.08	7.37	7.26	6.83	7.36	7.33	7.24	7.79	7.44	7.35	7.04	7.15	7.38	7.51	8.18	7.93	7.74	7.65	7.96	8.04	7.79	7.92
SAR11_1145	7.08	6.62	6.59	6.69	6.33	6.22	6.17	5.86	5.49	5.78	6.12	5.65	5.11	7.56	5.4	5.75	5.8	6.36	5.94	4.66	4.84	5.58	5.31	4.86	5.69	5.64	5.62	5.2	5.96
SAR11_1146	3.6	3.89	4.37	3.06	4.51	4.42	3.63	4.89	5.25	5.39	4.75	4.31	5.12	3.75	4.96	5.21	4.4	3.69	4.91	4.26	4.38	4.71	4.5	4.43	4.75	3.99	4.14	4.08	4.26
SAR11_1147	8.26	8.47	8.8	8.46	8.94	9.15	8.29	9.75	10.35	9.83	9.45	9.67	10.44	8.32	10.1	10.3	9.92	8.57	9.58	9.89	9.6	8.4	7.68	9.38	10.02	9.17	9.86	9.68	9.62
SAR11_1148	3.73	4.17	3.46	3.28	3.89	3.99	3.73	4.4	5.23	4.51	4.17	4.25	6.06	3.57	5.71	5.44	4.66	3.62	4.61	5.23	4.14	3.6	3.73	4.94	5.37	5.23	5.73	5.8	5.58
SAR11_1149	7.44	7.41	8.03	7.39	7.53	7.89	7.37	8.69	8.51	8.43	7.85	8.33	8.64	7.37	8.68	8.45	8.05	7.71	8.02	8.25	7.99	7.5	7.02	7.62	8.38	7.83	8.63	8.5	8.47
SAR11_1150	7.56	7.76	7.77	7.47	7.43	7.58	7.54	7.59	7.44	7.97	7.07	7.6	7.26	7.67	8.42	7.91	7.63	7.57	7.71	7.73	6.81	6.39	6.51	6.85	8.32	7.32	7.9	7.88	7.68
SAR11_1151	8.45	8.28	8.35	8.39	8.43	8.6	8.74	7.5	7.07	7.35	8.39	8.11	7.06	9.18	8.05	7.7	7.9	8.83	8.18	7.31	7.76	8	7.81	8.38	7.6	7.79	7.59	7.6	7.81
SAR11_1152	2.31	2.64	2.78	2.22	2.37	2.22	2.5	2.31	1.7	2.31	2.73	2.59	1.92	3.47	2.37	1.99	1.81	2.54	2.18	1.82	2.48	2.49	2.78	2.38	2.04	2.21	2.09	2.35	2.29
SAR11_1153	4.3	4	4.62	3.98	4.01	4.46	3.95	4.14	3.84	3.66	4.18	4.22	3.7	4.31	3.69	4	4.28	4.06	3.84	3.99	3.86	4.17	4.27	4.1	3.72	3.68	3.61	3.88	3.92
SAR11_1154	6.05	5.89	5.63	6.32	5.85	6.03	6.16	5.65	6.22	5.87	5.89	5.76	5.96	6.59	6.35	6.12	6.47	6.29	6.12	5.95	4.95	5.31	5.76	5.55	6.6	5.76	6.07	6.03	6.18
SAR11_1155	5.55	5.31	5.24	5.4	5.38	5.6	5.55	5.4	5.56	5.8	5.39	5.41	5	4.8	5.98	5.6	5.51	5.47	5.8	4.26	3.91	4.11	4.43	4.73	5.93	4.75	5.34	5.06	5.16
SAR11_1156	6.93	6.98	7.33	6.96	6.77	7.19	6.68	7.67	7.76	7.58	7.17	7.39	8.17	6.99	8.32	8.03	7.28	6.92	7.23	8.35	8.04	6.74	6.62	7.34	7.81	7.3	7.94	7.99	7.96
SAR11_1157	3.63	3.26	3.32	3.12	3.78	2.93	3.12	5.98	5.37	4.43	3.28	3.23	5.77	2.73	5.14	5.05	4.55	3.76	4.4	3.97	5.14	3.45	2.85	4.94	4.54	3.93	3.97	4.12	4.13
SAR11_1158	10.64	10.53	11.06	10.44	10.52	11.14	10.17	11.6	11.47	11.55	10.93	11.41	11.73	10.16	11.21	11.09	11.05	10.5	10.97	11.32	11.54	10.36	10.08	11.32	11.04	10.43	10.64	10.91	10.9
SAR11_1159	9.5	9.54	9.47	9.31	9.15	9.81	9.3	10.73	10.47	10.52	9.73	10.04	11.1	9.37	10.52	10.27	9.83	9.18	9.67	10.76	11.37	9.78	9.18	10.68	10.15	10	10.19	10.25	10.21
SAR11_1160	4.84	4.35	4.4	4.44	4.3	4.57	4.72	4.11	3.96	4.13	5	4.93	4.52	5.05	4.66	4.59	4.26	4.65	4.21	5.28	4.6	4.84	6.02	5.76	4.35	5.5	5.22	5.62	5.19
SAR11_1164	6.6	5.31	7.11	5.4	5.85	7.75	6.05	10.04	9.79	8.79	7.56	8.73	11.05	7.13	7.97	7.83	7.13	6.86	7.11	10.82	10.46	8.98	8.42	10.18	7.42	6.26	6.89	7.21	6.97
SAR11_1171	5.25	9.21	9.86	5.59	10.16	9.7	5.19	9.63	10.01	9.69	9.33	9.41	9.18	6.5	10.02	10.4	10.1	5.62	10.46	7.69	7.98	7.63	7.72	8.57	10.31	8.69	9.49	8.71	9.63
SAR11_1173	3.78	8.78	9.96	4.12	9.1	9.29	4.17	9.43	9.38	9.6	8.87	8.77	9.14	4.74	9.58	9.67	9.35	4.34	9.37	7.78	7.76	6.73	6.46	8.06	9.68	8.61	9.36	9	9.31
SAR11_1183	6.77	6.85	6.66	6.89	6.81	6.68	6.91	6.22	6.54	6.56	6.5	6.72	6.91	6.67	6.69	6.68	6.29	6.86	6.81	6.5	6.36	6.47	5.79	6.41	6.83	6.46	7.01	6.65	6.93
SAR11_1184	4.31	4.17	3.73	4.08	4.1	3.81	4.39	3.73	3.77	3.63	3.41	3.79	3.76	4.51	4.41	4	3.81	4.41	4.26	3.74	3.14	3.39	3.24	3.48	4.23	3.55	4.03	4.5	4.1
SAR11_1186	2.56	2.96	2.63	2.5	2.73	2.38	2.61	2.35	2.64	2.32	2.47	2.43	2.65	2.91	2.94	3.43	2.63	2.68	2.7	1.87	2.44	2.71	2.38	2.52	3.02	2.82	3.24	2.56	2.64
SAR11_1189	3.13	3.05	2.9	3.08	2.85	2.68	3.16	3.44	3.5	2.98	2.68	3.13	4.1	3.4	3.36	3.22	3.38	3.31	3.22	3.18	4	3.1	3.22	3.39	3.22	3.43	3.12	2.94	3.34
SAR11_1191	2.05	1.74	1.8	1.95	1.75	1.97	1.73	1.97	1.91	1.88	2.01	2.17	2.21	1.73	1.88	1.94	1.47	1.79	1.92	1.69	2.61	2.16	2.4	1.94	1.85	2.07	1.82	2.19	1.86
SAR11_1192	6.96	7.29	6.78	7.3	7.13	7.23	7.39	6.84	7.17	7.2	7.32	7.21	6.8	6.38	6.95	6.95	7.16	7.13	7.01	6.28	6.55	6.55	7.1	7.1	6.99	7.02	6.53	6.28	7.04
SAR11_1193	8.06	8	7.68	7.76	8.2	8.18	8.03	8.14	8.18	8.17	8.1	7.9	8.64	8.47	8.49	8.17	8.16	7.74	8.09	7.97	8.06	8.28	8.52	8.37	8.45	8.58	8.52	8.26	8.38
SAR11_1194	5.13	5.02	4.94	4.67	4.97	4.77	4.54	3.9	3.85	4.2	4.68	3.84	3.22	5.17	4.03	4.08	4.22	4.32	4.65	2.78	3.5	3.42	3.37	3.5	4.46	3.54	4.03	3.65	4.14
SAR11_1195	7.19	7.23	6.94	7.04	7.39	7.28	7.32	6.55	7.1	6.81	7.49	7.37	7.14	7.54	6.51	6.54	6.91	7.16	6.68	7.58	7.68	6.54	8.32	8.03	6.88	7.64	6.94	6.99	6.88
SAR11_1196	7.73	7.83	8.36	7.84	7.98	8.47	7.99	8.43	8.53	8.28	7.89	7.83	8.79	8.27	8.39	8.33	8.34	7.93	8.34	8.55	8.89	8.17	8.05	8.75	8.25	8.21	8.63	8.52	8.33
SAR11_1197	5.65	5.64	5.4	5.86	5.65	5.71	6.02	6.75	6.7	6.4	5.31	5.83	6.72	5.25	6.48	6.49	6.29	5.65	6.38	6.17	6.04	4.37	5.1	6.02	6.34	5.31	6.08	6.13	6.28
SAR11_1198	7.96	8.14	7.84	7.93	7.94	7.91	7.82	7.88	7.67	7.8	7.45	7.4	7.68	7.51	8.12	8.28	8.09	8.02	8.19	7.79	7.96	8.21	7.05	7.7	8.28	7.79	8.38	8.31	8.33
SAR11_1199	2.68	2.55	2.53	2.61	2.57	2.62	2.88	2.48	2.5	2.42	2.57	1.99	2.52	3.09	2.62	2.35	2.21	2.7	2.54	2.14	2.63	3.3	2.31	2.92	2.47	3.1	2.54	2.96	2.56
SAR11_1200	6.12	6.2	5.81	6.27	6.3	6.25	6.35	6.06	6.39	6.33	6.73	6.63	6.75	6.33	6	5.89	5.97	6.12	6.01	6.33	6.65	6.49	7.05	6.55	6.1	6.69	6.11	6.14	6.43
SAR11_1201	4.21	4.48	3.56	4.43	4.43	3.59	4.37	3.52	3.46	3.88	3.75	3.23	2.71	3.59	4.43	4.48	3.47	4.4	4.44	3.3	3.45	3.81	3.6	4.32	4.32	4.27	4.38	4.13	4.03
SAR11_1202	4.64	4.66	4.41	3.9	4.4	3.93	4.55	4.16	4.03	4.19	3.87	3.72	4.11	3.75	4.68	4.63	4.31	4.37	4.71	3.5	4.07	4.4	4.26	4.62	4.93	4.44	4.73	4.51	4.35
SAR11_1204	7.2	6.95	6.38	6.98	7.02	7.16	7.4	7.04	7.06	7.06	6.79	7.13	7.36	7.44	6.46	6.27	6.79	7.12	6.43	7.82	7.58	8.6	8.79	8.09	6.98	7.97	7.14	7.52	7.33
SAR11_1206	6.88	6.51	6.94	6.7	6.62	7.18	6.59	7.73	7.69	7.21	7.16	7.33	7.58	6.6	7.64	7.54	7.6	7.14	7.64	7.98	8.06	7.26	7.2	7.62	7.21	7.28	7.33	7.34	7.28
SAR11_1207	1.88	1.79	2.03	1.54	1.6	1.96	1.89	2.23	2.45	2.33	2.36	2.43	2.67	2	2.45	2.21	2.14	1.99	2.22	2.11	1.96	2.49	1.97	2.47	2.13	1.97	1.86	2.64	2.13
SAR11_1208	3.69	3.91	3.18	3.64	3.59	3.09	3.41	3.92	4.02	3.3	3.14	3.64	4.7	3.09	3.77	3.45	3.29	3.53	3.58	4.88	4.08	4.16	3.82	4.25	3.67	3.56	3.8	3.75	3.66
SAR11_1209	5.33	5.22	5.43	5.13	5.24	4.91	5.52	4.87	5.12	5.22	5.12	5.21	5	4.84	5.39	5.29	4.77	4.95	5.14	4.58	4.74	4.93	4.42	5.09	5.17	5.18	5.33	5.06	4.83
SAR11_1210	7.7	7.94	8.15	7.76	7.84	7.73	7.73	7.24	6.86	7.32	6.67	6.36	6.81	8.12	7.03	6.96	6.97	7.41	7.32	5.35	6.15	5.73	6	6.06	7.17	6.47	7.04	6.6	6.99
SAR11_1211	4.79	4.25	3.9	4.14	4.39	4.13	4.73	3.71	3.51	3.67	3.42	3.06	3.56	6.29	4.82	4.15	3.82	4.11	4.37	3.35	3.24	2.96	3.95	3.61	4.73	4.08	4.59	4.21	4.36
SAR11_1213	5.2	5.42	5.44	5.55	5.35	5.54	5.44	5.24	4.53	5.07	4.98	5.3	4.34	4.79	5.15	4.77	5.11	5.54	4.9	4.71	3.65	4.52	3.21	4.2	4.98	4.76	4.78	4.74	4.77
SAR11_1221	6.45	6.35	6.33	6.63	6.72	6.39	6.37	7.06	7.13	6.69	6.77	7.09	8.18	6.66	7.34	7.34	6.68	6.39	6.59	8.82	8.79	8.35	8.35	8.29	7.24	7.71	7.92	7.85	7.93
SAR11_1222	6.65	6.46	6.59	6.67	6.49	6.35	6.37	6.55	6.15	6.52	6.27	5.89	6.6	6.35	6.47	6.43	6.3	6.58	6.33	6.77	6.64	6.49	5.57	6.25	6.44	6.43	6.77	6.51	6.71
SAR11_1223	2.52	2.07	2.23	2.26	2.13	2.16	2.23	2.23	1.79	2.32	2.32	2.14	2.05	2.37	2.44	2.12	2	2.36	2.45	2.19	2.2	2.1	2.5	2.52	2.53	2.42	2.35	2.33	2.33
SAR11_1226	1.74	1.74	2.18	1.7	1.78	2.12	1.95	2.23	1.95	2.2	2.44	1.82	2.2	2.2	1.93	1.83	1.92	1.85	2.06	2.15	2.41	2.9	2.91	2.38	1.96	2.44	1.98	2.33	2.06
SAR11_1227	5.53	5.32	5.56	5.51	5.46	5.45	5.72	5.33	5.59	5.39	6.49	6.54	5.71	5.92	5.39	5.55	4.88	5.63	5.37	6.93	6.81	7.91	7.96	7.21	5.14	7.31	6.36	6.43	6.16
SAR11_1228	3.16	3.32	3.1	3.18	3.42	3.07	3.07	2.91	3.08	3.23	4.05	4.4	3.36	2.98	3.07	3.07	3.12	3.24	2.94	3.84	3.24	3.85	4.98	4.54	3.39	3.74	3.55	3.86	3.64
SAR11_1229	5.97	5.86	6.02	6.09	6.25	6.07	5.94	5.86	5.71	5.84	5.96	6.02	5.6	5.67	5.62	6.07	5.76	5.39	5.54	6.28	5.5	5.75	5.89	6.3	5.77	5.81	5.91	5.76	5.77
SAR11_1231	1.93	1.89	2.13	2.1	2	1.77	1.89	2.24	1.64	1.55	1.97	1.69	2.03	2.19	1.97	2.48	1.86	1.74	1.86	1.58	2.23	2.32	1.8	2.15	1.97	1.93	2.6	2.94	2.56
SAR11_1235	2.03	2.23	2.24	2.16	2.24	2.38	2.24	2.09	2.17	2.15	2.46	2.33	2.31	2.2	2.19	2.3	1.97	2.14	1.98	1.84	2.29	2.63	2.24	2.38	2.36	2.41	2.56	2.09	2.37
SAR11_1236	3.5	3.05	2.65	3.11	3.31	2.56	3.56	3	3	2.96	3.57	3.27	3.23	3.4	3.04	3.15	3.01	4.15	3.12	3.37	3.7	3.16	3.63	3.21	3.49	3.35	3.55	3.9	3.34
SAR11_1237	4.56	4.31	3.73	4.28	3.54	3.86	4.82	3.69	4.52	3.6	4.42	4.71	4.72	3.79	4.68	4.26	3.64	5.6	4.44	4.86	4.73	5.02	5.69	5.74	4.83	5.03	4.75	4.69	4.77
SAR11_1238	4	3.36	4.18	4.11	3.22	3.33	4.01	4.07	4.26	3.53	2.93	2.8	4.08	3.91	4.33	4.1	4.27	4.4	4.29	4.58	4.24	4.03	4.28	5.16	5.03	4.03	4.57	4.42	4.14
SAR11_1240	6	6.04	5.43	5.77	5.89	5.62	5.57	5.95	6	5.81	5.01	5.49	6.49	5.52	4.44	5.33	5.2	6.42	5.33	5.34	5.51	5.48	5.11	5.09	4.28	4.78	4.57	4.91	4.44
SAR11_1241	2.08	2.51	2.2	1.83	2.27	1.78	2.04	1.83	2.21	1.81	1.67	1.86	2.03	2.07	1.93	1.82	1.92	2.23	1.77	1.76	2.11	2.08	2.06	1.61	1.66	1.97	1.85	1.69	1.64
SAR11_1242	10.15	9.92	10.33	10	10.03	9.99	8.82	10.71	10.79	10.69	9.66	10.46	10.85	8.72	9.33	10.27	9.46	9.83	9.67	10.28	10.29	9.41	9.19	9.26	8.74	8.61	8.69	8.8	9
SAR11_1243	6.95	6.73	6.34	6.96	7.05	6.66	7.05	6.92	7.33	7.18	7.23	7.27	7.33	5.99	7.01	6.84	6.44	6.95	6.81	6.41	6.86	7.04	6.19	6.35	6.81	6.39	6.38	6.3	6.11
SAR11_1244	8.08	8.16	7.91	8.25	8.08	8.1	8.21	7.9	7.77	7.94	7.93	7.97	7.6	8.61	7.97	7.91	7.87	7.99	7.93	7.33	7.48	7.58	7.68	7.52	8.16	7.71	8.15	7.76	7.96
SAR11_1245	6.88	6.75	7.33	6.41	6.99	7.26	6.61	6.32	5.76	6.46	6.89	6.66	5.46	6.98	6.17	5.8	6.19	6.48	6.17	4.64	4.78	5.19	5.25	4.96	6.08	5.6	6.17	6.08	6.13
SAR11_1246	5.12	5.29	5.74	4.84	5	5.56	5.22	4.63	3.95	4.76	4.54	3.92	3.88	5.36	4.71	4.23	4.58	4.94	4.6	3.24	3.42	3.73	4.19	3.78	4.44	3.92	4.18	3.94	4.17
SAR11_1247	7.77	7.75	7.69	7.77	7.72	7.91	7.8	7.71	7.55	7.75	7.4	7.67	7.66	7.62	7.67	7.83	7.64	7.72	7.71	7.36	7.72	7.92	7.84	7.71	7.76	7.8	7.75	7.65	7.76
SAR11_1250	6.54	6.67	6.54	6.6	6.78	6.74	6.93	6.51	6.84	6.94	6.91	6.72	6.49	7.25	6.18	6.29	6.19	6.29	6.35	6.03	6.08	5.82	6.49	6.5	6.41	6.24	6.6	6.29	6.31
SAR11_1251	9.07	9.24	8.78	9.41	9.47	8.83	9.26	9.16	9.01	9.14	8.82	8.66	8.47	8.62	8.31	8.2	8.37	8.72	8.28	7.14	6.41	6.79	7.14	7.38	8.35	7.42	7.92	7.42	7.79
SAR11_1252	6.49	6.73	6.88	6.37	7.04	6.63	6.55	6.37	6.28	6.79	6.67	6.33	6.07	6.69	5.82	5.55	5.54	6.21	5.92	5.95	5.29	4.73	5.8	5.85	5.69	5.81	5.78	5.53	5.53
SAR11_1253	7.84	8.04	7.7	7.9	8.13	7.98	7.97	7.31	7.38	8.14	8.13	7.65	7.53	7.35	6.68	6.81	6.65	7.4	6.59	6.79	6.75	6.28	6.47	6.57	6.75	6.44	6.83	6.73	6.6
SAR11_1254	5.89	5.86	6.39	6.16	6.08	6	6.48	5.83	5.55	5.76	5.9	5.97	5.77	6.34	5.63	5.61	5.49	5.82	5.36	5.77	5.52	5.59	5.53	5.36	5.69	5.74	5.9	6.02	5.93
SAR11_1255	5.09	5.17	5.02	5.33	5.55	5.69	6	4.17	4.53	4.71	4.98	4.85	3.57	6.48	4.41	3.5	3.8	4.95	4.24	3.62	3.83	4.12	4.2	4.72	4.36	4.18	4	4.36	3.72
SAR11_1259	2.3	2.3	2.4	2.47	2.45	2.21	2.46	2.18	2.5	2.45	2.42	2.74	2.15	2.43	2.19	2.33	1.87	2.49	2.37	1.8	2.11	2.16	2.53	2.08	2.21	2.35	2.48	2.15	2.21
SAR11_1260	7.99	7.96	8.11	8.08	8.2	8.21	8.03	7.63	7.83	8.07	7.65	7.45	7.35	8.15	7.09	6.75	6.93	7.74	7.27	6.05	6.91	6.79	7.56	7.24	7.11	7.32	6.83	6.98	6.65
SAR11_1261	4.12	4.25	4.49	3.94	3.9	4.16	3.85	3.65	3.58	3.91	3.66	3.54	3.23	4.58	3.5	3.33	3.35	3.61	3.6	3.08	3.33	3.68	3.58	3.38	3.52	4.04	3.24	3.6	3.47
SAR11_1262	4.01	4.01	4.88	3.99	4.44	5.13	4.46	4.06	4.33	5.12	4.68	4.81	3.84	4.01	3.77	3.66	3.11	3.7	3.73	3.55	3.83	3.13	3.95	4.51	3.63	4.2	3.58	3.47	3.85
SAR11_1263	7.58	7.7	7.23	8.05	7.94	7.69	7.98	7.14	7.2	7.33	7.74	7.27	6.89	8.46	6.61	6.87	6.95	7.39	6.72	7.03	6.87	8.09	8.53	7.73	6.84	7.62	7.28	7.35	7.23
SAR11_1264	6.24	6.14	6.16	6.58	6.26	5.9	6.02	5.31	4.6	4.92	4.95	4.69	3.68	7.33	3.5	3.38	3.51	5.35	4.14	3.19	3.5	4.74	4.92	4.63	3.89	3.39	3.74	3.8	3.22
SAR11_1265	10.04	10.09	9.62	10.26	9.75	9.58	10.01	9.06	8.55	9.23	8.27	7.96	7.89	9.94	6.62	6.79	7.35	9.35	7.51	6.37	5.8	6.95	6.86	7.37	7.1	6.5	6.82	6.54	6.86
SAR11_1266	7.26	7.36	7.35	7.05	7.14	7.3	7.32	6.68	6.49	6.68	6.37	6.61	6.6	8.14	6.29	6.09	6.69	6.79	6.24	6.12	6.19	6.07	5.96	6.21	6.25	6.23	6.59	6.4	6.23
SAR11_1268	3.92	4.24	4.53	4.24	4.45	4.13	4.03	4.65	4.55	4.35	4.11	3.77	3.55	3.44	4.15	4.04	4.13	4.27	4.43	2.93	3.95	4.8	4.04	3.43	4.13	3.61	4.25	3.85	3.7
SAR11_1269	6.48	6.72	6.82	6.72	7	7.28	6.9	6.9	7.13	7.37	7.6	7.31	6.8	6.14	6.92	6.98	6.7	6.81	7.1	6.86	7.19	7.1	8.23	7.28	6.82	6.62	7.1	6.99	7.01
SAR11_1270	5.77	5.94	6.36	5.74	5.98	6.26	5.9	5.71	5.83	5.93	5.8	6.07	5.83	6.44	6.13	5.87	5.58	5.76	5.99	5.3	5.99	6.1	5.91	6.28	6.17	6.66	6.38	6.75	6.72
SAR11_1271	8.22	8.08	7.95	8.22	8.09	8.5	8.35	8.32	8.37	8.45	8.23	8.49	8.27	8.22	7.59	7.75	7.98	8.13	7.9	7.79	7.92	8.18	8.42	8.2	7.8	7.71	7.71	7.71	7.67
SAR11_1272	3.49	3.29	3.35	3.44	3.49	3.53	3.95	3.5	3.85	3.66	4.16	3.99	3.73	3.68	3.58	3.24	3.51	3.47	3.66	3.73	4.03	3.87	3.91	4.11	3.7	3.57	3.82	3.68	3.51
SAR11_1273	4.26	4.24	4.03	3.95	4.42	4.51	4.32	4.09	4.42	4.29	4.65	4.84	4.63	4.25	4.32	4.2	4.09	4.24	4.39	4.11	4.41	4.23	4.46	4.6	4.31	4.04	4.33	4.3	4.32
SAR11_1274	2.43	3.03	2.97	2.69	2.31	2.43	2.66	1.95	1.86	2.2	3.07	2.37	1.83	2.76	2.15	2.05	2.06	2.79	2.22	1.59	2.04	1.52	1.62	1.3	2.25	1.84	2.04	2.16	2.11
SAR11_1276	2.84	2.78	2.98	2.84	3	3.05	2.84	2.49	2.5	3.01	3.06	2.54	2.42	3.43	2.54	2.75	2.47	2.84	2.65	3.25	2.84	3.25	3.29	3.37	2.62	2.89	2.76	3.02	2.7
SAR11_1277	5.42	5.71	5.55	5.28	5.45	5.58	5.48	4.95	5.4	5.68	6.5	6.45	5.7	6.51	5.24	5.4	5.17	5.39	5.23	6.51	6.4	5.91	6.75	6.19	5.49	5.97	5.73	5.42	5.81
SAR11_1278	4.44	4.12	5.14	4.39	4.68	4.95	4.65	5.01	4.89	4.84	5.63	5.43	5.1	4.67	4.87	4.62	4.37	4.29	4.35	5.05	4.94	5.47	5.85	5.51	4.61	5.31	4.61	4.67	4.44
SAR11_1279	7.18	7.22	7.23	6.83	7.43	7.11	7.11	6.64	6.69	6.17	7.5	7.07	7.02	7.55	7.36	7.22	7.53	7.4	7.2	7.95	8.22	7.33	7.41	7.92	7.26	7.96	7.82	7.82	7.88
SAR11_1280	6.95	6.85	6.72	6.36	6.74	6.35	6.68	6.44	6.72	6.57	7.75	7.09	6.86	6.3	6.41	6.63	6.09	6.92	6.69	7.62	7.23	7.78	8.37	8.36	6.45	8.43	6.98	7.79	7.25
SAR11_1281	2.07	2.03	2.07	1.92	2.14	2.28	2.06	2.13	2.32	1.84	2.16	2.33	2.15	1.93	2.07	2.12	1.86	2.12	2.08	1.74	1.82	1.91	1.84	2.34	2.35	2.38	2.13	2.14	1.86
SAR11_1282	8.06	8.16	8.16	8.13	8.52	8.68	7.92	7.93	8.44	8.49	8.04	8.06	7.84	7.44	7.65	7.59	7.61	7.84	7.9	7.26	7.04	7.77	8.08	7.94	7.64	7.42	7.52	7.25	7.62
SAR11_1283	2.44	2.66	3.03	2.38	2.73	2.84	2.8	3.75	3.36	3.57	2.83	2.83	2.7	2.96	2.83	2.63	2.69	2.67	3.18	2.47	2.11	2.51	2.77	2.83	3.19	2.72	3.12	2.84	3.09
SAR11_1284	5.38	5.11	6.3	5.64	5.49	6.93	5.65	6.43	6.06	6.7	5.46	5.43	5.17	5.96	5.27	5.07	4.83	5.07	5.49	4.35	5.09	5.47	6.09	5.55	5.46	5.51	5.6	5.51	5.58
SAR11_1285	6.64	6.6	7.29	6.65	6.87	7.53	6.75	6.46	6.3	7.08	6.7	6.65	6.05	7.41	6.05	5.86	5.86	6.53	6.33	5.36	5.6	5.67	6.66	6.43	6.34	6.52	6.32	5.95	6.21
SAR11_1286	3.94	4.02	4.14	3.79	4.09	4.19	4.1	4.29	4.42	4.54	4.52	4.43	3.78	3.34	4.05	3.92	3.93	3.75	4.28	3.05	3.53	3.45	3.82	3.7	4.03	3.81	3.76	3.78	3.97
SAR11_1287	2.31	2.36	2.95	2.41	2.59	2.77	2.56	2.76	2.31	3.44	2	2.57	2.38	2.38	2.56	2.04	2.19	2.53	2.51	2.05	2.02	1.87	2.31	2.12	2.7	2.25	2.71	2.2	2.3
SAR11_1294	6.75	6.76	7.2	6.94	6.94	7.02	6.79	7.28	7.44	7.11	7.24	7.37	7.19	6.99	7.64	7.23	7.05	6.81	7.23	7.25	7.42	7.17	7.53	7.36	7.49	7.65	7.51	7.35	7.4
SAR11_1295	5.18	4.96	5.43	5.44	5.34	5.58	5.52	4.98	5	5.28	5.79	5.83	5.38	5.86	5.6	5.29	5.39	5.31	5.47	6.12	5.72	6.7	7.11	6.57	5.59	6.26	6.26	6.17	5.94
SAR11_1296	8.19	8.22	8.59	8.22	8.26	9	8.34	8.56	8.74	9.11	8.28	8.48	8.49	8.29	8.85	8.54	8.4	7.91	8.37	7.25	7.94	7.89	7.73	8.25	8.83	8.87	8.74	8.73	8.85
SAR11_1297	7.33	7.49	7.25	7.27	7.47	7.6	7.45	7.61	7.49	7.37	7.04	7.08	7	6.65	7.19	7.32	7.33	7.54	7.58	7.71	7.07	7	7.29	7.36	7.58	6.44	7.01	6.81	7.05
SAR11_1298	6.42	6.66	6.1	6.68	6.66	6.84	6.63	6.16	6.58	6.88	6.39	6.36	6.65	6.1	6.85	6.67	6.71	6.62	6.58	5.79	5.85	5.55	5.57	5.95	7	5.77	6.65	6.54	6.68
SAR11_1299	4.64	4.75	4.14	4.67	4.76	4.29	4.73	4.14	4.63	4.24	4.41	4.52	4.55	4.74	5.01	4.88	4.05	4.47	4.82	4.02	4.48	3.47	4.78	4.56	5.19	4.63	5.04	4.88	4.67
SAR11_1300	7.04	7.09	6.65	7.36	7.34	6.59	7.31	7.07	6.94	6.71	6.96	6.36	6.76	7.81	7.59	7.74	7.28	6.98	7.31	7.44	7.57	7.79	7.32	7.28	7.62	7.56	7.96	7.63	7.8
SAR11_1301	1.82	1.87	1.87	1.92	2.13	2.06	1.7	2.03	1.7	1.79	2.13	2.06	1.9	2.39	2	2.31	1.85	2.08	2.01	1.84	2.07	2.26	2.45	2.45	2.12	2.02	1.87	1.76	2.25
SAR11_1302	9.11	9.26	9.11	9.23	8.82	8.78	9.09	8.35	8.09	8.26	7.7	7.56	8.05	9.29	9.86	9.99	9.67	9.13	9.63	7.84	9.05	8.13	7.78	8.26	10.06	10.3	10.46	10.5	10.29
SAR11_1303	7.02	6.96	6.99	7.25	7.44	7.2	7.6	6.74	6.98	7.24	7.39	7.38	6.97	7.59	7.3	6.95	6.8	6.94	6.98	6.53	6.38	6.35	6.94	7.2	7.32	7.34	7.31	7.38	7.42
SAR11_1304	6.56	6.25	6.43	6.16	6.33	8.34	6.55	6.52	6.36	7.34	6.74	6.85	6.57	6.62	5.82	6.56	6.3	6.36	6.51	6.63	7.05	6.88	7.5	6.95	6.1	6.68	6.45	6.34	6.48
SAR11_1305	8.07	8.33	8.85	8.55	8.81	9.05	8.57	8.31	7.95	8.62	8.38	7.96	7.97	8.9	8.77	8.83	8.44	7.85	8.58	5.62	6.61	6.52	6.77	6.89	9.07	8.49	9.08	8.95	9.01
SAR11_1306	7.42	7.76	8.31	7.88	8.28	8.09	7.82	7.75	7.59	7.79	7.43	6.46	6.67	6.53	8.08	8.05	7.8	7.31	8.13	5.63	6.3	4.97	6.07	6.2	8.22	6.89	7.86	7.15	7.75
SAR11_1307	8.57	8.99	8.65	8.53	9.09	8.19	8.63	8.07	8	7.86	7.24	6.98	7.18	7.83	8.5	8.72	8.52	8.26	8.94	6.52	7.09	7.22	7.61	7.24	8.84	7.99	8.44	7.83	8.4
SAR11_1308	9.4	9.58	8.83	9.67	9.62	8.32	9.28	8.3	8	7.96	7.46	7.02	7.62	9.04	9.03	9.43	9.15	9.04	9.26	6.33	7.6	7.12	7.47	7.4	9.2	8.14	9	8.38	9.11
SAR11_1309	9.09	9.3	8.3	9.16	9.02	8.11	9.02	7.8	7.91	7.94	7.65	7.27	7.74	8.67	9.06	9.1	8.46	9.09	8.84	5.21	6.73	6.88	7.01	6.99	9.05	7.91	8.5	8.47	8.72
SAR11_1310	9.38	9.45	9.13	9.7	9.37	9.13	9.51	9.14	8.82	8.82	7.73	7.73	8.98	9.67	10.06	10.11	9.79	9.32	9.68	8.11	9.21	8.86	9	9.07	10.17	10.49	10.7	10.69	10.62
SAR11_1311	8.93	8.91	8.5	8.96	8.79	8.81	9.13	8.61	8.47	8.43	7.58	7.49	8.4	8.53	9.48	9.62	9.2	8.68	9.33	7.65	8.21	7.46	7.79	7.85	9.47	9.34	9.61	9.22	9.71
SAR11_1313	6.34	6.25	6.22	6.46	6.6	6.7	6.6	6.36	6.77	6.83	7.07	7.15	6.34	7.19	6.35	6.47	6.13	6.34	6.25	6.66	6.48	7.1	7.74	7.05	6.76	7.02	6.68	6.32	6.74
SAR11_1314	6.29	6.75	6.57	6.8	7.04	7.64	7.24	6.72	7.13	7.83	7.22	6.47	6.71	6.54	6.42	6.71	6.12	6.3	6.3	6.36	6.35	5.59	6.75	6.81	6.94	6.58	6.93	6.58	6.71
SAR11_1315	7.36	7.44	7.6	7.78	7.76	7.6	7.75	7.43	7.66	7.73	7.65	6.95	6.85	6.51	6.58	6.97	6.96	7.11	7.17	6	6.69	8.04	7.97	7.07	7.07	7.67	6.91	6.6	6.84
SAR11_1316	9.27	9.25	9.44	9.22	9.2	9.47	9.2	9.49	9.16	9.2	8.43	8.66	9.16	8.85	9.03	8.93	9.08	9.14	9.14	8.52	8.35	8.19	8.15	8.34	9.18	8.8	9.04	8.73	9.21
SAR11_1317	6.31	6.35	6.14	6.41	6.58	6.01	6.27	6.43	6.4	6.49	6.04	5.98	6.61	5.62	6.1	6.19	6.1	6.23	6.36	5.48	4.09	5.44	6.16	5.86	6.24	5.86	5.79	5.49	5.86
SAR11_1320	2.07	1.95	1.83	1.68	2.02	1.74	1.76	1.77	1.87	1.85	2.2	2.12	1.95	1.97	1.92	1.98	1.95	2.04	1.51	1.92	1.77	1.95	1.93	2.6	2.01	2.35	2.12	1.88	1.95
SAR11_1321	6.45	6.3	5.82	6.05	6.36	5.51	6.32	6.17	5.91	5.62	5.63	5.73	5.44	6.03	5.69	5.99	5.76	6.67	6.1	5.44	5.35	5.64	5.99	5.65	5.8	5.77	5.57	5.72	5.78
SAR11_1322	4.64	4.76	3.98	4.41	4.87	4.19	5.04	4.43	4.97	4.92	5.22	4.9	4.25	4.76	4.57	4.87	4.39	4.92	5.12	4.84	5.07	5.03	5.11	5.13	4.61	4.78	4.5	4.6	4.46
SAR11_1323	4.38	4.54	4.45	4.44	4.6	4.3	4.57	4.91	5.03	5.13	4.8	5.31	4.62	3.98	4.95	4.89	4.79	4.58	4.83	4.15	4.54	3.78	3.82	4.06	4.76	4.45	4.17	4.53	4.25
SAR11_1324	7.4	7.48	7.59	7.82	7.41	8.07	7.96	7.82	8.24	8.65	8.32	8.44	7.9	7.23	8.39	8.05	7.83	7.44	7.73	6.98	6.95	7.23	6.77	7.17	8.26	7.13	7.96	7.62	7.82
SAR11_1325	4.59	4.52	4.62	4.87	4.67	4.71	4.56	4.71	4.67	4.43	4.72	4.73	4.58	4.77	4.99	4.65	4.42	4.53	4.52	4.51	4.84	4.71	4.51	5.1	4.91	5.08	5.09	4.79	4.86
SAR11_1326	6.54	6.64	7.14	6.57	6.61	6.85	6.71	7.01	6.91	6.57	6.66	6.7	7.29	6.86	7.34	6.92	6.87	6.67	6.81	7.6	7.27	7.06	6.98	7.6	7	7.32	7.25	7.58	7.27
SAR11_1327	7.8	8.05	7.89	8.16	7.97	7.91	8.08	8.13	8.28	8.06	7.56	7.89	8.66	7.71	8.84	8.63	8.24	8.12	8.38	9.04	9.19	8.01	7.6	8.74	8.8	8.58	8.95	8.99	8.72
SAR11_1328	6.28	6.36	6.69	6.27	6.64	7.04	6.4	6.52	6.26	6.72	6.23	6.15	6.54	6.53	6.12	5.98	6	6.25	6.04	5.18	5.04	5.22	5.26	5.97	6.17	5.48	6.12	5.83	5.89
SAR11_1329	1.96	1.9	2.3	1.61	2.23	2.18	2.13	2.03	1.8	1.88	1.68	1.54	1.73	1.89	1.93	1.94	1.53	1.97	2.25	1.53	1.88	1.56	1.89	2.22	2.12	1.86	1.89	2.03	1.95
SAR11_1330	4.34	4.12	4.48	3.77	4.23	4.03	4.09	4.38	4.54	4.7	5.22	5.74	4.92	4.94	4.98	4.37	3	4.05	4.4	4.2	3.84	5.68	6.26	5.83	4.52	5.59	5.1	5.56	5.03
SAR11_1331	3.9	3.39	3.61	3.66	3.7	3.58	3.88	3.71	3.9	4.42	4.63	4.25	4.05	4.36	3.83	3.42	3.52	3.81	3.38	4.36	5.38	4.15	4.63	5.06	3.97	4.83	4.1	4.33	3.71
SAR11_1333	5.79	6.43	6.47	6.35	6.58	7.08	6.15	7.02	6.92	7.54	6.72	6.6	6.59	5.66	6.65	6.82	6.68	6.24	6.62	5.46	5.8	5.89	6.39	6.27	6.62	5.82	6.5	6.47	6.3
SAR11_1334	6.51	6.98	6.7	6.88	7	7.24	6.8	6.77	6.68	7.3	6.8	6.58	6.21	6.06	7.21	7.36	7.29	6.69	7.27	3.67	5.15	3.9	4.55	5.71	7.29	6.11	6.87	6.27	6.32
SAR11_1335	8.2	8.47	8.38	8.37	8.64	8.52	8.57	8.3	8.32	8.65	8.45	8.64	8.18	8.09	8.98	8.96	8.94	8.5	9.06	7.7	8.07	7.48	8.01	7.99	9.06	8.32	8.93	8.62	8.82
SAR11_1337	7.53	7.6	8.36	7.77	7.94	8.41	7.93	7.72	7.4	8.04	7.97	7.6	6.98	8.19	7.69	7.16	7.6	7.47	7.65	5.71	6.44	5.9	6.11	6.47	7.64	6.9	7.41	7.1	7.35
SAR11_1338	6.25	6.34	6	6.34	6.42	6.44	6.32	5.91	6.03	6.35	6.1	5.82	6.03	6.14	6.12	6.24	6.05	6.16	6.36	5.63	5.82	6.29	6.3	6.45	6.64	6.33	6.52	6.09	6.18
SAR11_1339	6.28	5.97	6.77	5.76	6.06	6.03	6.34	5.57	5.75	5.51	6.38	6.22	5.41	6.41	5.91	5.85	5.83	6.17	6.1	6.63	6	6.35	6.71	6.29	5.86	6.07	6.08	5.88	6.19
SAR11_1340	4.22	3.53	4.16	4.27	4	4.53	4.12	5.29	5.57	5.05	5.37	5.34	5.46	5.06	4.91	4.99	4.21	4.65	4.12	5.74	6.38	6.73	7.14	6.79	4.67	6.47	5.53	6.02	5.17
SAR11_1341	3.97	4.24	4.38	4.19	4.16	4.22	4.19	4.81	4.85	4.67	4.11	4.06	4.52	4.11	4.36	4.05	3.87	4.08	4.63	3.76	4.52	4.77	4.53	4.78	4.29	4.29	4.33	4.29	4.22
SAR11_1342	2.4	2.05	2.75	2.55	2.49	2.53	2.63	3.12	2.93	3.26	3.29	3.44	2.81	2.43	2.8	2.98	2.7	2.66	2.83	3.02	3.34	4.44	3.94	3.97	2.92	3.33	3.01	3.3	2.95
SAR11_1343	6.49	6.31	6.52	6.68	6.58	6.65	6.68	6.28	6.19	6.26	6.6	6.68	6.55	6.41	6.53	6.73	6.6	6.74	6.8	6.51	6.51	7.34	7.33	7.32	6.73	7.06	7.15	7.17	6.88
SAR11_1344	3.84	3.83	3.62	3.5	3.74	3.6	3.79	3.94	3.7	3.92	4.68	4.92	3.83	3.43	3.88	4	3.71	3.93	3.64	4.78	4.49	4.66	5.27	5.03	3.97	4.22	4.2	3.96	4.41
SAR11_1346	10.16	10.2	10.23	10.12	9.81	9.93	10.23	9.37	9.53	9.8	9.56	9.3	8.8	10.09	9.76	9.79	9.97	10.13	9.94	8.56	8.95	8.9	8.53	8.79	9.73	9.06	9.78	9.33	9.57
SAR11_1347	4.35	4.5	4.2	4.35	4.31	3.85	4.45	4	4.54	3.89	4.99	5.6	4.65	4.65	4.3	4.38	4.15	4.53	4.11	6.27	5.14	5.28	6.26	6.27	4.51	5.45	4.72	5.12	5.23
SAR11_1348	6.46	6.87	5.61	6.58	6.64	6.07	6.61	5.39	5.82	5.86	6.34	6.11	6.02	5.92	5.62	5.9	6.43	6.17	6.17	6.66	6.52	7.2	7.58	7.09	5.9	5.86	6.12	6.23	6.17
SAR11_1349	7.16	7.63	6.25	7.34	7.43	5.93	7.34	6.09	6.03	5.48	5.98	5.54	5.44	6.84	6.34	6.7	6.77	7.14	7.01	5.96	6.13	6.3	7.27	6.87	6.6	6.67	6.47	6.03	6.48
SAR11_1350	6.81	7.21	7.01	6.96	7.4	7.02	7.36	6.42	6.58	6.65	6.63	6.24	5.88	6.39	6.43	6.49	6.87	6.94	6.86	5.56	5.82	6.67	7.21	6.72	6.7	6.72	6.59	6.3	6.57
SAR11_1351	5.47	5.69	5.92	5.67	6.13	6.05	6.02	5.41	5.8	6.37	6.07	5.93	5.42	5.24	5.6	5.54	5.82	5.62	5.82	5.7	5.03	5.96	5.38	5.78	5.62	5.58	5.61	5.51	5.55
SAR11_1352	3.28	3.68	3.56	3.27	3.28	3.61	3.22	3.28	3	3.47	3.85	3.12	3.04	3.28	3.57	3.14	2.95	3.28	3.2	2.96	2.71	2.93	3.39	3.6	3.51	3.22	3.1	3.28	3.24
SAR11_1353	1.7	1.99	2.21	1.8	1.99	1.97	2.15	1.94	2.01	1.97	2.07	1.89	2	2.21	1.92	1.94	1.69	2.12	2.07	1.67	1.8	2.26	2.38	1.74	2.2	1.94	2.01	2.14	2.22
SAR11_1354	1.72	2.05	1.79	1.84	1.69	1.87	2.01	1.94	1.77	1.65	2.02	1.7	1.88	1.84	1.85	1.99	1.48	1.8	1.87	1.77	2.73	1.87	2.57	1.86	1.87	2.36	1.73	1.87	2.01
SAR11_1355	6.49	6.1	5.1	6.16	6.29	5.45	6.32	5.35	5.53	5.94	6.26	6.24	5.56	6.01	5.87	6.61	5.87	6.05	6.49	6.43	5.75	6.83	6.66	6.28	6.11	5.92	5.96	5.88	6.09
SAR11_1356	8.38	8.49	7.49	8.23	8.56	7.63	8.59	7.76	7.65	7.54	7.7	8.1	7.37	7.1	8.15	8.88	8.37	8.21	8.46	7.76	7.42	8.29	8.33	7.82	8.25	8.06	8.1	8.21	8.22
SAR11_1357	7.55	7.79	7.37	7.61	7.95	6.97	7.54	7.35	7.3	7.1	7.14	7.01	6.64	6.92	8.42	8.27	7.98	7.5	8.19	5.57	6.21	6.38	6.84	6.5	8.35	7.27	7.97	7.82	8.04
SAR11_1358	7.28	7.55	7.33	7.46	7.77	7.41	7.27	7	7.38	7.4	7.38	7.14	6.63	6.51	8.34	8.47	7.98	7.38	8.1	6.19	6.32	5.99	7.01	6.63	8.2	7.19	7.78	7.78	7.76
SAR11_1359	8.53	8.95	8.87	8.56	8.95	9.02	8.7	8.5	8.59	8.86	8.7	8.57	8.14	7.8	9.48	9.56	9.08	8.35	9.13	7.46	7.04	7.17	7.21	7.43	9.46	8.08	9.36	8.7	8.93
SAR11_1360	6.61	6.69	6.41	6.45	6.54	6.33	6.4	6.35	6.08	6.47	6.3	6.25	5.81	5.67	7.13	7.5	6.69	6.17	7.15	5	5.17	5.49	5.66	5.68	7.21	6.33	7.05	6.78	6.87
SAR11_1361	9	9.17	9.18	8.85	8.93	8.97	8.83	8.29	8.2	8.5	8.12	7.94	8.27	8.83	9.46	9.36	9.1	8.69	9.1	7.5	8.07	7.66	7.09	7.58	9.46	9.36	9.87	9.86	9.67
SAR11_1362	6.03	6.08	5.23	5.59	5.75	5.24	5.7	5.25	5.22	5.43	5.58	5.9	5.52	3.89	5.45	5.88	5.6	6.19	5.6	5.14	4.62	4.25	4.73	4.98	5.62	4.87	5.07	4.85	5.11
SAR11_1363	3.42	3.33	3.23	3.25	3.04	3	3.4	3.2	3.39	2.76	3.85	3.29	3.51	3.09	3.45	3.9	3.37	3.59	3.61	3.72	5.23	4.88	3.29	4.53	3.32	4.07	3.87	4.01	3.8
SAR11_1364	5.06	4.87	5.2	4.6	4.56	4.84	4.75	5.23	5.14	5	4.83	5.1	5.75	5.3	4.87	4.97	4.49	4.71	4.62	4.83	5.18	4.94	4.92	4.58	4.75	5.2	5.24	5.55	5.19
SAR11_1365	4.72	4.82	4.39	4.54	4.4	4.06	4.51	4.62	4.23	4.18	4.22	4.12	4.44	4.44	4.13	4.72	3.85	3.96	3.99	3.68	4.09	4.24	3.48	4.08	4.48	3.82	4.35	4.11	4.04
SAR11_1366	6.33	6.3	6.45	6.21	6.46	6.4	6.56	5.99	6.06	6.45	6.34	6.25	5.52	6.49	5.55	5.6	5.6	6.29	5.99	5.53	5.59	6.3	6.25	6	5.79	5.74	5.72	5.17	5.47
SAR11_1367	6.91	6.92	6.69	6.44	6.86	6.82	6.9	6.78	7.1	7.12	7.1	7.7	6.67	6.37	6.63	6.92	6.71	6.74	6.76	7.06	6.53	7.11	6.73	6.95	6.63	6.67	6.98	6.99	6.66
SAR11_1368	8.5	8.78	8.58	8.64	8.74	8.85	8.72	8.27	8.39	8.73	8.75	8.76	8.02	8.28	8.47	8.2	8.54	8.51	8.31	7.96	7.83	7.61	7.59	7.76	8.48	7.85	8.46	8.26	8.34
SAR11_1369	8.04	8.16	7.64	8.17	8.3	7.73	8.24	7.05	7.63	7.37	7.89	8.1	7.48	7.89	7.4	7.63	7.76	8.28	7.93	8.21	8.22	8.14	8.62	8.64	7.53	8.3	7.69	7.64	7.67
SAR11_1370	6.56	6.44	5.8	6.15	6.45	4.86	6.36	5.2	5.62	5.47	6.16	6.22	5.97	6.99	5.87	6.14	5.6	6.37	6.2	6.72	6.54	6.36	7.51	6.78	5.99	6.63	6.3	6.61	5.95
SAR11_1371	4.95	4.5	4.23	4.55	4.67	3.99	4.51	4.18	4.31	3.83	4.46	4.8	4.08	4.17	4.43	4.48	4.75	4.93	4.92	4.65	4.75	4.66	4.9	4.89	4.45	4.49	4.16	4.44	4.34
SAR11_1372	5.58	5.6	5.04	5.12	5.54	4.89	5	5.32	5.77	5.09	4.77	4.94	5.41	4.62	5.61	5.8	5.76	5.56	5.82	4.67	5.44	5.35	4.35	5.35	5.27	4.86	5.06	5.08	5.27
SAR11_1373	9.42	9.62	10.15	9.6	9.8	9.97	9.76	10.38	10.48	10.2	9.8	9.67	10.23	8.95	10.22	10.31	10.08	9.36	10.16	9.95	10.06	8.95	8.97	10.33	10.05	9.49	9.9	9.52	9.88
SAR11_1374	8.54	8.56	8.68	8.36	8.82	8.87	8.68	9.27	9.5	9.36	8.83	8.68	9.46	8.4	9.29	9.36	9.11	8.54	9.21	8.86	8.97	7.44	7.78	9.4	9.18	8.18	8.99	8.57	8.87
SAR11_0414	3.24	3.42	3.57	3.29	3.19	3.47	3.39	4	3.77	3.32	3.24	3.47	3.92	3.63	4.56	3.89	3.78	3.69	3.93	3.45	3.48	3.67	3.7	3.83	4.37	3.87	3.97	3.99	4.22
SAR11_0401	8.77	8.63	9.56	8.71	8.74	9.5	8.52	10.09	9.99	9.99	9.89	10.15	10.3	9.14	9.95	9.78	9.5	8.85	9.08	11.33	9.86	9.65	8.77	9.58	9.68	9.43	9.86	10.06	9.79
SAR11_0400	9.86	9.75	9.89	9.52	9.6	9.84	8.91	9.22	9.22	9.59	9.79	9.67	9.57	10.66	8.7	8.94	8.72	9.32	8.72	8.82	8.92	9.1	8.88	9.03	8.93	10.23	10.55	10.27	10.44
SAR11_0399	9.97	9.63	9.92	9.66	9.22	8.96	9.24	8.77	8.32	8.22	8.7	7.83	8.43	10.05	8.55	8.76	8.42	9.22	8.39	8.2	7.54	7.63	6.66	7.38	8.7	9.73	10.1	10.27	10.16
SAR11_0394	5.87	5.86	6.36	5.79	5.92	5.83	5.68	6.76	6.77	6	5.58	5.83	7.12	7.03	6.98	7.14	6.78	5.93	6.21	6.86	7.02	6.61	6.53	7.06	6.83	6.73	7.07	7.15	7.14
SAR11_1215	2.61	2.7	2.56	2.62	2.58	2.16	2.46	2.8	2.62	2.74	2.73	2.94	2.86	2.66	3.22	2.99	2.97	2.57	2.81	3.12	3.02	3.25	2.76	3.15	3.08	3.27	3.18	3.27	2.57
SAR11_0302	7.52	7.34	7.03	7.48	7.35	7.07	7.63	8.41	8.44	8	7.83	8.26	8.58	6.64	8.85	8.93	8.49	7.71	8.32	8.32	8.08	7.59	7.81	8.07	8.59	7.9	8.22	8.27	8.16
SAR11_0301	4.21	4.33	4.08	3.99	4.12	4.13	3.85	4.1	3.57	3.79	3.82	4.17	3.68	3.35	4.16	3.76	3.83	4.18	3.84	3.92	3.55	3.69	3.75	3.82	3.77	3.34	3.52	3.16	3.41
SAR11_0295	2.04	1.99	1.9	1.97	2.13	1.97	1.99	2.01	1.99	2.07	2.2	2.08	1.99	1.99	1.97	1.97	1.69	1.8	2.09	1.94	2.24	1.86	1.99	2.23	2.07	1.72	2.12	1.76	1.84
SAR11_0277	4.79	4.93	4.1	4.53	4.8	4.72	4.48	5.25	5.47	5.47	5.17	5.32	5.77	4.69	5.66	5.57	4.87	4.56	5.07	5.44	5.3	3.65	4.7	5.47	5.37	5.38	5.37	5.53	5.27
SAR11_0276	3.33	3.82	3.81	3.7	3.56	3.66	3.41	3.56	3.59	3.47	3.68	3.96	3.76	3.43	3.55	3.68	3.56	3.48	3.58	3.64	3.48	4.53	3.68	3.63	3.71	3.56	3.51	3.61	3.36
SAR11_0201	5.34	5.37	5.52	5.88	5.58	5.57	5.44	5.43	5.36	5.34	5.51	5.22	4.91	5.47	4.62	4.96	4.7	5.27	5.34	5.24	5.19	4.93	5.89	5.34	4.83	5.7	5.15	4.79	5.13
SAR11_0176	3.08	2.78	2.43	2.99	2.56	2.61	3.09	2.76	2.66	2.9	3.19	3.49	2.78	3.46	3.04	2.74	2.78	2.68	2.65	3.16	3.7	2.95	3.9	3.81	2.92	4.08	3.31	3.47	3.13
SAR11_0171	4.36	4.65	4.97	4.12	4.39	4.63	4.29	4.22	4.22	4.49	4.56	4.64	4.39	4.71	4.55	4.47	4.27	4.16	4.51	4.21	4.27	4.21	4.34	4.06	4.78	4.46	4.94	4.64	4.68
SAR11_0141	4.94	4.92	5.24	5.04	5.15	5.73	5.18	5.92	6	5.77	5.45	5.51	5.92	5.8	5.88	5.94	5.88	5.08	5.39	6.14	6.23	6.44	5.99	5.89	5.6	5.78	5.86	5.84	5.81
SAR11_0140	1.84	2.27	2.61	1.87	2.02	3.07	2.33	2.77	2.8	2.87	2.15	2.08	2.42	2.15	2.27	2.86	2.62	2.18	2.16	2.39	2.24	1.95	1.93	2.34	2.51	2.02	2.53	2.12	2.12
SAR11_0138	6.3	5.82	6.82	5.97	6.16	6.76	5.76	7.38	6.55	6.82	6.43	6.63	6.79	5.8	6.49	6.34	6.37	5.98	6.11	6.93	6.69	5.88	5.83	6.08	5.81	6.15	6.34	6.63	6.5
SAR11_0132	1.99	2.67	1.97	1.89	2.06	1.92	2.28	1.98	2.01	1.83	1.55	1.88	2.05	2.13	2.68	2.8	1.85	2	2.17	1.52	2.15	1.96	1.57	1.8	2.16	2	2.12	2.63	2.17
SAR11_0069	5.19	5.21	4.96	5.14	5.17	5.3	5.03	4.82	4.9	4.65	4.62	5	5.12	4.89	4.75	5.07	5.14	5.35	5.2	4.87	5.07	4.74	5.03	5.03	4.93	4.87	5.03	5.08	5.01
SAR11_0067	2.15	2.01	2.04	1.8	1.93	1.9	1.66	1.73	1.95	1.47	2.1	2.17	2.03	1.98	1.98	2.31	1.87	1.88	1.98	1.77	2.06	2.52	2.17	2.23	2.04	2.26	2.42	2.13	2.27
SAR11_0055	3.72	3.83	4.3	3.75	3.69	3.88	3.84	3.47	3.43	3.91	3.73	3.08	3.35	3.96	3.6	3.34	3.69	3.94	3.69	3.38	3.5	3.45	3.25	3.43	3.97	3.29	3.53	3.88	3.64
SAR11_0052	2.58	2.7	2.12	2.5	2.38	1.86	2.42	2.26	2.23	2.3	2.34	2.28	2.27	1.9	2.32	2.51	2.4	2.5	2.48	2.04	2.16	2.5	2.77	2.26	2.35	2.25	2.23	2.14	1.98
SAR11_0046	2.41	2.66	2.64	2.54	2.76	2.42	3.18	2.32	2.19	2.25	2.4	2.46	2.19	2.29	2.58	2.7	2.87	2.62	2.79	2.54	2.72	3.57	2.58	2.96	2.66	3.06	2.89	3.13	2.9
SAR11_0045	4.88	5.13	5.08	4.73	5.05	4.97	5.51	4.56	4.87	4.75	4.64	4.17	4.78	4.11	4.87	5.32	4.77	4.96	5.15	3.58	4.62	4.41	4.87	4.93	5.05	4.63	4.72	4.79	4.74
SAR11_0042	2.24	2.31	2.1	2.42	2.58	2.37	2.9	2.34	2.19	2.29	2.42	2.76	2.14	2.04	2.42	2.88	2.22	2.81	2.45	2.2	2.48	2.34	2.31	2.96	2.63	2.39	2.61	2.31	2.82
SAR11_1332	1.82	1.87	1.77	2.13	1.93	2.03	2.13	1.97	1.85	1.77	1.95	2.23	1.78	2.01	1.96	1.97	1.95	1.72	2.34	2.28	2.11	1.79	1.95	2.3	1.91	1.95	1.63	1.95	2.08
SAR11_1318	7.47	7.56	7.24	7.53	8.09	7.3	7.6	7.18	7.5	7.67	7.69	8.08	7.53	8.02	7.51	7.49	7.26	7.72	7.34	6.8	7.11	6.5	7.63	7.41	7.54	7.14	7.53	7.49	7.45
SAR11_1275	4.92	5.07	5.41	4.59	4.9	5.26	4.67	4.65	4.72	5.12	5.27	5.24	4.5	4.43	4.46	4.55	4.87	4.86	4.78	5.59	5.61	5.95	5.61	5.28	4.52	4.95	4.71	5.28	4.89
SAR11_1267	2.45	2.13	2.2	2.33	2.67	2.24	2.43	2.09	2.33	2.13	2.22	2.13	2.17	2.2	1.62	2.04	1.9	2.29	2.23	1.73	2.18	2.02	2.03	2.13	2.23	2.17	1.98	1.85	2.06
SAR11_1258	7.87	8.06	7.6	7.71	7.93	7.5	8.05	7.04	6.84	7.21	7.12	6.99	6.58	6.99	6.28	6.25	6.97	7.85	6.98	6.59	6.03	6.97	7	6.88	6.45	6.78	6.3	6.57	6.31
SAR11_1257	6.65	6.77	6.01	6.61	6.87	6.27	6.86	5.67	5.71	5.86	6.4	6.11	5.19	5.79	5.33	5.25	5.37	6.39	5.61	5.42	5.1	5.34	5.88	5.82	5.6	5.73	5.07	5.26	5.05
SAR11_1256	2.07	2.23	2.52	1.69	2.2	1.94	2.25	1.81	1.98	2.07	2.4	2.32	1.88	2.79	1.99	2.14	1.86	2.1	1.77	1.55	2.19	1.96	3.15	2.92	1.86	2.33	1.92	2.12	2.5
SAR11_1249	8.37	8.06	8.29	7.84	7.94	8.3	8.15	8.51	8.19	7.76	7.9	8.34	7.64	8.96	8.42	8.02	8.78	8.2	8.65	7.95	7.78	7.78	8.18	8.07	8.42	8.13	8.31	8.27	8.29
SAR11_1248	3.79	3.97	3.92	3.5	4.1	4.24	4.04	4.16	4.06	4.19	4.32	4.49	3.8	4.41	3.82	3.87	3.58	4.05	3.98	4.15	4.01	4.59	4.93	4.4	4	4.41	3.77	4.09	4.13
SAR11_1232	2.54	2.98	2.5	2.57	2.5	2.89	2.64	2.44	2.56	2.68	3.15	3.91	3.04	2.75	2.55	2.69	2.08	2.6	2.21	2.47	2.35	2.71	2.82	3.16	2.98	2.92	3.16	2.6	2.93
SAR11_1230	2.35	2.34	2.45	2.28	2.19	2.22	2.33	3.08	2.47	2.73	2.74	2.51	2.96	2.62	2.69	2.49	2.18	2.32	2.51	2.39	2.94	2.47	2.97	2.96	2.3	3	2.69	2.59	2.38
SAR11_1225	4.59	4.54	4.51	4.52	4.51	4.32	4.58	4.58	4.64	4.12	4.35	4.32	5.21	5.03	4.85	4.58	4.21	4.54	4.56	4.43	4.8	5.04	5.5	5.14	4.52	4.55	4.94	4.92	4.7
SAR11_1220	2.17	2.13	2.57	1.88	2.09	2.1	1.97	2.13	2.03	1.74	1.91	1.47	2.1	2.13	2.23	1.89	1.84	1.87	2.39	1.52	1.92	2.2	1.99	1.93	2.44	1.76	1.74	2.07	2.51
SAR11_1219	7.09	7.35	6.65	7.45	7.42	6.85	7.51	7.27	7.41	6.67	6.36	6.42	8.78	7.75	7.69	7.74	7.33	7.3	7.24	8.11	8.14	7.56	7.23	7.95	7.5	7.12	7.45	7.06	7.3
SAR11_0936	3.07	3.06	3.06	2.54	3.08	3.24	2.97	3.06	3.25	2.81	2.77	2.73	3.19	2.82	3.21	2.81	2.99	2.97	3.23	2.72	3.45	3.37	4.26	3.79	2.67	3.06	3.36	3.06	2.78
SAR11_1212	2.67	2.77	2.85	2.17	2.51	2.38	2.53	2.53	2.26	2.18	2.49	2.67	2.39	2.54	2.43	2.51	2.19	2.79	2.54	2.14	2.49	2.31	2.92	2.51	2.73	2.36	2.78	2.78	2.56
SAR11_1190	6.73	6.77	6.85	6.63	6.7	6.5	6.59	6.5	6.27	5.74	5.9	5.72	7.24	6.3	6.13	6.39	6.51	6.6	6.29	6.87	7.14	6.85	7.38	7.19	5.71	6.43	6.38	6.03	6.18
SAR11_1188	4.9	4.77	4.39	4.64	4.72	4.47	4.64	5.04	5.45	4.61	4.84	5.09	5.93	4.77	4.78	5.13	4.89	4.66	5	5.17	5.98	5.28	5.91	5.77	5.3	5.25	5.27	5.19	5.34
SAR11_1185	3.43	3.38	2.96	3.3	3.69	3.06	3.26	2.73	2.76	2.95	4.1	3.86	2.69	2.85	3.11	2.76	2.56	3.06	2.92	2.62	4.09	3.81	4.59	4.59	3.15	3.52	3.53	3.06	3.19
SAR11_1182	2.01	2.25	2.49	2.32	2.3	2.16	2.29	2.07	2.11	2.72	2.79	2.96	2.2	2.04	2.14	2.28	1.98	2.16	2.11	2.06	2.24	2.53	2.2	1.98	2.07	2.27	1.98	1.89	2.08
SAR11_1181	5.48	5.62	5.23	5.24	5.36	5.4	5.32	4.95	4.4	4.38	4.42	4.36	4.47	5.49	4.16	4.59	4.84	5.16	4.84	4.24	4.44	4.09	4.87	4.53	4.76	4.68	4.81	4.79	4.8
SAR11_1172	3.69	9.39	9.86	4.18	9.28	9.27	3.9	9.96	9.26	9.28	8.42	8.43	9.22	3.69	9.76	9.95	9.77	4.45	9.67	7.34	7.66	6.49	6.13	7.99	9.96	8.7	9.59	9.04	9.52
SAR11_1170	4.29	6.24	5.59	4.18	6.23	5.87	4.3	6.13	6.12	5.91	5.56	5.89	5.78	4.13	6.55	6.41	6.32	4.67	6.49	5.63	5.79	5.16	5.45	5.78	6.55	5.85	6.17	5.95	6.28
SAR11_1163	6.93	5.78	7.1	6.37	6.06	8.17	6.47	10.06	10.08	9.46	8.25	9.17	10.61	7.51	7.81	7.51	7.15	7.15	7.35	10.3	10	8.76	7.9	10.19	7.31	7.24	7.05	7.36	7.15
SAR11_1084	2.61	2.47	2.98	2.48	2.43	2.8	2.44	2.33	2.1	2.26	2.56	2.72	1.93	3.06	2.53	2.21	2.18	2.36	2.43	2.34	2.21	2.43	2.89	2.42	2.17	2.64	2.2	2.56	2.54
SAR11_1071	5.6	5.71	5.12	5.59	5.61	5.13	5.65	5.37	5.28	5.2	5.27	5.31	5.4	6.07	5.7	6.06	5.49	5.89	5.56	6.06	5.36	5.43	5.67	5.47	6.01	5.41	5.84	5.72	5.66
SAR11_1021	4.1	3.97	4.01	3.98	3.99	4	4.01	4.55	5.03	3.86	3.15	4.05	5.71	4.18	5.59	5.7	4.86	4.13	5.18	5.88	4.46	5.29	4.06	5.5	5.54	4.68	5.49	5.59	5.21
SAR11_1011	2.5	2.19	2.91	1.85	2.13	2.86	2.55	3.16	3.09	3.06	2.64	3.32	3.11	2.77	2.58	2.7	2.54	2.35	2.56	2.46	1.92	1.77	2.37	3.08	2.7	2.26	2.68	2.93	2.49
SAR11_0989	1.8	1.86	2.03	2.18	1.92	1.75	1.94	2.04	1.95	1.76	1.87	1.79	2.13	1.96	1.98	1.92	1.55	1.79	1.9	1.59	2.22	2.56	2.27	1.92	2.01	1.92	1.68	1.97	1.91
SAR11_0965	7.88	9.3	7.27	7.76	8.38	5.91	6.9	6.99	6.57	6.76	6.64	6.38	9.5	7.27	8.81	8.09	6.64	8.87	7.67	7.77	8.21	6.86	6.74	7.55	7.86	7.04	6.85	6.97	7.25
SAR11_0959	7.99	8.01	6.9	7.92	7.79	7.11	7.99	6.34	6.55	6.86	7.49	7.38	6.79	7.62	7.87	7.78	7.08	7.56	7.46	7.53	7.35	8.21	8.26	8.02	7.84	8.05	8.14	8.03	7.93
SAR11_0940	2.19	2.5	2.13	1.93	2.22	1.98	2.38	2.83	2.3	2.32	2.53	2.5	2.45	2.39	2.31	2.66	2.48	2.37	2.3	2.11	2.29	2.31	2.55	2.25	2.48	2.36	2.21	2.13	2.25
SAR11_1218	6.75	6.63	6.79	6.36	6.51	6.61	6.19	7.35	7.76	6.35	6.5	6.59	8.86	6.96	8.12	7.85	7.35	6.61	7.27	8.73	8.82	8.47	8.01	8.81	7.51	7.96	7.82	7.83	7.87
SAR11_1217	7.28	7.1	6.88	7	7.42	7.24	7.22	7.41	7.44	7.12	6.94	6.87	7.88	7.29	7.74	7.65	7.44	7.31	7.47	8.1	8.08	6.89	7.18	7.86	7.62	7.48	7.76	7.77	7.65
SAR11_0935	5.12	5.38	4.22	4.85	5.23	4.8	5.31	4.77	5.13	5.25	5.3	5.23	4.68	5.29	4.88	5.05	4.62	5.33	5.17	5.13	4.82	5.5	5.57	5.6	4.86	4.65	4.73	4.97	4.8
SAR11_0934	6.76	6.81	6.22	6.83	6.84	6.27	6.9	6.39	6.86	6.55	6.85	6.4	7.22	6.78	6.78	6.6	6.63	6.78	6.74	7.13	7.54	7.92	7.77	7.61	6.83	7.46	6.9	7.17	6.92
SAR11_0933	5.54	5.5	5.16	5.43	5.68	5.25	5.36	4.75	5.1	5.02	5.79	5.08	5.13	5.49	5.27	5.33	4.96	5.42	5.33	4.93	4.85	4.93	5.23	5.56	5.22	5.3	5.13	5.26	5.13
SAR11_0932	2.67	2.68	1.94	2.48	2.41	2.15	2.37	2.33	2.33	2.26	3.33	3.12	2.7	2.3	2.36	3.12	2.64	2.9	2.62	4	3.65	3.36	4.48	4.75	2.57	4	3.24	3.59	3
SAR11_0930	4.19	4.41	4.19	3.71	3.56	3.88	4.49	3.52	4.13	3.59	4.8	5.2	3.9	3.67	3.69	4.41	4.02	4.99	4.26	4.98	5.4	6.33	6.79	6.33	4.38	6.36	4.52	5.23	4.76
SAR11_0931	2.16	2.68	1.98	2.34	2.53	2	2.34	2.14	2.08	2.31	2.31	2.25	1.8	2.14	2.17	2.51	2.19	2.43	2.76	2.77	1.91	2.32	2.66	2.74	2.48	2.05	2.21	2.22	1.85
SAR11_0929	4.87	4.65	4.83	4.74	5.11	5.35	5.17	4.57	4.72	4.91	5.36	5.49	5	5.31	4.81	4.65	4.86	4.94	5.19	5.43	6.04	6.49	6.69	6.02	4.89	5.91	5.52	5.51	4.98
SAR11_0901	2.57	2.17	2.12	1.95	2.14	2.12	2.23	1.96	2.34	1.94	2.31	2.32	2.16	2.04	2.34	2.17	1.78	2.28	2.17	1.85	2.05	2.21	2.1	2.11	2.21	1.86	1.81	2.08	1.85
SAR11_0877	2.18	2.02	2.31	2.03	1.93	1.93	2.38	2.01	1.85	1.98	1.86	1.89	2.02	2.16	2	2.01	1.69	2.06	1.91	1.72	1.93	1.94	1.98	1.79	1.71	1.86	1.98	1.98	2.01
SAR11_0871	8.22	8.2	7.85	8.08	8.06	7.88	8.14	8.01	8.16	7.63	7.69	7.7	8.1	6.88	8.7	8.55	8.52	8.52	8.49	9.4	9.01	8.9	8.59	8.94	8.55	9.14	9.05	9.15	9.11
SAR11_0867	7.4	7.29	7.33	6.88	7.44	7.33	7.17	7.55	7.16	7.36	7.25	7.51	7.11	6.79	6.34	7.15	7.33	7.2	7.49	7.22	7.52	7.81	7.86	7.64	6.92	7.77	7.24	6.93	7.29
SAR11_0863	8.32	8.23	8.4	8.43	8.55	8.71	8.37	9.12	9.36	9.14	8.49	8.74	8.93	7.58	9.31	9.58	9.35	8.47	9.57	8.01	7.86	8.03	8.02	8.54	9.2	8.23	8.81	8.44	8.68
SAR11_0862	7.73	7.82	7.58	7.96	7.8	8.03	7.85	8.28	8.59	8.21	8.11	7.98	8.4	7.38	9.14	9.12	8.91	8.08	8.89	8.16	8.55	7.44	7.72	8.32	8.93	8.14	8.7	8.56	8.6
SAR11_0861	7.04	7.21	7.42	7.45	7.34	7.53	7.32	7.82	7.89	7.5	7.13	7.11	7.93	7.48	8.48	8.62	8.71	7.62	8.37	7.71	7.76	7.52	7.67	7.92	8.42	7.67	8.7	8.32	8.51
SAR11_0860	1.7	2.11	2.19	1.82	2.05	1.97	2.38	2.41	1.81	1.87	2.49	2.26	2.24	1.84	2.29	2.06	2.09	2.12	2.29	1.96	2.04	1.89	2	2.63	2	2.54	2.1	2.4	1.95
SAR11_0859	7.79	8.17	7.6	7.93	7.79	8.14	8.1	7.76	7.76	7.93	7.62	7.54	7.75	7.89	8.07	7.76	7.76	7.96	7.81	6.8	6.23	6.56	6.53	6.88	7.98	7.04	7.55	7.4	7.72
SAR11_0846	5.47	5.71	5.69	6.06	5.99	6.28	5.83	6.1	6.34	6.28	6.43	6.36	6.58	5.18	6.24	6.28	6.09	5.83	5.93	5.83	6.03	6.69	6.95	6.57	6.07	6.47	6.21	6.26	6.22
SAR11_0845	6.65	6.63	6.57	6.65	6.85	7.06	6.59	7.24	7.57	7.27	7.41	7.57	8.12	6.63	7.55	8.58	7.33	6.51	7.33	8.31	7.89	8.01	8.35	7.96	7.5	8.24	7.82	7.84	7.78
SAR11_0820	3.88	4.07	4.27	4.19	3.75	4.04	4.04	3.85	4.01	3.99	4.33	4.8	3.71	4.08	4.01	3.41	3.57	3.74	3.51	4.63	4.18	4.14	5.5	4.94	4.01	4.31	3.96	4.1	4.2
SAR11_0815	2.67	2.23	2.4	2.04	2.16	1.96	2.15	2.38	2.33	2.25	2.63	2.48	2.66	4.25	1.96	2.17	2.24	2.22	1.94	2.52	2.46	3.88	2.76	3.24	2.21	3.23	2.2	2.57	2.69
SAR11_0795	7.89	7.8	7.07	7.97	7.77	7.21	8.16	8.5	8.35	8.37	7.32	7.74	8.13	6.19	8.1	8.48	8.13	8.18	8.1	7.12	7.18	6.46	6.3	7	8.14	7.41	7.58	7.41	7.6
SAR11_0788	7.48	7.39	7.25	7.18	7.57	7.53	7.26	9.57	8.98	8.82	7.45	8.36	8.91	6.95	8.29	8.41	8.38	7.56	7.98	6.19	6.62	6.45	6.24	6.72	8.48	7.75	7.8	7.78	8.07
SAR11_0787	5.24	5.09	5.16	4.81	4.94	5.1	4.71	5.93	5.66	5.32	4.44	4.66	5.76	4.99	5.23	5.29	5.42	5.18	5.3	3.38	5.27	5.27	5.6	5.86	5.53	5.23	5.33	5.54	5.33
SAR11_0777	4.52	4.54	4.19	4.57	4.35	3.75	4.42	4.33	4.42	4.19	4.9	5.13	4.13	4.17	4.57	4.61	4.14	4.92	4.39	4.66	5.1	4.86	5.58	4.79	4.39	4.74	4.76	4.92	4.86
SAR11_0776	5.33	5.29	4.84	4.82	5.76	4.54	5.39	4.6	5.06	4.67	4.28	4.05	4.31	5.1	4.83	4.61	5.12	5.22	5.3	3.57	3.71	4.16	4.55	3.92	5.02	3.89	4.74	4.29	4.87
SAR11_0774	7.56	7.62	7.15	7.92	7.48	7.3	7.39	6.97	7.3	7.29	6.96	6.85	6.96	6.94	7.15	7.31	7.29	7.5	7.46	6.19	6.21	6.21	7.29	6.67	7.37	6.88	7.21	6.88	7.19
SAR11_0773	8.38	8.36	7.81	8.63	8.35	7.91	8.46	7.62	7.96	8.1	7.75	7.88	7.88	7.99	8.23	8.34	7.84	8.46	8.23	7.21	7.58	7.53	7.66	7.68	8.36	7.67	8.13	7.82	8.17
SAR11_0772	7.59	7.63	6.37	7.67	7.25	6.39	7.6	6.72	6.69	6.6	6.69	6.48	6.36	7.07	7.53	7.69	7.03	7.62	7.28	6.05	6.58	6.68	6.33	6.55	7.52	6.98	7.26	7.18	7.24
SAR11_0771	7.49	7.4	6.2	7.57	7.15	6.19	7.3	6.52	6.79	6.62	6.2	6.36	6.07	6.54	7.26	7.32	7.14	7.49	7.11	5.85	6.08	6.21	6.73	6.65	7.49	6.85	7.19	6.65	7.1
SAR11_0770	8.13	8.13	7.94	8.31	8	7.64	8.2	7.72	7.51	7.68	7.11	6.91	7.17	6.86	7.86	8.25	8.06	8.08	8.24	6.12	6.61	6.6	6.69	6.8	8.16	7.32	7.91	7.56	7.97
SAR11_0769	10.99	11.04	10.63	11.18	10.39	10.58	10.92	10.39	10.09	10.24	9.35	9.38	9.83	11.14	10.67	10.71	10.67	10.94	10.66	8.74	9.32	9.08	8.94	8.9	10.86	10.02	10.85	10.35	10.74
SAR11_0768	7.99	8.15	7.98	8.4	8.55	8.41	8.52	8.18	8.61	8.65	8.46	8.12	8.39	7.67	8.12	8.23	8.12	8.14	8.32	7.79	7.76	7.78	8.37	7.65	8.17	7.98	8.04	7.95	8.09
SAR11_0767	4.5	4.33	4.28	3.95	4.79	4.71	4.62	4.48	4.8	4.81	4.47	4.21	4.68	5.01	4.86	4.99	4.52	4.28	4.68	2.97	4.11	3.82	3.65	4.25	4.98	3.8	4.52	4.53	4.03
SAR11_0694	4.85	5.15	4.83	5.28	5	5.01	5.14	4.33	4.97	4.82	5.11	5.12	4.92	4.67	4.89	4.66	4.83	5.3	4.93	5.26	5.15	4.43	5.49	5.38	5.08	5.57	5.2	4.91	4.88
SAR11_0693	3.71	4.06	4.29	4	3.99	4.14	3.88	3.84	3.59	3.82	4.17	3.78	3.81	4.09	3.44	3.62	3.63	3.36	3.65	3.63	4.46	4.44	4.82	4.61	3.81	3.51	3.92	3.61	3.86
SAR11_0636	5.7	5.14	5.66	5.59	5.46	5.77	5.53	5.68	5.69	6.01	6.61	6.85	5.56	5.73	5.69	5.93	5.2	5.49	5.54	6.47	6.41	6.88	7.03	6.6	5.5	6.27	5.93	6.18	6
SAR11_0623	6.77	6.9	7.17	6.46	6.87	7.23	6.82	7.54	7.84	7.74	7.33	7.51	7.29	6.01	7.59	7.88	7.46	7.03	7.47	6.49	6.48	6.54	7.16	6.88	7.69	6.93	7.01	6.71	6.91
SAR11_0573	2.29	2.35	2.03	2.21	1.89	2.15	1.97	2.18	2.08	2.14	2.38	2.16	2.06	2.16	2.04	2.25	1.88	2.06	2	1.69	2.04	1.82	2.28	1.99	1.99	2.02	1.94	1.89	1.69
SAR11_0569	7.28	6.94	6.65	7.18	6.77	6.63	7.17	6.76	7.13	7	7.45	7.64	7.46	6.85	7.75	7.33	7.46	7.46	7.53	8.05	8.18	7.87	7.65	7.84	7.33	7.61	7.49	7.57	7.51
SAR11_0567	6.29	6.47	6.46	6.15	6.35	6.11	6.4	6.55	6.38	6.1	6.67	7.4	6.62	6.39	6.59	6.36	6.56	6.8	6.32	7.48	7.11	6.75	7.11	7	6.52	6.72	6.6	6.78	6.69
SAR11_0565	6.4	6.28	6.05	6.16	6.01	5.56	6.21	4.98	5.27	5.32	6.01	5.61	5	5.87	5.91	5.58	5.56	6.36	5.65	5.61	5.85	5.53	6.12	5.38	5.54	5.84	5.5	5.65	5.52
SAR11_0561	2.33	2.37	2.08	2.01	2.07	1.84	2.17	2.18	2.57	2.19	2.2	3.16	2.24	2.43	2.44	2.4	2.2	2.4	2.71	2.08	2.22	1.95	2.41	2.67	2.4	2.8	2.54	3.03	2.74
SAR11_0560	8.17	8.05	7.53	7.69	7.66	7.36	7.87	7.58	7.69	7.46	7.39	7.72	8.04	7.23	8.18	8.2	8.02	8.08	8.2	8.58	8.27	7.93	7.6	7.88	8.1	7.76	7.85	7.89	7.91
SAR11_0559	6.18	5.82	6.29	5.59	5.72	5.92	5.93	5.97	6.18	5.93	6.7	6.31	6.39	6.53	6.04	6.16	6.16	6.1	5.93	7.58	6.86	6.28	6.6	6.85	5.98	6.51	6.42	6.88	6.67
SAR11_0558	2.22	2.43	2.4	2.1	2.07	2.09	2.38	1.84	2.47	1.95	2.34	2.23	2.66	2.09	2.74	2.38	2.31	2.51	2.7	2.76	2.44	3.02	2.62	2.44	2.35	2.32	2.58	2.64	2.78
SAR11_0557	3.76	4.46	3.85	4.11	4.41	3.64	4.3	3.84	4	3.56	4.37	4.49	3.97	4.1	4.01	4.01	3.88	4.03	4.01	4.6	4.37	4.26	3.89	4.51	4.01	4.07	4.01	4	4.26
SAR11_0556	2.63	2.31	2.14	2.49	2.23	1.97	2.23	2.22	2.28	2.31	2.27	2.31	2.17	2.23	2.34	2.12	1.99	2.57	2.35	2.18	2.18	1.95	3.16	2.67	2.45	2.61	2.17	1.87	2.19
SAR11_0555	2.8	2.9	2.86	2.79	2.78	2.97	2.58	3.06	3.12	2.52	2.46	2.78	2.73	2.62	3.25	2.78	2.86	3.66	3.18	2.5	2.74	2.66	2.87	2.82	2.84	2.49	2.58	3.03	2.82
SAR11_0552	2.78	2.6	2.73	2.35	2.71	2.03	2.39	2.8	2.68	2.57	2.26	2.68	2.89	2.91	2.78	2.85	2.65	2.57	2.56	2.71	2.73	2.42	2.56	2.73	2.82	2.77	3	3.13	2.93
SAR11_0551	4.31	4.34	4.13	3.91	3.93	3.69	4.14	3.47	3.52	3.62	4.69	4.62	3.92	4.55	4.19	4.01	3.61	4.16	4	4.23	5.48	4.8	5.6	4.94	4.28	5.34	4.42	4.44	4.01
SAR11_0550	4.57	4.56	3.95	4.49	4.49	4.37	4.51	4.07	4.63	4.34	4.7	4.64	4.67	4.44	4.56	4.03	4.25	4.97	4.3	4.56	5.07	4.25	4.59	4.46	4.34	4.49	4.21	4.44	4.45
SAR11_0549	2.9	2.92	2.4	2.6	2.52	2.3	2.9	2.18	2.3	2.42	2.34	2.48	2.13	2.86	2.54	2.5	2.57	2.8	2.5	2.92	2.6	2.84	2.58	2.82	2.75	2.64	2.37	2.63	2.32
SAR11_0548	4.37	4.53	3.75	4.6	4.17	4.04	4.46	3.36	3.97	3.94	4.48	4.58	3.72	3.76	3.72	3.99	4.04	4.62	4.11	4.34	3.76	4.65	4.45	4.29	3.94	3.52	3.74	3.78	3.75
SAR11_0547	2.88	2.73	2.88	2.58	2.77	2.72	2.73	2.92	2.94	2.75	2.78	3.26	2.77	3.17	3.02	2.94	2.85	2.8	2.63	3.08	3.43	3.38	3.08	2.99	2.73	3.05	2.74	3.02	2.84
SAR11_0546	2.34	2.37	1.8	2.25	2.15	2.15	1.8	2.37	2.38	1.93	2.23	2.23	2.87	2.07	2.54	2.43	2.25	2.21	2.38	2.9	3.11	4	3.25	3.03	2.29	3.3	2.57	2.46	2.47
SAR11_0544	1.92	1.85	1.76	1.91	2.09	1.76	1.93	1.79	1.99	1.94	1.73	2.14	1.71	1.78	1.96	1.94	1.69	1.7	1.94	1.51	2.09	2.01	1.76	2.38	2.19	2.08	1.98	1.87	2.11
SAR11_0543	2.33	2.73	2.16	2.1	2.24	2.29	2.33	2.23	2.48	2.33	2.2	2.61	2.5	2.19	2.81	2.73	2.47	2.15	2.57	2.25	3.08	2.65	2.73	2.47	2.57	2.8	2.54	2.97	2.43
SAR11_0542	6.46	6.05	6.31	6.2	6.12	5.9	5.98	6.57	7.19	5.86	6.25	6.67	7.64	6.56	7.36	6.77	6.91	6.66	6.5	7.94	7.18	6.36	6.44	7.41	6.84	6.68	6.8	7.03	6.94
SAR11_0540	5.19	4.9	5.73	4.15	5.08	5.06	4.36	6.23	5.62	5.35	5.19	5.86	6.37	5.09	5.45	4.94	5.43	4.97	4.99	5.81	5.9	4.72	4.84	5.89	4.95	5.05	4.75	5.37	5.2
SAR11_0535	2.07	2.02	2.12	1.92	2.42	2.27	2.07	2.11	2.13	2.05	2.1	2.01	1.75	2.1	2.04	2.41	1.81	2.2	2.26	1.94	1.94	1.94	1.88	2.22	2.25	2.44	2.06	2.15	2.14
SAR11_0534	6.09	5.86	5.63	5.84	5.78	5.79	6.2	5.91	6.22	6	6.58	6.7	6.74	6.72	6.44	6.43	6.11	6.17	6.04	7.17	7.58	6.67	7.44	7.17	6.35	6.81	6.67	6.64	6.81
SAR11_0533	2.68	2.49	2.88	2.68	2.94	2.74	2.92	2.69	2.55	2.52	3.13	3.22	3.11	3.29	3.11	2.72	2.93	2.62	2.68	4.32	3.06	2.75	2.86	3.39	2.81	3.86	2.99	3.37	2.99
SAR11_0532	2.29	2.98	2.4	2.55	2.7	2.15	2.76	2.33	2.57	2.25	2.69	2.74	2.69	3.11	2.67	3.27	2.1	2.85	2.65	2.6	2.57	2.68	3.34	3.28	2.46	3.29	2.93	3.05	2.92
SAR11_0527	9.26	8.84	8.72	9.33	9.02	8.6	9.17	8	8.15	8.06	8.96	8.77	8.06	9.56	8.29	8.27	8.7	9.31	8.5	8.91	9.15	9.73	9.79	9.12	8.32	9.22	8.6	8.64	8.56
SAR11_0526	7.09	6.93	6.57	6.9	6.88	6.56	6.95	6.33	6.77	6.97	7.07	7.53	6.62	6.84	7.03	6.71	6.84	7.15	6.83	6.99	7.71	7.22	6.88	6.88	6.73	7	6.56	7.06	6.54
SAR11_0525	5.44	5.31	5.18	5.02	5.38	4.94	5.43	5.31	5.1	5.28	6.04	6	4.96	5.59	5.29	5.46	5.07	5.28	5.4	6	6.19	6.16	6.68	6.08	5.43	5.6	5.58	5.42	5.35
SAR11_0524	1.93	2.29	1.99	2.23	2.14	2.17	2.28	1.87	2	2.09	2.01	2.2	1.84	2.15	2.37	2.21	1.83	2.08	2.27	2.21	2.16	2.2	2.7	2.34	2.53	2.38	2.33	2.35	2.6
SAR11_0501	4.32	3.9	4.09	4	4.06	4.31	4.19	3.53	3.49	4.02	4.17	4.03	3.57	4.35	3.92	3.92	3.99	4.39	4.17	4.42	3.99	3.99	4.56	4.46	3.97	4.03	3.83	3.75	3.87
SAR11_0435	2	2.16	2.04	1.94	2.27	2.24	2.07	2.29	2.42	2.26	1.99	2.08	2.89	2.2	3.11	3.02	2.25	2.42	2.25	2.58	3.27	2.47	2.32	3.22	3.04	2.26	2.88	2.57	2.7
SAR11_0049	2.08	1.95	1.85	1.7	2.18	1.8	1.94	2.05	2.05	1.79	2.58	1.77	2	1.82	2.18	1.82	1.62	2.02	2.07	1.59	1.86	2.18	1.81	2.21	1.95	1.86	1.81	2.12	2.16
SAR11_0078	6.33	6.19	7.44	5.96	6.33	7.56	6.01	8.76	8.11	8.44	7.02	7.69	8.72	6.11	7.74	8.01	7.52	6.14	7.33	6.08	6.16	5.83	4.92	6.09	8.02	6.96	7.59	7.49	7.63
SAR11_0267	5.56	5.33	4.77	5.43	5.32	4.7	5.68	5.09	5.18	5.13	6.1	6.27	5.59	5.7	5.9	6.39	5.74	5.93	5.84	6.66	6.58	7.03	7.27	6.96	6.42	7.07	6.48	6.65	6.26
SAR11_0268	4.82	4.38	4.37	4.54	4.19	4.13	4.82	4.37	4.23	3.86	4.8	5.06	4.53	4.61	4.85	5.28	4.79	4.6	4.8	4.4	5.29	6.48	6.01	5.67	5.29	6	5.16	5.31	5.44
SAR11_0269	4.27	4.17	3.16	4.5	4.07	3.32	4.45	3.32	4.27	3.64	4.27	4.38	3.75	4.27	4.57	4.8	4.45	4.59	4.43	4.9	4.4	5.45	5.86	5.24	4.84	5.28	5.17	4.93	4.9
SAR11_0270	6.59	6.24	5.36	6.62	6.26	5.43	6.28	5.5	5.33	5.06	5.5	5.96	5.9	6.32	6.76	7.15	6.51	6.54	6.54	7.27	7.34	6.69	7.37	7.19	6.96	7.12	7.07	6.85	7.05
SAR11_0271	7.06	7.13	6.97	7.57	7.01	6.63	7.3	6.56	6.4	6.28	6.44	5.65	6.78	7.32	8.17	8.3	7.86	6.96	7.75	7.11	7.14	4.12	6.85	6.77	8.22	7.45	8.47	8.01	8.32
SAR11_0424	7.15	7.19	7.04	7.02	6.99	6.57	6.96	6.84	6.75	6.55	6.56	6.7	6.71	6.92	6.74	6.76	6.5	6.86	6.58	6.6	7.15	6.39	6.55	6.66	6.74	6.38	6.77	6.76	6.96
SAR11_0451	2.05	1.95	2.08	1.79	1.92	2.17	1.98	1.87	1.99	1.88	1.87	2.04	1.84	1.97	1.97	1.73	1.64	2.35	1.95	1.62	1.75	2.03	1.95	1.75	1.82	2.04	1.92	1.84	2.19
SAR11_0471	9.49	9.32	9.72	9.27	9	9.33	8.95	10.22	9.97	9.79	10.43	10.34	10.31	9.38	10.29	10.07	9.72	9.57	9.59	11.36	11.13	11.01	10.61	10.73	9.69	10.11	9.84	10.32	10.06
SAR11_0764	5.42	5.26	5.3	5.43	5.48	5.52	5.29	5.63	5.76	5.33	5.52	5.65	5.98	5.89	5.79	5.98	5.6	5.28	5.83	6.14	6.66	7.24	6.33	6.93	6.03	6.72	6.46	6.73	6.37
SAR11_0780	7.05	7.01	6.17	7.37	7.05	6.61	7.16	6.42	7	6.88	7.41	7.33	6.94	7.01	6.7	7.01	6.76	7.11	6.97	6.99	7.27	7.95	8.32	7.86	7.15	7.78	7.42	7.3	7.27
SAR11_0792	3.24	3.5	3.09	3.23	3.08	3.14	3.28	3.27	3.46	3.33	3.46	3.45	3.78	3.82	4.04	3.88	3.34	3.14	3.51	3.1	3.26	2.95	3.72	3.39	4.12	3.84	4.18	3.96	3.92
SAR11_0793	7.34	7.18	7.13	7.14	7.42	7.42	7.36	6.71	7.11	7.35	6.77	6.57	7.57	8.81	7.55	7.36	7.45	6.65	7.29	6.79	7.61	6.84	7.04	7.37	7.59	7.53	8.26	8.37	7.9
SAR11_1014	7.34	7.15	7.28	7.29	7.38	7.23	7.35	7.43	7.47	7.37	7.54	7.8	7.61	7.74	6.86	7.02	7.18	7.34	7.04	7.89	7.71	8.42	8.22	7.78	6.98	7.73	7.22	7.5	7.51
SAR11_1018	1.95	2.13	1.94	1.77	1.87	2.04	1.97	2.18	2.02	1.89	1.93	2.55	2.77	2.2	2.83	2.79	2.1	1.96	2.28	2.34	3.12	2.84	2.45	2.45	2.36	2.36	2.92	3.2	2.69
SAR11_1167	7.54	7.37	6.96	7.52	7.31	7.22	7.48	8.16	8.46	7.72	7.61	7.86	9.03	7.04	8.42	8.58	7.74	7.43	7.61	9.31	9.3	7.86	6.85	8.16	8.16	7.92	8.49	8.25	8.32
SAR11_1174	4.91	4.55	4.37	4.52	4.58	4.06	4.43	4.24	4.6	4.94	4.4	4.64	5.08	4.81	4.54	4.54	4.17	4.3	4.09	4.56	4.94	4.71	4.6	4.85	4.21	4.37	4.56	4.21	4.55
SAR11_1175	6.25	6.16	5.99	5.99	6.1	6.13	6.44	6.02	6.22	6.1	5.47	5.55	6.58	6.05	6.16	5.95	5.73	6.09	5.81	6.46	6.28	5.4	5.77	6.18	6	5.57	6.37	5.96	6.28
SAR11_1176	7.64	7.42	6.45	7.11	7.01	6.39	7.21	6.29	6.24	6	6.43	6.18	6.7	7.47	6.01	6.23	6.03	7.11	6.25	6.71	6.76	7.35	7.81	7.37	6.14	7.06	6.63	6.91	6.84
SAR11_1177	6.88	5.78	3.98	5.56	4.98	3.76	5.47	3.69	3.6	3.23	3.85	3.88	3.61	6.84	3.44	3.43	3.49	5.84	3.81	4.02	4.48	3.87	5.57	5.28	3.48	4.82	4.06	4.48	3.97
SAR11_1178	9.58	9.33	7.92	9.03	8.75	7.25	8.24	6.35	5.61	5.77	6.8	6.41	5.94	9.57	4.77	5.23	4.64	9.28	6.08	6.28	6.93	6.99	8.1	7.54	5.51	7.4	6.43	6.28	6.37
SAR11_1179	8.43	8.35	7.57	7.99	7.79	7.08	7.41	8.76	8.33	7.33	6.78	6.75	9.34	8.56	7.8	8.1	7.84	8.1	7.72	10.28	9.99	9.11	8.44	9.72	7.45	7.64	7.72	7.81	7.88
SAR11_1180	3.86	3.75	4.08	3.84	4.1	4.07	3.71	4.09	4.25	4.35	4.22	4.21	4.16	4.26	4.34	3.87	3.89	3.87	4.12	4.11	4.02	3.78	4.38	4.45	4.52	3.93	4.15	4.28	4.27
SAR11_1233	3.97	3.57	3.46	3.69	3.99	3.73	4.08	3.77	3.89	3.8	3.9	4.29	4.43	3.73	3.73	3.92	3.56	3.98	3.67	3.66	3.91	3.87	4.39	4.65	3.91	4.22	4.16	4.1	4.05
SAR11_1239	5.87	6.11	5.64	5.99	5.9	6.04	5.99	7.04	6.92	6.02	5.96	6.31	7.82	5.87	6.23	6.73	6.55	6.71	6.42	7.76	7.53	6.7	7.06	7.16	6.29	6.48	6.36	6.42	6.64
SAR11_1292	8.81	8.97	8.68	8.73	9.13	8.19	9.02	9.04	8.83	8.34	8.3	8.41	8.45	8.28	8.76	9.02	9.13	8.75	9.35	8.19	8.3	8.17	8.23	8.35	8.86	8.21	8.64	8.13	8.48
SAR11_1312	2.08	2.28	2.23	2.41	2.37	2.15	2.21	2.36	2.12	2.52	2.85	2.49	1.91	2.3	2.96	3.25	2.36	2.29	2.8	2.32	2.24	2.35	2.52	2.62	2.99	2.99	3.16	2.74	2.75
SAR11_1319	5.14	5.28	4.5	4.95	4.98	4.47	5.29	4.61	4.52	5.1	5.07	4.92	4.93	5.03	4.66	4.58	3.88	5.37	4.65	5.09	5.55	4.75	6.14	5.82	4.84	5.08	4.86	4.8	5.28
SAR11_0043	3.62	3.74	3.88	3.33	3.65	3.51	3.68	3.44	3.19	3.5	3.99	3.81	3.21	3.9	3.78	3.49	4.03	4.27	3.86	4.14	3.07	3.65	4.09	3.91	3.44	4.1	3.52	4.28	4.07
SAR11_0272	6.42	6.38	6.74	6.67	6.65	6.62	6.58	6.88	6.41	6.54	5.76	6.35	7.07	7.83	8.14	7.98	7.51	6.51	7.55	7.7	7.93	6.9	7.27	7.69	8.19	8.76	9.17	9.15	8.8
SAR11_0273	7.18	7.1	6.98	7.38	7.25	7.66	7.21	7.97	7.92	7.75	7.4	7.66	8.5	7.07	8.72	8.36	7.91	7.36	7.89	8.42	8.76	8.27	7.5	8.01	8.28	8.39	8.69	8.91	8.62
SAR11_0274	6.22	6.17	5.46	6.01	6.64	5.58	6.3	6.16	6.21	5.89	5.62	6.34	6.59	6.05	6.78	7.08	6.81	6.09	6.7	7.13	7.42	6.99	7.1	7.11	6.6	6.57	6.68	6.7	6.61
SAR11_0393	3.23	3.09	2.8	2.37	2.78	2.28	2.48	2.36	2.63	1.92	2.58	2.92	2.08	2.8	2.13	2.69	2.29	2.63	2.8	2.24	2.46	2.66	2.62	2.53	2.52	2.31	2.67	2.39	2.45
SAR11_0445	1.85	2.19	1.96	1.83	2.03	2.07	2.07	1.75	1.85	1.95	3.1	2.41	2.13	2.22	2.14	2.19	2.13	2.12	1.78	2.29	2.85	3.08	2.51	3.39	2.29	2.95	2.2	2.3	2.18
SAR11_0461	2.06	2	1.77	1.87	2.17	1.86	1.95	1.78	2	2.39	2.26	1.79	1.98	1.79	2.01	1.55	1.96	2.16	2.2	1.88	1.99	2.4	2.2	2.04	2.21	1.91	1.86	1.96	2
SAR11_0564	6.04	5.72	6.2	5.59	5.47	5.96	5.52	5.4	5.1	4.84	5.16	5.1	4.96	5.82	5.38	5.37	5.9	5.67	5.56	5.4	5.19	5.45	5.45	5.45	5.13	5.09	5.12	5.33	5.44
SAR11_0631	3.29	3.08	3.39	2.78	2.39	3.13	3.36	3.29	3.2	3.29	4.62	4	3.12	3.26	2.65	3.29	2.42	3.4	3.06	3.53	4.05	3.44	5.32	4.87	3.15	3.63	3.45	3.68	2.89
SAR11_0642	6.89	6.89	7.03	7.31	7.26	7.3	7.16	7.29	7.34	7.32	7.49	7.32	7.46	7.61	7.71	7.84	7.56	7.02	7.36	8.08	8.86	8.41	8.26	8.47	7.73	8.13	8.2	8.3	8.16
SAR11_0655	6.03	6.14	6.42	6.43	5.83	6.42	6.23	6.03	5.89	5.74	4.9	4.92	5.84	6.4	6.96	6.93	6.69	6.02	6.76	4.85	5.48	4.95	4.88	5.65	7.02	6.55	7.16	6.99	6.96
SAR11_0656	7.5	7.44	7.65	7.39	7.7	8.03	7.47	7.74	7.72	8.04	7.57	7.54	7.65	7.63	7.75	7.89	8.02	7.7	7.86	7.44	7.55	7.48	8.34	8.07	7.93	7.75	7.68	7.51	7.64
SAR11_0657	7.7	7.97	8.51	8.09	8.18	8.8	8.29	8.64	8.62	8.69	8.48	8.44	8.42	7.81	8.59	8.54	8.77	8.09	8.81	8.22	8.28	8.99	8.87	8.94	8.69	8.4	8.46	8.22	8.21
SAR11_0658	4.44	4.63	4.7	4.1	4.92	4.93	4.67	4.5	4.93	4.92	4.69	4.53	4.44	3.88	5.04	5.37	4.89	4.63	5.23	4.23	4.51	5.11	5.38	5.06	5.13	4.77	5.03	4.53	4.19
SAR11_0659	6.37	6.43	6.3	6.48	6.56	6.31	6.49	6.71	6.69	6.63	6.83	6.77	6.32	5.9	6.63	6.9	6.81	6.39	7.06	6.3	6.43	7.01	7.49	7.12	6.85	6.67	6.75	6.56	6.96
SAR11_0660	8.79	8.74	8.33	8.83	8.88	9.02	8.92	8.69	8.98	9.35	9.45	9.62	8.84	8.51	8.97	8.83	8.55	8.86	8.47	7.55	7.53	7.22	6.84	7.85	8.92	8.16	8.8	8.65	8.65
SAR11_0677	2.32	2.55	2.78	2.01	2.16	2.43	2.17	2.76	2.78	2.55	2.78	2.93	2.73	2.51	3.05	2.65	2.29	2.48	2.19	2.19	3.42	2.54	2.68	2.8	2.52	2.54	2.57	2.73	2.88
SAR11_0691	6.67	6.52	6.7	6.78	6.61	6.74	6.72	7.09	6.88	6.93	6.59	6.72	7.24	6.98	7.49	7.17	6.85	6.34	7.05	7.39	7.68	7.85	6.93	7.72	7.21	7.53	7.84	7.79	7.65
SAR11_0794	11.59	11.81	11.78	12.14	11.95	12.06	11.98	11.9	11.9	12.21	11.77	11.34	11.73	12.12	12.24	12.02	12.17	11.73	12.03	11.09	11.5	10.91	10.47	11.6	12.25	11.9	12.11	11.93	12
SAR11_1013	2.17	2.1	2.1	2.32	2.33	2.5	2.3	2.29	2.74	2.77	2.75	3.15	3.19	2.3	2.51	2.54	2.17	2.16	2.18	2.12	2.77	2.25	2.73	2.66	2.66	2.41	2.14	2.27	2.29
SAR11_1015	5.53	5.45	4.95	5.43	5.35	4.51	5.36	5.41	5.66	4.78	5.4	5.8	5.84	5.21	5.25	5.47	4.89	5.68	5.13	5.91	6.23	5.57	5.98	5.65	5.37	5.72	5.42	5.54	5.7
SAR11_1016	2.75	2.9	2.78	2.21	2.74	2.6	2.71	2.64	2.58	2.49	2.4	2.67	3.06	2.79	2.38	2.64	2.36	2.74	2.5	2.61	2.49	2.6	2.64	2.46	2.74	2.64	2.77	2.63	2.82
SAR11_1017	5.14	5.01	4.95	5.21	5.01	4.68	5.28	5.04	5.31	4.83	6.07	5.54	5.6	5.61	5.36	5.28	5.03	5.29	5.11	6.12	6.19	6.17	6.42	6.08	5.41	5.53	5.6	6.1	5.87
SAR11_1161	8.51	8.08	8.3	8.63	8.15	8.58	8.34	9.68	9.65	9.2	8.13	8.66	10.58	8.07	9.36	9.03	8.83	8.5	8.8	10.03	9.72	8.95	8.45	9.74	9.1	8.83	9.13	9.08	9.08
SAR11_1162	7.94	7.61	7.77	7.73	7.59	7.88	7.89	8.74	8.93	8.43	8.06	8.7	9.88	7.77	8.51	8.13	8.07	8.23	7.93	10.03	9.6	8.79	8.17	9.39	8.04	7.97	8.13	8.34	8.24
SAR11_1165	4.49	4.13	4.86	4.55	3.91	4.48	4.03	6.06	5.95	4.98	4.62	4.96	6.45	4.74	5.29	4.59	4.35	4.52	4.43	6.87	6.66	6.05	5	5.98	4.54	4.87	4.9	5.19	4.76
SAR11_1166	2.05	2.01	1.77	1.82	1.69	2	2.06	2.07	2.08	2	2.03	2.82	2.08	2.14	2.24	1.99	1.96	2.07	2.11	2.1	1.93	2.46	2.6	2.15	2.25	2.48	2.27	2.57	2.08
SAR11_1168	11.57	11.63	11.25	11.59	11.16	11.13	11.3	11.63	11.32	11.15	10.66	10.53	11.67	11.42	11.78	11.58	11.45	11.37	11.32	12.18	12.21	11.96	12.03	11.76	11.65	11.81	11.88	11.96	11.76
SAR11_1169	4	4.16	4.37	3.91	4.35	3.94	4.05	4.37	4.61	3.88	4.23	4.36	5.37	3.99	4.87	5.04	5.22	4.38	4.98	5.11	5.1	5.23	5.11	5.41	5.04	4.5	5.08	5.29	4.89
SAR11_1187	6.27	6.46	6.37	6.39	6.57	6.59	6.41	6.39	6.42	6.15	5.44	5.59	6.44	6.44	6.49	6.48	6.5	6.46	6.54	6.63	6.58	5.37	5.88	5.95	6.34	6.01	6.72	6.3	6.42
SAR11_1214	1.92	1.93	2.17	1.98	2.2	1.83	2.08	2.02	2.1	2.19	2.32	2.85	1.92	1.75	2.18	1.82	2.09	2.3	2.34	2.64	2.3	2.8	3.13	2.34	2.48	2.69	2.13	2.46	2.1
SAR11_1216	5	4.9	4.79	5.13	4.92	4.98	5.36	4.81	5.04	4.93	5.35	5.23	5.35	5.66	5.13	4.86	4.54	5.08	5.12	5.42	6.13	5.59	7	6.17	5.07	6.19	5.71	5.81	5.58
SAR11_1288	4.75	5.05	5.07	5.13	5.39	5.68	5.25	5.62	5.86	5.85	5.52	5.05	5.65	5.53	5.63	5.42	5.81	5.37	5.29	5	5.36	5.39	5.62	5.78	5.77	5.62	5.91	5.53	5.61
SAR11_1289	7.05	7.15	8.04	7.13	7.22	8.34	7.58	7.73	8.14	8.53	8.31	8.15	7.92	6.38	7.82	8.11	7.92	6.96	7.86	6.86	7.29	7.16	7.18	7.6	7.97	7.18	7.68	7.19	7.24
SAR11_1290	8.51	8.52	8.43	8.66	8.43	8.3	8.54	8	7.72	7.79	6.97	6.83	7.88	8.83	9.1	9	8.68	8.24	8.76	7.38	8.19	7.74	7.61	7.75	9.21	9.42	9.69	9.73	9.56
SAR11_1293	6.44	6.61	6.98	6.07	6.48	7.32	6.45	6.5	6.66	7.08	6.62	6.94	6.62	5.9	6.55	6.61	6.57	6.38	6.56	6.28	6.52	6.17	6.74	6.74	6.83	6.63	6.76	6.42	6.43
SAR11_1375	8	7.87	8.62	7.92	8.14	8.69	7.73	8.62	8.65	8.83	8.51	8.48	8.74	8.64	8.65	8.44	8.49	8.13	8.46	8.76	8.9	8.84	8.5	8.73	8.18	8.45	8.52	8.73	8.56

## Sheet: Peptides
Peptide	Gene	SL.1	SL.1	SL.2	SL.2	SL.3	SL.3	SL.4	SL.4	SL.5	SL.5	SL.6	SL.6	SL.7	SL.7	SL.8	SL.8	SL.9	SL.9	SL.10	SL.10	SL.11	SL.11	SL.12	SL.12	SL.13	SL.13	SL.14	SL.14	SL.15	SL.15	SL.16	SL.16	SL.17	SL.17	SL.18	SL.18	SL.19	SL.19	SL.20	SL.20	SL.21	SL.21	SL.22	SL.22	SL.23	SL.23	SL.24	SL.24
VMNMSDAAEWAEVAMILTPDELQASIYK	SAR11_0001	24.7916	24.9658	25.1105	25.5236	25.0389	25.2819	24.5075	24.7572	25.4003	25.5944	24.0628	24.5542	25.1125	25.3298	24.2078	23.5413	24.8057	24.8585	24.1694	23.9224	25.0208	25.153	NA	NA	24.4885	24.5296	25.3388	25.3863	24.7418	25.2819	24.7593	25.2258	24.711	24.9766	24.6953	25.3022	24.6092	24.7997	24.0127	23.8059	25.2127	25.5787	25.4126	25.4519	25.149	25.2567	25.0772	25.18
MKEVLADIQSGK	SAR11_0001	25.7269	25.8574	25.926	26.1951	26.0994	25.7725	25.7427	26.1656	26.324	26.0657	26.2014	25.8849	26.1456	26.1901	25.0151	25.5113	25.3233	25.4031	26.2094	25.9217	26.0588	26.2431	26.0123	26.3023	26.0562	26.4114	26.8765	26.6057	25.4611	25.5051	25.8468	26.2445	25.7888	25.7451	24.7706	25.9523	26.7838	26.6216	25.8592	25.7005	25.8243	26.2773	26.3359	26.1897	25.6663	25.5517	25.7255	25.6701
DLALSYASAIGGGK	SAR11_0001	27.9073	28.1704	27.6148	27.7107	28.0965	27.9721	27.1799	28.1978	27.9984	27.4635	27.9876	27.7265	27.7493	27.7193	27.6103	27.9098	27.6328	27.663	27.3673	27.7337	27.5002	27.7397	27.7335	27.5891	27.4699	27.6571	27.985	27.4115	27.4545	27.4696	27.5238	27.759	28.0243	28.0013	27.6954	27.9873	27.8297	27.7226	28.1622	28.0777	27.597	27.7706	27.5978	27.5062	27.9992	27.9943	28.0451	28.1052
IAIFGYGSQGHAHALNLK	SAR11_0001	25.7521	25.7082	25.0743	24.9244	25.6916	25.189	24.39	25.8523	24.6571	24.7227	25.4178	24.7905	24.8383	25.1586	24.4885	24.3604	24.3975	24.566	25.4548	25.6431	24.7418	25.209	25.4396	24.1569	25.0887	25.4952	25.979	25.3043	24.9672	25.2056	25.2429	25.2587	25.3596	25.0565	24.0336	25.3061	26.3944	25.75	25.232	24.4243	24.0189	24.3835	25.6526	24.8399	24.9286	24.6358	24.6885	24.9062
EVLADIQSGK	SAR11_0001	NA	NA	NA	NA	NA	NA	NA	NA	NA	NA	NA	NA	NA	NA	NA	NA	NA	NA	NA	NA	NA	NA	NA	NA	NA	NA	NA	NA	NA	NA	NA	NA	NA	NA	NA	NA	NA	NA	NA	NA	NA	NA	NA	NA	NA	NA	NA	NA
DLADHPIEK	SAR11_0001	26.0248	26.402	26.4248	26.3632	26.432	26.4607	25.9304	26.0335	26.105	25.8407	26.6416	26.0278	26.0778	26.1473	25.4329	25.8258	25.583	25.7696	25.8691	25.8761	26.1145	26.1119	26.4841	25.8695	26.2397	26.2068	26.3205	26.2213	25.9171	25.6869	26.5127	25.9213	26.0207	26.1529	25.5547	26.4829	26.5258	26.5268	26.4327	26.1024	26.2596	26.3011	25.9379	26.1909	26.3225	25.9853	26.0427	26.0305
QGTSLAFAHGLNIHYK	SAR11_0001	25.0451	25.4094	24.7182	23.1254	24.9738	25.631	NA	NA	25.2421	25.5547	25.0029	24.731	24.8534	25.2195	23.5827	23.6288	24.6393	24.7673	NA	NA	NA	NA	NA	NA	23.4357	23.5683	25.1822	24.0707	23.91	25.1523	NA	NA	NA	NA	25.7032	24.2125	23.7667	23.3458	NA	NA	23.5584	22.477	25.3826	24.7556	24.6089	24.6406	22.8621	22.7753
DLDVFMVAPK	SAR11_0001	25.2751	25.6239	25.3329	25.5011	25.5041	25.1794	25.2687	25.2062	25.1425	25.3547	25.3195	25.0275	25.2068	25.2687	23.7041	24.9128	24.5889	24.6944	25.504	25.8639	25.2079	25.3504	25.1967	25.1749	25.5287	25.6511	25.5956	25.3147	25.2279	25.5041	25.4629	25.5937	25.9145	25.732	25.2331	25.3191	26.2391	25.7118	25.499	25.3576	25.2765	25.6549	25.2335	25.397	24.9883	24.9213	25.1418	25.1977
DADVDLIK	SAR11_0001	24.2687	24.2212	23.1659	23.6816	23.6395	23.363	NA	NA	24.6462	24.2637	23.844	23.5782	23.9516	23.8963	NA	NA	24.1883	24.1581	NA	22.3911	23.4901	23.3477	NA	NA	24.0286	24.4981	23.9443	23.575	24.1649	24.1085	23.6587	23.2963	NA	23.5955	25.9741	NA	23.7308	NA	23.0111	NA	22.8661	24.7751	24.0849	23.8962	24.289	24.3977	24.1616	24.3211
MFYEKDADVDLIK	SAR11_0001	26.1613	26.0395	26.0639	26.0693	26.4132	26.0091	26.04	26.0618	26.7629	26.396	26.4939	25.9328	26.2077	26.1841	25.7323	25.6171	25.598	26.0542	26.5103	26.3318	26.1677	26.2299	26.3918	26.1802	26.2476	26.2345	26.9641	26.6381	25.8129	25.461	26.0652	25.9962	26.5105	26.1436	25.8941	26.0956	26.7537	26.3932	26.8177	26.3837	26.2775	26.3389	26.7572	26.4836	26.1338	25.6279	26.1135	25.959
KDLADHPIEK	SAR11_0001	24.2457	24.2011	24.1641	24.3543	23.9275	24.083	23.489	23.8707	23.872	24.2101	23.8332	23.7034	23.8838	23.4407	23.7058	24.0134	23.7572	24.1073	23.9902	23.7499	23.6205	23.8234	23.3699	23.8831	24.4008	24.2767	23.4276	23.7288	23.9417	23.8942	23.6864	24.0963	23.9483	24.2656	23.5573	24.4632	24.2403	24.4202	23.9115	23.9391	23.8009	23.8125	23.8094	23.8188	23.8817	23.1317	23.8964	23.9674
AMMPWIGK	SAR11_0001	25.7018	25.9138	25.8732	25.9793	26.5635	26.3083	26.0273	25.9371	25.5136	25.4994	26.1718	25.7463	25.6949	25.6348	27.1595	27.0928	25.546	25.6809	25.8075	25.7667	26.0907	26.3208	24.5326	24.6837	24.4423	24.3632	25.7818	25.4979	26.1811	26.2473	26.1199	26.2076	25.4703	25.5814	25.2958	26.2842	25.7574	25.3436	26.3985	26.0611	26.506	26.1634	26.0454	25.7797	25.6143	25.828	26.4425	26.5909
VMNMSDAAEWAEVAMILTPDELQASIYKNHIEQR	SAR11_0001	NA	NA	27.0526	27.2055	26.9532	27.1691	26.5283	26.6054	23.3847	23.9617	NA	NA	NA	NA	26.6044	26.6587	NA	NA	26.5941	26.5686	26.9666	27.1038	24.7444	24.9844	25.4993	25.4576	24.3168	24.4726	NA	NA	27.055	27.2582	26.5179	26.7927	26.0426	27.1627	25.6479	25.8977	24.5891	24.7826	27.1253	NA	25.6724	26.3866	26.6004	26.8121	27.2111	27.2653
KLIDSDKS	SAR11_0001	24.9388	25.1043	25.237	25.4232	25.1716	25.2594	24.7955	25.1058	24.8217	25.6465	24.9214	25.1811	24.8066	24.8839	25.2749	25.1328	25.1857	25.0059	25.153	25.05	25.2328	25.2328	25.0096	25.1344	25.4577	25.4497	25.1363	25.3923	25.1627	25.1857	24.8708	25.3248	25.2614	25.2093	24.7108	25.0173	25.392	25.6004	25.2336	25.1936	25.2687	25.281	25.4969	25.3915	25.2838	25.0233	24.9234	25.0717
MKMFYEKDADVDLIK	SAR11_0001	NA	NA	25.2377	25.5874	24.9545	24.6855	24.6002	24.6674	NA	NA	NA	NA	NA	NA	24.3812	24.4507	NA	NA	24.8706	25.1549	24.5119	24.6908	24.2737	24.443	25.112	24.9289	NA	NA	NA	NA	25.1418	25.3119	25.5451	25.3669	25.2373	24.5665	25.3104	25.3133	25.4015	25.4421	25.1783	NA	22.9892	22.3923	25.4646	25.5234	25.7084	25.6544
MKEVLADIQSGKFTK	SAR11_0001	NA	NA	25.659	25.536	25.5011	25.3545	24.8728	24.7476	NA	NA	NA	NA	NA	NA	24.5917	24.5059	NA	NA	24.9531	24.8548	25.3723	25.3916	24.4774	24.2779	25.0704	25.388	NA	NA	NA	NA	25.1674	24.9901	25.1051	25.0167	24.0364	25.3381	25.1787	25.2909	24.8317	24.4843	24.9151	NA	23.7451	22.7009	25.15	25.0489	25.1926	25.1852
LIDARKDLDVFMVAPKGPGHLVR	SAR11_0001	NA	NA	NA	NA	NA	NA	24.3863	24.5437	NA	NA	NA	NA	NA	NA	24.7307	24.4491	NA	NA	23.7256	23.441	NA	NA	24.8238	24.4362	NA	NA	NA	NA	NA	NA	NA	22.7399	21.8536	23.036	22.8658	23.7844	NA	NA	21.4515	22.6609	NA	NA	NA	NA	NA	NA	NA	NA
LIDARKDLDVFMVAPK	SAR11_0001	NA	NA	25.3019	24.0887	23.7645	25.1901	23.9912	24.0786	NA	NA	NA	NA	NA	NA	24.4051	24.5231	NA	NA	25.2128	25.3653	25.0117	25.4337	23.6419	23.9031	21.8789	22.4063	NA	NA	NA	NA	25.5692	25.8154	25.5359	25.4563	25.847	25.3049	24.6235	24.3717	25.7484	25.9456	NA	NA	NA	NA	22.0877	22.1255	25.8043	25.8237
IKQGTSLAFAHGLNIHYK	SAR11_0001	NA	NA	26.6177	26.4773	24.9733	26.3572	24.1858	24.3524	24.4632	24.3004	24.3548	23.3177	23.8402	23.9047	26.2628	26.1472	23.198	22.5164	26.5722	26.5903	27.2731	27.0589	26.1389	24.7645	26.8805	26.7103	27.0235	26.8575	NA	NA	26.9511	26.6461	26.491	26.6693	26.5208	26.6097	26.6263	26.8239	24.6761	26.1815	24.1292	NA	24.8795	26.1498	26.0346	26.0287	26.5933	26.7981
EVVVALRDGSASK	SAR11_0001	NA	NA	25.2466	25.4566	24.3344	24.3865	23.7931	24.3374	NA	NA	NA	NA	NA	NA	24.5556	23.9308	NA	NA	25.0094	24.4868	25.0943	25.0572	23.8823	24.7506	24.499	24.377	NA	NA	NA	NA	25.0027	25.3917	25.0026	25.3935	24.6653	25.3242	24.679	25.5095	24.9959	24.379	24.2462	NA	NA	NA	23.6358	24.0942	24.9154	25.1975
KDLDVFMVAPKGPGHLVR	SAR11_0001	NA	NA	23.0397	23.5974	22.1456	22.5216	23.2209	23.5943	NA	NA	NA	NA	NA	NA	24.0203	23.6759	NA	NA	23.9669	23.9181	NA	23.3366	23.7473	23.8669	NA	NA	NA	NA	NA	NA	22.5549	NA	23.4836	22.4092	23.8212	24.202	23.0529	23.2832	23.3239	22.3366	NA	NA	NA	NA	NA	NA	23.6413	23.4103
DLADHPIEKVGAELR	SAR11_0001	NA	NA	24.7219	24.7395	24.9196	25.1408	24.975	24.8046	NA	NA	NA	NA	NA	NA	25.1391	25.1374	NA	NA	25.0341	24.9348	25.2177	25.1088	24.9862	24.8309	23.9277	22.8767	NA	NA	NA	NA	25.0325	24.9204	24.8427	25.0748	25.7653	25.2479	24.5288	24.5657	25.4304	25.7007	24.3645	NA	NA	NA	24.4836	24.7029	25.3177	25.0185
KDLDVFMVAPK	SAR11_0001	26.7471	26.6732	26.6068	26.5495	26.5198	26.3761	26.2635	26.5837	26.45	26.2128	26.7479	26.4962	26.417	26.2969	25.7255	25.8709	25.8923	25.8442	26.522	26.535	26.4047	26.4482	26.2203	26.4818	26.5656	26.5252	26.6885	26.5472	26.4447	26.1577	26.436	26.617	26.8756	26.8619	26.5111	26.2744	27.1064	26.6892	26.8877	26.5982	26.679	26.4544	26.5165	26.1844	26.4637	26.3596	26.4171	26.3725
AMMPWIGKK	SAR11_0001	NA	NA	24.1538	24.0063	23.993	24.3198	22.9487	22.8149	23.2615	23.3295	NA	NA	NA	NA	24.3765	24.5485	NA	NA	NA	NA	23.7837	23.7958	NA	NA	NA	NA	24.1085	24.185	NA	NA	23.1776	23.3839	22.1059	22.6299	22.4434	24.3528	22.4939	22.2693	23.649	23.1242	24.9794	NA	23.7678	23.6087	23.3938	23.3813	24.1955	24.1603
ARDLALSYASAIGGGK	SAR11_0001	NA	NA	24.2287	23.491	22.7009	24.1551	22.276	22.2323	NA	22.8225	NA	NA	NA	NA	23.385	23.4542	NA	NA	23.104	22.5898	NA	24.5597	23.2956	22.7738	23.6397	22.8952	22.2952	23.0099	NA	NA	23.5863	22.5328	NA	23.0368	22.1826	23.7412	23.0937	22.6797	NA	22.4927	23.172	NA	23.6406	22.0772	NA	23.718	NA	NA
DSGAKEVVVALR	SAR11_0001	NA	NA	24.4148	24.9512	24.6975	24.5411	23.3572	23.9768	NA	22.4944	NA	NA	NA	NA	NA	22.3964	NA	NA	23.8551	24.4895	24.6613	24.8628	NA	23.1278	25.1234	25.448	24.0793	23.77	NA	NA	23.6394	24.4313	24.3639	24.5192	22.6397	24.5997	25.4472	25.0094	23.6993	23.7414	23.7436	NA	24.2134	23.9736	24.0908	24.1632	23.923	23.8186
GGGVPCLFAVHQDGTGK	SAR11_0001	NA	NA	NA	NA	NA	NA	NA	NA	NA	NA	NA	NA	NA	NA	NA	NA	NA	NA	NA	NA	NA	NA	NA	NA	NA	NA	NA	NA	NA	NA	NA	NA	NA	NA	NA	NA	NA	NA	NA	NA	NA	NA	NA	NA	NA	NA	NA	NA
KDLDVFMVAPK	SAR11_0001	23.8322	23.2097	22.9847	23.0188	22.4016	NA	NA	NA	23.3414	23.5933	23.8418	23.9889	22.8834	22.0437	NA	22.4156	23.426	23.2224	23.2763	23.6327	22.205	23.5697	NA	22.2808	24.6518	24.4067	24.1585	23.7606	23.2138	22.8389	NA	22.4323	23.8731	23.6784	24.6068	22.9338	24.6058	24.5318	24.7342	24.5962	23.9146	23.2914	24.0608	23.1899	23.1671	22.9871	23.621	23.4567
DSGAKEVVVALRDGSASK	SAR11_0001	NA	NA	25.7212	25.4996	25.7118	25.0779	NA	24.4262	NA	NA	NA	NA	NA	NA	24.6298	NA	NA	NA	26.1392	25.1753	NA	26.2347	NA	24.6134	NA	NA	NA	NA	NA	NA	24.7084	25.4827	25.966	26.0874	24.1697	23.6535	25.4084	25.784	24.1366	24.3022	NA	NA	NA	NA	NA	NA	NA	24.7291
KDLADHPIEKVGAELR	SAR11_0001	NA	NA	21.6229	NA	NA	NA	24.3833	24.3617	NA	NA	NA	NA	NA	NA	24.8265	NA	NA	NA	24.0213	22.9977	NA	NA	24.6457	24.6789	NA	NA	NA	NA	NA	NA	23.5132	20.2223	21.9223	22.4622	23.0912	24.1895	22.2222	22.2012	21.3214	21.9139	NA	NA	NA	NA	NA	NA	NA	NA
MRKDLADHPIEK	SAR11_0001	NA	NA	NA	NA	NA	NA	20.3286	20.4262	NA	NA	NA	NA	NA	NA	NA	19.5857	NA	NA	NA	19.6828	NA	NA	20.9531	20.5668	NA	NA	NA	NA	NA	NA	NA	NA	NA	NA	NA	NA	19.7735	NA	19.6716	19.5431	NA	NA	NA	NA	NA	NA	NA	NA
IAIFGYGSQGHAHALNLKDSGAKEVVVALRDGSASK	SAR11_0001	NA	NA	21.9815	23.1665	NA	NA	24.2246	24.4379	NA	NA	NA	NA	NA	NA	24.7868	25.1325	NA	NA	24.8941	24.5123	22.1296	22.6002	24.3819	24.5306	NA	NA	NA	NA	NA	NA	22.4554	NA	24.3548	24.2299	NA	24.866	22.7156	23.4761	NA	22.4449	NA	NA	NA	NA	NA	NA	NA	NA
KKLIDSDKS	SAR11_0001	NA	NA	NA	21.9757	21.5482	21.8009	NA	21.2114	NA	19.7825	NA	NA	NA	NA	20.8418	21.0495	NA	NA	21.2817	21.6946	21.675	21.195	NA	21.2133	21.5195	21.6207	18.9612	19.9653	NA	NA	NA	21.6284	21.9544	22.0679	NA	22.2195	20.8155	18.8659	21.1961	21.4611	NA	NA	21.3417	20.6225	20.1428	20.3436	20.9745	21.8087
AMMPWIGK	SAR11_0001	24.0588	23.5028	22.7338	23.0312	NA	NA	22.9127	23.4733	24.0399	23.8409	23.8831	23.7442	23.0615	22.6512	24.2908	24.1015	23.7467	23.5397	NA	NA	23.8909	23.7489	NA	NA	NA	NA	23.8575	23.8117	23.5852	23.1459	22.4273	23.258	NA	NA	NA	23.9022	22.7225	22.3494	23.4389	23.7377	23.8754	23.4011	23.5989	23.4966	NA	NA	24.438	24.2538
IAIFGYGSQGHAHALNLKDSGAK	SAR11_0001	NA	NA	24.9682	24.466	24.4911	24.6756	23.04	23.2222	NA	NA	NA	NA	NA	NA	24.03	24.0729	NA	NA	24.433	23.4947	24.3257	24.2223	23.2012	22.1063	23.3132	24.465	NA	NA	NA	NA	24.6447	24.4272	24.6862	24.5636	22.8482	23.463	25.0348	25.1217	24.1704	24.0683	24.1	NA	22.5583	21.8851	24.2711	24.2508	23.9462	23.9597
KIAIFGYGSQGHAHALNLK	SAR11_0001	23.3022	23.3967	23.8786	23.651	23.4907	23.1437	NA	NA	22.5674	23.0514	23.8442	23.809	23.6637	23.7473	22.0637	NA	23.0999	21.488	22.98	21.8751	23.7253	23.5846	NA	NA	24.3014	24.4365	24.6822	24.3567	23.4105	23.8079	23.6088	23.4534	23.7504	23.5507	NA	22.4202	24.4085	24.1774	22.0881	22.4586	NA	NA	22.9933	23.7375	23.1211	23.6638	23.6731	23.5391
VMNMSDAAEWAEVAMILTPDELQASIYKNHIEQR	SAR11_0001	NA	NA	21.6841	NA	NA	NA	NA	22.5544	NA	NA	NA	NA	NA	NA	23.8942	24.3009	NA	NA	23.6573	22.434	NA	23.7981	NA	NA	23.753	NA	NA	NA	NA	NA	NA	23.4906	23.1243	NA	NA	24.6935	23.7936	24.3857	NA	NA	NA	NA	NA	NA	NA	NA	23.0578	23.1383
LIVDLIYEGGIANMNYSISNTAEYGEYVSGKK	SAR11_0001	NA	NA	23.1927	21.6444	NA	NA	NA	NA	NA	NA	NA	NA	NA	NA	NA	NA	NA	NA	NA	NA	23.043	22.227	NA	NA	21.2993	22.6838	NA	NA	NA	NA	NA	NA	NA	NA	NA	NA	21.7841	21.8942	NA	NA	NA	NA	20.8561	22.0223	23.3858	23.3067	21.2962	23.4555
VMNMSDAAEWAEVAMILTPDELQASIYKNHIEQR	SAR11_0001	NA	NA	23.4681	23.2569	NA	NA	NA	NA	NA	NA	NA	NA	NA	NA	23.5809	22.7575	NA	NA	23.1875	23.5218	NA	NA	21.9339	NA	NA	22.5331	NA	NA	NA	NA	23.4474	NA	NA	NA	NA	NA	22.5255	NA	NA	NA	23.2586	NA	NA	NA	NA	NA	22.7814	NA
LIVDLIYEGGIANMNYSISNTAEYGEYVSGK	SAR11_0001	NA	NA	NA	NA	NA	NA	NA	NA	NA	NA	NA	NA	NA	NA	NA	NA	NA	NA	NA	NA	NA	NA	NA	NA	NA	NA	NA	NA	NA	NA	NA	NA	NA	NA	NA	NA	NA	NA	NA	NA	NA	NA	NA	NA	NA	NA	NA	NA
MRKDLADHPIEK	SAR11_0001	NA	NA	22.9111	23.1982	22.7977	22.7434	21.6939	22.086	NA	NA	NA	NA	NA	NA	22.3591	22.6479	NA	NA	22.6639	23.2561	22.24	22.3439	22.4813	22.0191	21.58	21.8389	NA	NA	NA	NA	23.0899	23.0019	22.8795	22.9708	22.5282	23.1213	22.9432	23.3213	23.1435	23.1241	21.1241	NA	NA	NA	20.4543	21.7618	22.9082	22.9142
NGFETLTEAGYEPEMAYFECLHEVK	SAR11_0001	NA	NA	NA	24.0126	NA	NA	NA	NA	NA	NA	NA	NA	NA	NA	NA	NA	NA	NA	NA	NA	NA	22.2711	NA	NA	NA	NA	NA	NA	NA	NA	NA	NA	NA	NA	22.764	24.0366	24.4971	24.7977	NA	NA	NA	NA	NA	NA	NA	NA	NA	NA
VMNMSDAAEWAEVAMILTPDELQASIYK	SAR11_0001	23.968	21.9355	NA	NA	NA	NA	NA	NA	NA	24.1405	22.0501	23.966	23.1233	24.1291	NA	NA	23.6294	23.3396	NA	NA	NA	NA	NA	NA	NA	20.4094	24.0714	23.1968	24.1949	23.7188	NA	NA	NA	NA	NA	NA	NA	20.5065	NA	NA	NA	24.0254	NA	20.8956	NA	NA	NA	NA
VMNMSDAAEWAEVAMILTPDELQASIYK	SAR11_0001	21.6692	NA	NA	NA	NA	NA	NA	NA	23.3974	23.6482	21.5757	NA	23.5863	NA	NA	NA	23.8898	23.9135	NA	NA	20.4343	NA	NA	NA	NA	20.1476	23.6719	23.9544	23.7621	23.5971	NA	NA	21.0475	NA	NA	NA	NA	NA	NA	NA	NA	23.5283	NA	NA	NA	NA	NA	NA
VMNMSDAAEWAEVAMILTPDELQASIYK	SAR11_0001	NA	NA	NA	NA	NA	NA	NA	NA	NA	NA	NA	NA	NA	NA	NA	NA	NA	NA	NA	NA	NA	NA	NA	NA	NA	NA	NA	NA	NA	NA	NA	NA	NA	NA	NA	NA	NA	NA	NA	NA	NA	NA	NA	NA	NA	NA	NA	NA
MRKDLADHPIEKVGAELR	SAR11_0001	NA	NA	NA	NA	NA	NA	23.4139	23.2719	NA	NA	NA	NA	NA	NA	24.1166	23.8809	NA	NA	NA	21.9279	NA	NA	23.3609	23.4995	NA	NA	NA	NA	NA	NA	NA	NA	NA	NA	22.0114	21.898	NA	NA	NA	NA	NA	NA	NA	NA	NA	NA	NA	NA
MKEVLADIQSGKFTKDWMK	SAR11_0001	NA	NA	23.3041	23.3165	23.3983	23.089	21.5701	NA	NA	NA	NA	NA	NA	NA	NA	21.7587	NA	NA	NA	23.189	23.4586	22.3816	NA	NA	NA	NA	NA	NA	NA	NA	22.9246	23.6264	22.8807	20.5479	22.8045	23.5843	22.0523	23.2219	NA	NA	NA	NA	NA	NA	NA	NA	22.0257	21.0304
KIAIFGYGSQGHAHALNLKDSGAKEVVVALRDGSASK	SAR11_0001	NA	NA	NA	NA	NA	NA	NA	NA	NA	NA	NA	NA	NA	NA	NA	NA	NA	NA	NA	NA	NA	NA	NA	NA	NA	NA	NA	NA	NA	NA	NA	NA	NA	NA	NA	NA	NA	NA	NA	NA	NA	NA	NA	NA	NA	NA	NA	NA
KIAIFGYGSQGHAHALNLKDSGAK	SAR11_0001	NA	NA	23.4215	23.152	23.3412	NA	22.3364	21.5469	NA	NA	NA	NA	NA	NA	21.6445	21.1277	NA	NA	NA	21.568	NA	23.9975	NA	NA	23.0989	23.0568	NA	NA	NA	NA	21.388	21.4515	20.9058	22.6071	20.7912	22.6315	23.4993	24.1303	NA	NA	NA	NA	NA	NA	NA	NA	22.2739	22.783
IAIFGYGSQGHAHALNLKDSGAKEVVVALR	SAR11_0001	NA	NA	21.8955	23.8315	23.9709	23.8419	23.0499	23.2418	NA	NA	NA	NA	NA	NA	NA	23.0031	NA	NA	23.6271	23.4398	24.2527	23.637	NA	22.706	22.2022	22.1227	NA	NA	NA	NA	22.7817	23.5644	23.089	23.1434	22.082	23.5315	22.5192	22.8149	NA	22.6603	NA	NA	NA	NA	NA	NA	23.4565	23.1254
ITIVTTGTPQVIEQIVLQLK	SAR11_0002	21.4655	22.3816	NA	NA	NA	NA	NA	NA	NA	19.1137	21.2542	21.7787	22.2483	22.4308	NA	NA	22.3271	22.6966	NA	NA	NA	NA	NA	NA	NA	NA	21.7837	NA	21.0203	20.2653	NA	NA	NA	NA	NA	NA	NA	NA	NA	NA	NA	NA	NA	NA	NA	NA	NA	NA
TGAVAMTR	SAR11_0002	24.0303	24.4343	24.6787	24.4873	23.756	24.5712	24.2039	23.6449	24.8565	24.274	23.3436	24.1722	23.8926	23.9866	24.1152	24.5746	24.2177	24.1406	23.9456	24.3176	24.4755	24.4027	24.1953	24.5476	24.2843	24.1697	24.5614	24.5035	24.1703	24.6114	24.4727	24.5204	24.4066	24.1549	24.0313	24.1131	24.4977	23.8469	24.5792	24.0454	24.9173	24.7696	23.9507	24.5861	23.7191	24.3057	23.5784	24.606
YNPVILDQTNK	SAR11_0002	21.7891	21.5025	NA	NA	NA	23.1194	NA	NA	NA	21.252	23.4647	23.5064	23.4568	23.5488	NA	NA	23.0678	21.8024	NA	NA	NA	23.2267	NA	NA	NA	NA	21.8423	23.4586	NA	NA	NA	NA	NA	NA	NA	NA	NA	NA	NA	NA	NA	NA	21.5942	NA	22.903	23.1245	NA	21.1555
TGAVAMTR	SAR11_0002	NA	NA	NA	NA	20.1024	NA	NA	21.3945	NA	15.662	22.033	21.9799	20.1447	NA	21.405	NA	15.738	21.4313	21.394	NA	NA	NA	NA	NA	NA	NA	NA	NA	21.2424	NA	NA	NA	NA	NA	NA	21.2923	NA	22.2099	NA	NA	NA	NA	22.8062	NA	21.2315	NA	21.222	NA
VVGLFSGR	SAR11_0002	22.8287	22.7433	NA	NA	NA	NA	NA	NA	NA	NA	22.0449	22.6656	23.1365	22.6416	NA	NA	NA	22.4373	NA	NA	NA	NA	NA	NA	NA	NA	23.1849	NA	NA	NA	NA	NA	NA	NA	NA	NA	NA	NA	NA	NA	NA	NA	NA	NA	NA	NA	NA	NA
NLKPLGLVSASR	SAR11_0002	25.137	25.0401	24.373	24.3449	24.9121	24.6796	24.055	24.2424	24.3457	24.3982	24.2228	24.0494	24.3541	24.4236	NA	23.1524	23.5478	24.0862	24.0862	24.0299	24.6137	24.6156	NA	23.9102	24.2002	24.3323	24.9464	24.8583	23.682	23.7114	23.9504	23.9727	24.0287	24.0034	23.359	24.3218	24.6454	23.9821	24.8287	24.1061	23.4054	23.9645	24.1114	23.7247	24.3134	24.0034	24.1585	24.561
IDTHIIVVWVDNEASVLSR	SAR11_0002	20.5925	21.8337	NA	NA	NA	NA	NA	NA	20.4181	NA	21.5	21.0604	22.4306	22.257	20.1015	NA	23.1082	NA	NA	NA	NA	NA	20.6816	NA	NA	20.3966	NA	NA	NA	NA	NA	NA	21.5106	NA	NA	NA	NA	NA	NA	NA	21.06	21.3886	NA	NA	NA	21.5305	NA	NA
SAVIQITALR	SAR11_0002	24.9256	23.8201	NA	NA	NA	NA	NA	NA	23.3738	22.6859	24.8616	24.983	24.8804	24.7226	NA	NA	24.6705	24.6609	NA	NA	NA	NA	NA	NA	NA	NA	24.053	23.4595	23.4277	23.6645	NA	NA	NA	NA	NA	NA	NA	NA	NA	NA	NA	NA	NA	NA	NA	NA	NA	NA
ITIVTTGTPQVIEQIVLQLKK	SAR11_0002	NA	NA	NA	NA	NA	NA	NA	NA	NA	NA	NA	NA	NA	NA	NA	NA	NA	NA	NA	NA	NA	NA	NA	NA	NA	NA	NA	NA	NA	NA	NA	NA	NA	NA	NA	NA	NA	NA	NA	NA	NA	NA	NA	NA	NA	NA	NA	NA
PGPVLVDIPK	SAR11_0003	25.5055	25.3228	NA	NA	NA	NA	NA	NA	NA	NA	25.7321	25.6073	25.2249	25.2434	NA	NA	24.6156	24.5364	NA	NA	NA	NA	NA	NA	NA	NA	NA	NA	26.0919	26.0162	NA	NA	NA	NA	NA	NA	NA	NA	NA	NA	NA	24.1918	NA	NA	NA	NA	NA	NA
VHIDIDPSSINK	SAR11_0003	22.6042	23.4271	21.0909	NA	NA	22.9268	NA	NA	23.8779	23.6694	23.1411	23.333	22.8905	23.2594	NA	NA	23.0727	23.7527	NA	NA	22.3009	22.2316	NA	NA	23.0271	22.845	23.4388	23.8539	22.902	22.3435	NA	NA	NA	NA	23.1298	NA	NA	NA	NA	NA	22.3403	22.9244	21.6404	22.4336	NA	NA	NA	NA
HEQGAGHAAEGYAR	SAR11_0003	24.6628	24.7172	24.9843	24.8044	24.8857	25.0518	24.5885	25.0992	24.6925	24.683	24.7751	24.863	24.9036	24.8155	24.5028	24.5808	24.4052	24.253	24.712	24.5338	25.0359	24.7986	24.5364	24.3441	24.68	24.63	24.8808	25.1058	24.5102	24.4209	24.4921	24.5191	24.6292	24.5327	23.9811	24.9807	24.898	24.839	24.8976	24.5781	24.942	24.8501	24.5692	24.4503	24.5847	24.8745	24.4066	24.584
WMTSGGLGTMGYGLPAAIGVQVAHPK	SAR11_0003	24.7248	24.6978	NA	NA	24.6983	24.7338	NA	NA	NA	24.7102	NA	NA	NA	NA	NA	NA	NA	NA	NA	NA	NA	NA	NA	NA	23.0829	NA	NA	NA	25.4808	25.4951	24.5932	24.3999	23.162	NA	NA	NA	24.0569	24.7013	NA	NA	NA	NA	23.4056	NA	NA	NA	25.2379	25.0966
VEHIFGYPGGAVLPIYDELK	SAR11_0003	25.0942	24.9411	NA	NA	NA	NA	NA	NA	NA	NA	25.7689	25.8873	25.0065	25.6398	NA	NA	25.4581	24.9829	NA	NA	NA	NA	NA	NA	NA	NA	NA	NA	26.2805	25.8989	NA	NA	NA	NA	NA	NA	NA	NA	NA	NA	NA	25.2134	NA	NA	NA	NA	NA	NA
VDLSIVGDVSDVISSTTK	SAR11_0003	24.0096	24.7465	24.4912	24.2348	24.3391	25.0326	NA	NA	24.3921	24.1459	24.4059	24.4317	24.5492	24.9049	NA	NA	24.4551	24.4279	22.4689	22.9649	24.6422	24.7306	NA	NA	24.7288	24.7294	24.3328	23.8816	23.7538	24.4893	23.6016	23.5748	24.2853	23.851	24.0891	24.1468	23.5395	24.2746	24.2636	23.7217	23.5015	24.1611	23.533	23.247	24.2926	24.6516	24.5204	24.4986
QSLSFVNSDTIIKPQYAVQR	SAR11_0003	24.9818	24.8178	NA	NA	NA	NA	NA	NA	NA	22.4749	24.6697	24.5121	24.7872	24.7142	NA	NA	25.2026	24.8007	NA	NA	NA	NA	NA	NA	NA	NA	23.4399	23.0716	24.4496	24.5441	NA	NA	NA	NA	NA	NA	NA	NA	NA	NA	NA	24.2832	NA	NA	NA	NA	NA	NA
IFILNNQYMGMVR	SAR11_0003	25.5122	25.9875	25.1231	25.1422	25.4699	25.0979	23.7987	NA	24.7947	25.0445	24.7326	24.7627	24.967	25.0326	23.0696	NA	24.5721	24.3982	25.4462	25.7468	24.7636	25.2168	24.4303	24.1464	25.2268	25.563	24.6087	24.5852	24.8697	25.004	24.3117	24.9017	25.2601	25.1921	23.7939	24.8263	25.4658	25.2831	24.8887	23.8712	22.9593	24.1674	23.9307	24.1233	24.7539	24.6961	24.5349	24.7288
NYSESYSK	SAR11_0003	22.4016	22.5207	22.1782	22.2551	21.8271	22.2819	NA	NA	22.6707	22.3294	23.1714	22.967	22.6078	22.7507	NA	NA	22.1228	22.1559	21.5604	22.1961	23.2677	22.9306	20.641	21.7517	23.093	22.8215	22.8079	23.1099	22.4555	22.4304	22.3317	21.868	22.0195	22.3013	NA	22.3045	22.5661	22.6629	22.6955	22.3764	22.384	22.1732	22.4193	22.6704	22.249	22.3865	22.1044	22.3018
NIDQLIELMSK	SAR11_0003	26.5182	26.6681	26.6394	26.5656	26.3364	26.5235	26.5311	26.5047	26.3354	26.5194	26.4298	26.3382	26.1113	26.1805	26.1513	26.1749	26.1154	26.2497	26.4488	26.4444	26.5164	26.4928	26.1511	26.3011	26.5144	26.6238	26.3728	26.4002	26.6114	26.5129	26.4561	26.6302	26.6396	26.5357	26.4967	26.5571	26.5317	26.6992	26.7629	26.4674	26.5286	26.4444	26.4238	26.5119	26.0959	26.2464	26.3707	26.3972
AKDPSELDEK	SAR11_0003	23.0722	22.3023	NA	NA	NA	NA	NA	NA	NA	NA	23.0847	22.8804	23.133	22.5062	NA	NA	22.8483	22.5913	NA	NA	NA	NA	NA	NA	NA	NA	NA	20.5052	23.1282	22.7925	NA	NA	NA	NA	NA	NA	NA	NA	NA	NA	NA	21.8378	NA	NA	NA	NA	NA	NA
KVHIDIDPSSINK	SAR11_0003	23.1816	23.2379	NA	22.6178	23.8296	24.4096	NA	NA	23.8332	22.7221	23.8063	23.4881	23.6662	23.7321	NA	NA	22.6929	23.9684	22.7869	NA	NA	23.9656	NA	NA	24.3167	23.1619	24.1386	23.8214	23.607	23.8379	NA	NA	NA	22.6158	NA	22.8133	NA	23.0031	22.5416	23.2065	23.7939	23.2616	22.7929	25.1477	22.6819	22.1488	NA	24.6783
ISNWWLQIEK	SAR11_0003	24.8265	24.9466	24.2269	24.4384	25.1095	24.9082	NA	NA	24.4779	24.5223	24.8823	24.8365	24.7902	24.916	22.5081	23.0956	24.326	24.3415	23.3933	23.9097	25.1583	25.234	NA	NA	24.6922	24.3124	24.7394	24.7838	24.6494	24.7226	24.2165	24.7531	24.2241	24.1923	24.786	24.7038	24.7245	24.5365	23.5668	23.552	24.3896	24.2067	24.4796	24.2267	24.6803	24.6995	24.8632	24.6835
IMHEAFEVATTGRPGPVLVDIPKDIQFAK	SAR11_0003	NA	NA	26.4997	26.4652	26.7342	26.6162	24.3521	24.6196	26.7251	26.6388	NA	NA	NA	20.7643	26.3296	26.5139	22.5578	23.2159	26.4482	26.5742	26.6628	26.8829	26.2456	26.5068	26.8974	26.818	26.4327	26.3038	NA	NA	26.168	26.4462	24.8309	24.7882	26.807	26.4683	26.653	26.4564	24.9919	26.6172	26.5256	22.28	26.633	26.6004	24.8098	26.3918	26.5536	26.4309
TKQSLSFVNSDTIIKPQYAVQR	SAR11_0003	NA	NA	24.4336	24.0088	24.1597	24.5121	22.6785	NA	22.8298	22.928	NA	NA	NA	NA	22.4638	22.5968	NA	NA	22.8958	23.9435	24.5011	24.2275	NA	NA	24.1555	23.9876	22.9617	23.2132	NA	NA	24.2778	24.3489	24.0688	23.004	22.6127	24.3408	24.3473	23.2713	23.0193	22.6851	23.7678	NA	22.8425	23.9007	21.2935	22.7632	24.2144	24.1178
FDDRITGKIDEFSPK	SAR11_0003	NA	NA	24.1766	24.8311	24.5666	24.2871	24.2179	24.6894	NA	NA	NA	NA	NA	NA	24.0318	23.9925	NA	NA	24.6431	24.873	25.1121	25.0465	24.1313	24.7174	24.222	23.9284	NA	NA	NA	NA	25.0558	25.29	24.7688	24.6638	25.0873	23.6582	24.6878	24.4812	24.9322	25.2947	23.8388	NA	NA	NA	24.0689	24.4879	24.7048	24.8272
KLNLEKSNKQK	SAR11_0003	NA	NA	NA	NA	NA	NA	NA	NA	NA	NA	NA	NA	NA	NA	NA	NA	NA	NA	NA	NA	NA	NA	NA	NA	NA	NA	NA	NA	NA	NA	NA	NA	NA	NA	NA	NA	NA	NA	NA	NA	NA	NA	NA	NA	NA	NA	NA	NA
FDDRITGK	SAR11_0003	NA	NA	23.0609	26.5138	25.9333	26.0677	NA	25.6602	NA	NA	NA	NA	NA	NA	25.1934	24.9877	NA	NA	24.9505	26.0786	26.3297	25.9241	24.7065	26.3356	25.2538	24.7825	25.6059	23.2632	NA	NA	25.5097	25.4796	25.3023	25.3395	25.43	26.2651	24.5981	24.7835	25.2054	25.3384	25.5497	NA	25.6598	26.269	25.1582	24.9817	25.145	25.1855
PKLYSGAEIVFK	SAR11_0003	NA	NA	24.5824	24.3529	24.3623	23.7362	23.1302	23.3345	NA	NA	NA	NA	NA	NA	23.1509	23.6002	NA	NA	24.0442	24.3698	23.7714	23.4203	24.2624	23.6288	24.1426	24.8469	NA	NA	NA	NA	24.2914	24.4881	24.5228	24.3287	22.9761	24.2075	24.6977	24.4689	23.5994	23.6954	23.7895	NA	24.1116	23.5051	22.1637	23.226	24.3224	24.2177
HNWLVKDINDLPR	SAR11_0003	NA	NA	24.4711	24.5287	24.45	24.4599	23.7155	23.7477	NA	NA	NA	NA	NA	NA	24.5591	24.9865	NA	NA	24.4761	24.4953	24.953	25.2166	22.7485	23.2449	23.3089	21.9869	NA	NA	NA	NA	24.6796	24.6271	24.7647	23.9353	24.1909	24.8716	24.0184	23.7578	24.7781	25.1187	23.4873	NA	NA	NA	NA	23.365	24.8695	24.9767
WMTSGGLGTMGYGLPAAIGVQVAHPK	SAR11_0003	24.1817	23.447	NA	22.1014	NA	NA	NA	NA	24.0577	24.2336	24.1245	24.338	21.2224	23.4907	NA	NA	23.7413	22.5977	NA	NA	NA	NA	NA	NA	24.6858	24.8422	23.6923	23.9609	23.806	22.3829	NA	22.3044	NA	22.2241	NA	NA	24.2493	22.5195	NA	23.0832	NA	21.8368	22.502	22.8049	NA	NA	NA	NA
DQDANKITGK	SAR11_0003	NA	NA	20.802	21.0906	20.0901	21.3271	NA	NA	NA	20.506	NA	NA	NA	NA	NA	NA	NA	NA	20.468	19.3713	21.9964	21.6819	NA	NA	21.6396	21.3522	20.0056	20.0907	NA	NA	20.398	20.7903	20.9448	20.5531	NA	20.7393	19.9697	NA	20.7075	20.5428	20.7921	NA	20.1932	20.7747	20.6331	19.9961	20.0052	20.4914
TKYSKPNKDKKVVTK	SAR11_0003	NA	NA	NA	NA	NA	NA	19.2128	19.6491	NA	NA	NA	NA	NA	NA	20.4139	19.9759	NA	NA	19.5538	19.1429	NA	NA	20.04	20.4439	NA	NA	NA	NA	NA	NA	17.1103	NA	NA	NA	NA	NA	NA	NA	NA	17.6021	NA	NA	NA	NA	NA	NA	NA	NA
QWQELLHEK	SAR11_0003	23.6784	24.2504	NA	NA	NA	22.3739	NA	NA	22.3622	24.2138	24.1521	24.0276	22.4294	NA	NA	NA	24.6043	NA	NA	NA	NA	NA	NA	NA	NA	NA	24.8591	24.442	NA	NA	NA	NA	NA	NA	NA	NA	NA	NA	NA	NA	NA	23.0456	24.8533	23.1801	NA	NA	NA	NA
SKKPIFYTGGGVINSGPK	SAR11_0003	24.1131	24.5665	25.564	25.5107	25.5677	24.9402	24.5591	25.3024	24.8722	24.8592	24.8166	24.4837	24.3487	24.3455	24.865	24.4734	24.9803	25.0268	24.9461	25.5615	25.484	25.5828	24.9188	24.4509	25.7119	25.5584	25.6921	25.7568	25.2007	24.7515	24.6908	25.2547	25.2292	25.2041	23.9335	25.3789	25.9108	25.7967	25.2786	25.1886	24.976	NA	24.9396	24.7575	24.5565	24.6432	24.3909	24.7971
IMHEAFEVATTGRPGPVLVDIPK	SAR11_0003	22.6438	22.8619	NA	NA	NA	NA	NA	NA	22.1979	22.5878	24.2745	23.9555	24.4829	24.6251	NA	NA	24.7147	24.7695	NA	NA	NA	NA	NA	NA	21.9892	21.0651	NA	NA	23.6798	24.0014	NA	NA	NA	NA	NA	NA	NA	NA	NA	NA	NA	23.0332	NA	NA	NA	NA	NA	NA
NSDTYITTEVGQHQMWAAQHYK	SAR11_0003	22.7892	22.7687	NA	NA	21.6236	22.5297	NA	NA	23.971	23.8616	23.2536	23.3492	23.4178	23.3697	NA	NA	23.6502	23.4391	NA	NA	NA	22.1561	NA	NA	NA	NA	23.5855	23.883	22.4108	22.8147	NA	NA	NA	NA	NA	NA	NA	NA	NA	NA	22.2451	22.7135	23.38	NA	NA	NA	21.7311	22.821
HILVRHEQGAGHAAEGYAR	SAR11_0003	NA	NA	21.3056	21.3801	21.1055	21.0455	21.688	21.9029	NA	NA	NA	NA	NA	NA	22.4445	22.7376	NA	NA	22.6158	22.5035	21.6143	20.9248	22.2916	22.2381	NA	NA	NA	NA	NA	NA	22.1379	21.8492	21.5579	21.7963	21.9311	22.7291	20.9473	21.3875	22.2772	22.2582	NA	NA	NA	NA	NA	NA	22.0346	20.7204
YSKPNKDKKVVTK	SAR11_0003	NA	NA	NA	NA	NA	NA	NA	NA	NA	NA	NA	NA	NA	NA	NA	NA	NA	NA	NA	NA	NA	NA	NA	NA	NA	NA	NA	NA	NA	NA	NA	NA	NA	NA	NA	NA	NA	NA	NA	NA	NA	NA	NA	NA	NA	NA	NA	NA
IILISGPTASGK	SAR11_0004	25.0469	25.0785	25.1134	24.7288	25.1486	24.9323	24.6618	24.3073	24.7958	24.517	24.6602	24.4074	24.6187	24.7974	25.135	25.0925	24.9257	25.1383	25.3912	25.4208	24.9616	25.0823	24.6084	24.7939	25.2499	25.683	25.1066	24.5004	24.7054	24.5598	24.9756	24.7897	24.9403	24.6846	24.2191	25.0273	25.0064	24.7008	25.4454	25.3888	25.4274	25.175	25.5514	25.1185	25.2584	24.9647	25.524	25.4104
SYTNISMYDWLAK	SAR11_0004	23.0877	22.9501	22.6485	22.6446	23.3636	22.4439	NA	NA	23.0394	23.2954	23.0087	23.0922	22.5327	22.8135	22.1287	NA	23.3653	23.2987	22.9736	23.2715	23.5806	23.9233	NA	NA	23.8676	23.8678	22.9591	23.4306	23.1817	23.1439	22.9686	23.2628	22.8064	22.4717	23.1112	23.1072	22.7695	22.9677	23.2391	23.2577	23.9892	23.6196	23.7558	23.6491	23.7014	23.8282	24.2098	24.011
ILTARPNKQEQK	SAR11_0004	NA	NA	21.8293	21.6587	22.5162	22.5901	20.8495	NA	21.837	21.1847	NA	NA	NA	NA	22.2221	22.2345	21.0075	21.8379	22.0219	22.037	22.2926	22.3002	21.6669	21.6451	22.7473	22.8826	22.4285	22.2843	NA	NA	21.7837	21.7256	21.6235	21.3746	21.0948	22.4505	22.16	21.9716	22.7638	22.3742	22.0653	21.1725	22.0833	22.2638	22.5037	22.0203	22.4294	22.7248
IKDKFDPNDTQR	SAR11_0004	NA	NA	NA	NA	21.2152	21.9901	NA	NA	NA	21.0563	NA	21.0477	21.3857	NA	NA	NA	22.0048	21.3636	NA	NA	23.2603	22.1769	NA	NA	22.403	22.6098	21.2277	22.4675	NA	NA	NA	NA	NA	NA	21.092	22.108	NA	NA	21.6672	22.0206	22.2061	NA	NA	22.0137	22.5897	22.9285	22.4542	22.6404
TSSMLNNGAISEVKK	SAR11_0004	NA	NA	NA	NA	22.1396	NA	NA	NA	NA	NA	NA	NA	NA	NA	21.4949	NA	NA	NA	NA	NA	NA	21.8357	NA	21.9803	NA	22.5532	NA	NA	NA	NA	NA	NA	NA	21.0916	NA	NA	21.2154	NA	21.4794	21.7666	21.9012	NA	NA	NA	22.3011	22.2867	22.5996	22.7918
VIGIAELTQYLNDEITLDEAEELISIK	SAR11_0004	21.4675	NA	NA	NA	NA	NA	NA	NA	22.1084	22.502	NA	22.6924	22.4739	22.3428	NA	NA	23.1723	23.1649	NA	NA	NA	NA	NA	NA	22.1147	NA	22.3422	22.7889	19.4095	22.9387	NA	NA	NA	NA	NA	21.3035	NA	NA	20.2156	NA	21.8707	22.8041	22.3158	22.484	21.7526	NA	NA	NA
KIPILVGGTGLYFQSLINGLVK	SAR11_0004	NA	NA	NA	NA	NA	NA	NA	NA	NA	NA	NA	NA	NA	NA	NA	NA	NA	NA	NA	NA	NA	NA	NA	NA	NA	NA	NA	NA	NA	NA	NA	NA	NA	NA	NA	NA	NA	NA	NA	NA	NA	NA	NA	NA	NA	NA	NA	NA
NSPIDYLNVGDVIVEAQK	SAR11_0005	23.3198	23.4938	NA	NA	23.171	23.4585	NA	NA	23.3371	23.1953	23.2465	23.4219	23.1829	24.1606	NA	NA	25.178	25.1623	NA	NA	23.5401	23.651	NA	NA	23.7007	24.7689	24.8918	24.9551	24.4884	24.5708	NA	21.7901	NA	21.3792	24.6566	NA	21.5627	NA	22.9215	NA	23.6215	24.7998	24.8672	24.8973	23.4534	24.9437	24.9199	24.7148
GALVASVAENSPSDK	SAR11_0005	23.7787	24.0731	NA	NA	24.0049	23.8431	NA	NA	24.4533	24.5519	24.511	24.4004	24.3239	24.5799	NA	NA	25.7106	25.739	NA	22.5942	23.9615	24.0647	NA	NA	24.7335	24.6972	24.8664	24.8585	24.3911	24.7228	22.47	23.0582	NA	NA	NA	NA	NA	22.7243	23.2883	23.8476	23.4306	24.9402	24.7473	24.7595	24.8636	24.737	24.5335	24.9735
LMPSVVNISTTTTVTTNSNPFPGFQFPPGSPFEDMFK	SAR11_0005	NA	NA	NA	NA	NA	NA	NA	NA	NA	NA	NA	NA	NA	NA	NA	NA	NA	NA	NA	NA	NA	NA	NA	NA	NA	NA	NA	NA	NA	NA	NA	NA	NA	NA	NA	NA	NA	NA	NA	NA	NA	NA	NA	NA	NA	NA	NA	NA
KDAPASFADLAEK	SAR11_0005	26.7491	26.7303	27.1566	26.8654	26.8101	26.5752	26.6505	26.6877	26.7405	26.6031	26.6664	26.6702	26.7575	26.6744	27.5005	27.4851	27.0761	27.1073	27.2341	27.0015	26.8293	26.829	26.693	26.7061	27.5136	27.5622	26.9169	26.8633	26.8722	26.7797	26.9102	26.9229	26.6264	26.5576	26.4487	26.9095	26.8639	26.8811	27.3859	27.1859	27.5919	27.2111	27.4694	27.1989	27.3091	27.5983	27.326	27.2925
ELPIIVAQTEVGK	SAR11_0005	24.5444	24.6336	23.4279	23.9033	24.6458	26.271	NA	NA	26.2589	26.3372	24.5414	26.087	26.0299	26.0377	NA	NA	27.1178	26.9528	23.074	23.8293	26.2954	26.4037	NA	NA	26.3631	26.3292	26.7438	26.7786	25.9395	24.5359	23.7694	24.6028	22.7202	23.5987	26.772	24.5652	23.0939	23.8356	24.5897	24.2144	24.3278	24.4458	26.4205	26.3939	26.6692	26.7792	26.7498	26.8506
AGDIILEFNNTK	SAR11_0005	25.9997	25.9062	24.2577	24.8473	25.6235	25.565	NA	24.8051	24.8191	24.7348	24.8607	24.4245	25.0412	24.9465	24.2089	24.6011	25.7979	25.9014	25.5056	25.636	26.0423	26.1439	24.5635	24.8722	25.6673	25.6482	26.1419	25.8465	25.4437	25.1288	25.2411	25.2681	24.7578	24.8041	25.87	26.005	25.088	24.9354	26.5188	26.223	25.1246	25.7576	24.9928	24.8247	25.4863	25.2868	25.5649	25.5859
VVNQLIEFGETK	SAR11_0005	25.4926	25.4488	24.744	24.7384	25.2221	25.1608	NA	24.1517	25.3548	25.2939	25.0377	24.8456	24.9254	24.9913	24.7774	NA	25.8339	25.8113	25.4796	25.327	25.0768	25.1099	25.1542	25.0348	24.9452	25.2618	25.3725	25.4512	25.3516	24.9749	25.8199	25.071	24.8531	25.0737	25.9548	25.3154	24.6139	24.5937	25.7283	25.8539	25.4066	25.0864	25.611	25.2393	25.3466	25.5693	25.7878	25.4274
IGDWVIAIGNPFGLGGTVTAGIISAR	SAR11_0005	26.385	25.4961	25.4415	25.6638	24.736	24.6932	25.1034	24.9463	25.535	25.7492	24.4369	23.3543	23.6717	NA	25.0415	25.0262	25.3584	22.0992	26.216	25.7523	26.435	26.409	25.4117	25.6029	26.216	26.1281	24.6925	25.1707	25.3227	27.2685	25.8209	26.0719	25.2711	25.2176	25.1638	25.507	25.1496	25.4828	25.2214	25.5489	22.9138	NA	25.1144	25.6645	25.6794	25.7535	26.0303	26.0761
GGSIGIGFSIPSNDAK	SAR11_0005	25.6737	25.6682	25.4331	25.6672	25.4742	25.5213	26.0801	25.5019	26.4206	26.3367	25.2548	25.2872	25.2882	25.4755	26.6536	26.6725	26.5069	26.405	26.5243	26.1173	25.5963	25.9933	26.1961	25.8868	26.1874	26.3016	26.3762	26.3441	26.2607	26.2596	26.2845	26.4341	26.0588	25.8585	26.5164	25.6612	25.5819	25.6931	26.5749	26.556	26.3877	26.6184	26.8348	26.9583	26.2334	26.3713	26.5449	26.4896
ATVVGADPLSDIAVLQIDSK	SAR11_0005	25.7045	25.6675	25.5215	25.4852	25.503	25.6781	NA	24.8489	25.6147	25.7992	25.9075	25.9347	25.8969	25.8898	26.3241	26.3883	26.2574	26.3428	26.3283	25.7729	25.8122	25.9323	25.5762	25.3895	27.0102	27.0983	26.4986	26.4621	26.2892	26.1584	25.9682	26.1755	25.7759	25.7878	26.4535	25.8293	26.1105	26.2434	26.2172	26.1063	26.3411	26.3395	26.4553	26.6606	26.0661	26.0723	26.1709	26.3069
IQVVSEEIAEVEKLDEPR	SAR11_0005	26.6753	26.8211	26.1402	26.2027	26.7149	26.5309	26.4312	26.4143	25.9896	26.089	26.1136	25.9896	26.243	26.2766	26.1538	26.521	26.4848	26.7478	26.4332	26.6831	26.3885	26.4839	26.4513	26.0116	26.637	26.8325	26.9337	26.7312	26.0562	26.0211	26.4386	26.5255	26.442	26.198	26.1027	26.7647	26.5309	26.4255	26.7782	27.0337	26.4247	26.5775	26.7338	26.6	26.5038	26.3715	26.3668	26.3212
KLPNQTTGLVITNIGK	SAR11_0005	23.7287	23.5432	22.8868	23.3123	25.6046	25.3488	NA	NA	23.0292	23.0327	24.9927	23.287	23.5945	24.9869	22.6381	21.3727	25.1683	25.3753	24.9637	25.1622	25.4778	25.4443	NA	22.9158	25.2217	25.4473	25.8532	25.3249	24.9104	25.1134	23.6386	23.5266	23.1674	23.084	25.1125	25.6051	23.4684	23.5486	23.7224	25.2558	25.4419	25.1959	25.2242	23.507	25.0032	23.51	24.9835	25.2466
IIVRPLNDEDIEQR	SAR11_0005	25.8607	25.9663	25.5009	25.5226	26.1811	25.9161	25.1284	25.0585	25.1102	24.9939	25.0946	24.7067	24.9261	25.2689	25.9083	25.9538	25.6458	25.948	25.9439	25.9483	25.4202	25.4856	25.6058	25.2642	25.8711	26.1818	26.4659	26.0257	25.7343	25.242	25.8292	25.2231	25.2568	25.434	24.8753	25.9411	25.2913	25.2479	25.8612	25.4097	26.1438	25.7113	25.899	25.7871	25.7496	25.0325	25.7835	25.8206
ETKEETPEISEIK	SAR11_0005	22.9475	23.1107	NA	22.6964	23.4428	23.6283	NA	NA	23.0428	22.5505	23.6071	23.1944	23.4095	23.6576	NA	NA	23.7985	24.1931	22.5708	22.2112	23.5382	23.756	NA	NA	24.1466	24.0572	24.2181	24.1779	23.0411	23.4102	21.9071	22.3752	NA	NA	NA	22.5148	22.0221	22.0886	23.5756	23.5558	22.9752	23.1715	23.5496	23.7993	23.5138	23.7482	23.8088	23.7954
TILIVIYNNQNQR	SAR11_0005	23.1774	22.7788	NA	NA	23.3767	23.0232	NA	NA	22.1422	22.5007	21.9391	NA	NA	22.0257	NA	NA	23.9185	23.5248	22.579	22.1961	23.7872	23.9992	NA	NA	23.5688	23.8222	23.6062	23.7696	23.0206	23.7171	22.783	NA	21.9394	NA	22.8453	NA	NA	21.0835	22.3716	22.3424	22.5863	NA	23.7897	22.6181	23.6775	23.5512	23.1465	23.4848
RVVNQLIEFGETK	SAR11_0005	24.3651	24.0704	NA	NA	NA	NA	NA	NA	NA	NA	24.6457	24.4678	24.3616	24.0155	NA	NA	26.2407	NA	NA	NA	NA	NA	NA	NA	NA	NA	NA	24.9259	25.4159	25.2354	NA	NA	NA	NA	NA	NA	NA	NA	NA	NA	NA	NA	NA	NA	NA	NA	NA	NA
DLEDIVGTVLK	SAR11_0005	22.9511	23.2358	NA	NA	22.2536	22.6478	NA	NA	22.6707	23.1726	23.1064	24.3969	22.775	22.9856	NA	NA	25.3397	25.3631	NA	NA	23.0486	22.8837	NA	NA	23.3351	24.6812	23.3449	23.0194	24.7085	24.8753	NA	NA	NA	NA	25.3365	NA	NA	21.3562	22.8004	22.976	22.5736	25.0012	25.0743	24.9373	24.5756	24.9824	24.5193	24.612
STKDLEDIVGTVLK	SAR11_0005	NA	NA	22.2431	20.165	22.5995	23.4109	NA	NA	22.3723	22.1214	NA	NA	NA	NA	NA	NA	NA	NA	21.4834	22.0122	23.7175	23.7558	NA	NA	24.0061	24.075	23.7946	24.1864	NA	NA	21.8343	21.9896	21.8062	NA	23.5649	NA	21.6585	22.3429	23.7299	23.7459	23.1947	NA	22.6769	23.1548	23.0531	23.5951	23.2167	23.7251
LETSEDFKVEK	SAR11_0005	23.5858	23.7797	NA	NA	NA	NA	NA	NA	24.2707	23.5154	23.491	24.276	23.5344	24.0993	NA	NA	24.981	25.2691	NA	NA	NA	NA	NA	NA	NA	NA	23.1087	23.7063	24.024	24.2729	NA	NA	NA	NA	NA	NA	NA	NA	NA	NA	NA	23.0765	22.52	NA	NA	NA	NA	NA
GGSIGIGFSIPSNDAKR	SAR11_0005	NA	NA	25.3462	22.8162	23.3191	NA	24.6113	22.9049	NA	NA	NA	NA	NA	NA	26.1599	25.7932	NA	NA	25.245	24.9242	22.7554	23.482	24.9235	24.4581	25.5853	25.592	NA	NA	NA	NA	25.7514	24.8295	24.3608	25.0933	25.6075	25.405	23.3154	24.132	25.2866	25.3916	25.6772	NA	23.7202	22.4509	25.8548	25.7833	26.1622	25.7707
FGNSDQAR	SAR11_0005	22.3739	22.5741	22.6093	22.7413	23.2812	23.315	22.95	22.7585	23.4219	23.6151	22.6153	22.4968	22.8293	22.6461	23.5637	23.806	23.4363	23.3505	22.9127	23.1504	24.0363	23.9353	23.1211	23.2308	23.2774	23.2046	24.4619	24.5293	22.8535	23.052	NA	23.1644	23.0963	22.8808	22.1374	23.6072	22.8917	22.8889	23.5029	23.4122	24.7896	23.975	24.7538	24.5027	22.2005	22.1793	22.9644	23.2099
FIPVKFGNSDQAR	SAR11_0005	NA	NA	25.5591	25.4728	25.501	25.5046	25.1236	24.8774	NA	NA	NA	NA	NA	NA	26.1109	26.1594	NA	NA	25.9393	25.8988	25.4867	25.5372	25.5212	25.201	25.378	25.9766	NA	NA	NA	NA	26.0201	25.8104	25.4708	25.4156	25.7543	25.4027	25.411	25.3075	26.2869	26.3143	26.6455	NA	25.1445	24.8413	25.9609	26.2509	26.7604	26.6589
RVVNQLIEFGETKR	SAR11_0005	NA	NA	NA	NA	23.9902	23.9619	NA	NA	NA	NA	NA	NA	NA	NA	23.5419	NA	NA	NA	NA	NA	25.5226	25.6024	NA	NA	24.6006	25.0715	24.9398	23.9704	NA	NA	23.902	24.1388	NA	NA	24.5406	24.3631	NA	23.8657	24.7901	25.1001	23.8654	NA	NA	NA	24.7551	25.4954	25.0976	25.4609
ATVVGADPLSDIAVLQIDSKEK	SAR11_0005	NA	NA	26.0479	26.1439	25.9465	26.1802	25.4565	25.2815	NA	NA	NA	NA	NA	NA	26.4804	26.4006	NA	NA	26.0326	26.1407	25.8	25.8535	24.8175	25.3913	26.5763	26.7236	NA	NA	NA	NA	25.9634	26.2468	25.9829	26.0704	25.4123	26.3413	26.0703	26.2852	26.4079	26.6006	26.2672	NA	23.9543	24.1031	26.4212	26.4525	26.5776	26.585
VVNQLIEFGETKR	SAR11_0005	NA	NA	25.2526	25.3533	25.8126	25.5383	25.5631	24.9561	24.2897	24.3868	NA	NA	NA	NA	26.0859	25.5084	NA	25.6831	25.8808	26.0694	25.4541	25.4828	25.1898	25.23	25.5883	25.8537	25.6939	NA	NA	NA	25.7754	25.8793	25.5887	25.3217	25.4454	25.9685	25.3945	25.1274	25.867	25.6535	25.7584	25.0018	26.0264	25.7343	25.9654	25.5817	26.1895	25.8964
GALVASVAENSPSDKAGIK	SAR11_0005	NA	NA	23.5551	23.6481	25.857	25.5276	NA	NA	22.9613	22.5516	NA	NA	NA	NA	NA	21.719	NA	NA	25.3721	22.0347	25.9405	26.0452	22.124	NA	25.9154	26.0024	25.4219	25.2694	NA	NA	25.2456	25.1553	23.372	21.6678	24.7681	25.8023	23.9926	22.6822	23.8671	25.4174	25.4274	NA	23.7928	25.0527	25.2328	24.8561	25.5473	25.3081
ELPIIVAQTEVGKTVDVK	SAR11_0005	NA	NA	NA	23.6583	23.7533	24.2953	NA	NA	NA	NA	NA	NA	NA	NA	NA	NA	NA	NA	21.4497	23.1932	24.6781	24.4313	NA	NA	23.9836	24.2651	NA	NA	NA	NA	23.9857	23.6528	NA	21.8533	23.6063	NA	23.181	22.8807	23.8504	24.1521	24.2258	NA	23.282	23.4226	24.4092	24.5499	24.6694	24.7731
APASFADLAEK	SAR11_0005	NA	NA	NA	NA	NA	NA	NA	NA	NA	NA	NA	NA	NA	NA	NA	NA	NA	NA	23.833	NA	NA	NA	22.4538	NA	NA	NA	NA	NA	NA	NA	23.7809	NA	NA	NA	NA	NA	NA	NA	23.2867	23.5038	NA	NA	NA	NA	NA	NA	NA	23.4356
VDGDKEYK	SAR11_0005	NA	NA	NA	NA	NA	NA	NA	NA	NA	NA	23.0772	NA	22.7108	NA	NA	NA	NA	23.8486	NA	NA	NA	20.7625	NA	NA	NA	NA	NA	NA	22.2963	NA	NA	NA	NA	NA	NA	18.8808	NA	18.3397	NA	NA	NA	NA	NA	NA	NA	NA	20.6651	NA
LETSEDFKVEKK	SAR11_0005	NA	NA	NA	NA	20.8208	21.5354	NA	NA	NA	NA	NA	NA	NA	NA	NA	NA	NA	NA	NA	NA	22.0717	20.9487	NA	NA	22.514	22.2697	20.3955	NA	NA	NA	NA	NA	NA	NA	NA	NA	NA	NA	21.4638	21.6052	20.7847	NA	NA	21.6555	22.33	21.9918	22.0556	21.999
SAALGSGFIIEESGIVITNNHVIQNAEDILVR	SAR11_0005	NA	NA	NA	NA	NA	NA	NA	NA	NA	NA	NA	21.1385	21.5374	22.4978	NA	NA	24.472	23.8474	NA	NA	22.8746	NA	NA	NA	23.0492	22.1047	21.8494	21.8505	21.4746	22.6953	NA	NA	NA	NA	NA	NA	NA	NA	NA	NA	22.2197	23.763	22.2931	23.4243	22.8416	23.5067	23.2993	22.9117
LMPSVVNISTTTTVTTNSNPFPGFQFPPGSPFEDMFKEFGTPQTR	SAR11_0005	NA	NA	23.4775	24.9756	23.9264	23.9517	NA	NA	23.289	24.7887	NA	NA	NA	NA	23.0198	23.5091	NA	22.1913	25.258	23.6304	25.8853	25.8514	NA	NA	25.3438	25.4786	25.057	23.9534	NA	NA	25.1302	25.6302	23.3704	23.6807	23.2902	23.7509	23.9722	23.7551	22.7269	22.5299	25.1142	NA	25.1437	25.694	25.3685	25.5594	25.5361	25.6093
KSAALGSGFIIEESGIVITNNHVIQNAEDILVR	SAR11_0005	NA	NA	NA	NA	22.807	NA	NA	NA	NA	NA	22.5487	NA	22.924	21.704	NA	NA	23.5766	23.7006	NA	NA	22.3687	23.0483	NA	NA	24.1598	23.9076	23.8724	23.0771	NA	NA	NA	21.6918	NA	NA	NA	NA	NA	NA	NA	21.8595	NA	23.0139	23.1129	23.4479	23.7513	23.567	24.1425	24.1284
IQVVSEEIAEVEKLDEPRGALVASVAENSPSDKAGIK	SAR11_0005	NA	NA	NA	22.2899	23.8737	24.605	NA	NA	NA	NA	NA	NA	NA	NA	NA	NA	NA	NA	NA	24.7825	25.2508	23.7888	23.3179	21.5103	24.5463	23.964	NA	NA	NA	NA	24.7571	24.6012	23.4026	23.4862	NA	24.9582	NA	24.1256	24.7949	25.4282	23.6024	NA	NA	NA	23.6225	24.2999	25.3248	24.9651
PVKFGNSDQAR	SAR11_0005	NA	NA	25.02	25.1244	25.1494	24.9628	24.9457	24.1554	NA	NA	NA	NA	NA	NA	25.8174	25.6024	NA	NA	25.4332	25.4526	25.1072	24.9255	25.0369	24.7153	25.0863	25.4035	NA	NA	NA	NA	25.7259	25.3997	25.1188	25.0143	24.6975	24.8015	25.138	24.9046	25.24	25.5157	25.9422	NA	24.4971	24.6211	25.2738	25.4581	26.1292	26.0609
GAEMAVTITSTADKDVSVILANANK	SAR11_0007	25.7043	25.7402	25.3762	25.5272	25.2614	25.0581	26.789	26.5633	26.0885	26.0611	25.6025	25.4453	25.7175	25.6773	25.6749	26.1873	26.4283	26.2933	26.1409	26.2148	25.9844	25.9592	24.6307	26.6368	26.2567	26.2318	26.4999	26.5145	25.8993	25.9592	26.2492	26.2422	26.1244	25.8563	26.9233	25.9368	25.3237	25.5627	26.3048	26.1555	26.293	26.4454	26.2285	26.6002	25.7121	25.7664	25.8068	25.8383
AMQAYETALIGGQTSLILSPDSEFFK	SAR11_0007	NA	NA	NA	NA	NA	NA	NA	NA	NA	NA	18.7373	NA	22.6915	21.3549	NA	NA	NA	NA	NA	NA	19.5557	NA	NA	NA	23.434	NA	NA	NA	20.5719	NA	NA	NA	NA	NA	NA	NA	NA	NA	NA	NA	NA	NA	NA	NA	NA	18.8823	19.6233	19.6874
IPFIQNVVFLDTR	SAR11_0007	28.5393	28.6578	27.9052	27.8799	27.7549	27.8631	27.6876	28.2283	27.6466	27.6544	27.6504	27.6004	27.5246	27.5584	27.2386	27.3787	27.5259	27.6513	27.9981	28.038	27.9749	27.9399	27.4837	27.8841	28.4221	28.5731	28.2137	28.0935	27.9959	27.8307	27.7506	27.9854	27.9126	27.9756	27.9885	28.2235	27.786	27.9701	28.6011	28.3744	27.4858	27.292	27.6507	27.73	28.0022	27.9346	27.716	27.6731
QMALIQEGVNTEAESFGIK	SAR11_0007	25.3098	25.1365	25.9746	26.2632	26.2362	26.5975	NA	NA	26.3756	26.3498	26.1148	26.4468	26.0164	25.8392	27.3708	27.2157	27.6539	27.41	24.4132	24.2989	26.1091	25.9373	NA	NA	27.7393	27.6236	26.3538	26.9544	27.0603	26.8108	25.8155	25.6938	24.5732	24.2828	25.1826	26.8602	26.1494	26.7946	24.056	24.6921	28.2187	26.7545	26.7635	27.1843	27.4804	27.574	27.3106	27.1322
ILNLDTPPEEVIASDQK	SAR11_0007	25.9751	25.8115	26.9013	27.4877	27.0312	27.1057	26.5657	27.2004	26.9181	26.791	26.788	27.1285	26.8822	26.8754	25.1854	27.9508	27.6273	27.4516	25.0291	27.3102	24.9959	25.268	NA	26.0829	26.5378	26.3975	26.9993	27.2547	27.2335	27.0962	26.9511	28.2248	27.2784	27.2819	26.2407	27.3722	27.341	27.5138	NA	23.2399	26.496	26.6607	26.8668	26.9115	26.3468	25.8612	27.0143	27.1432
ILNLDTPPEEVIASDQKR	SAR11_0007	28.3837	27.8618	28.1966	28.2344	28.055	28.1395	27.8772	27.8162	28.6237	28.5344	27.9878	27.8595	28.0971	27.8754	28.6543	28.5731	28.9447	29.2607	28.9721	28.8798	28.5957	28.5804	28.6153	28.5892	29.2726	29.1998	29.1489	29.138	26.8864	27.169	28.3499	28.329	28.1537	28.2373	28.1539	28.3689	28.2244	28.3104	29.081	29.1218	29.3126	30.2784	29.1991	29.1087	28.5417	28.2934	28.36	28.3944
IITKPGLNFK	SAR11_0007	25.1998	26.911	24.7248	24.6847	27.0501	25.1174	NA	NA	24.7333	24.5556	26.9273	26.6053	26.8924	26.933	24.0633	23.7342	26.6849	26.8115	24.8125	24.8069	27.2135	27.3369	NA	23.4932	26.9392	27.3965	27.5739	27.187	25.0818	25.0551	24.5239	24.6725	23.9508	24.4086	26.677	26.9165	25.3817	25.0541	27.3867	27.0445	24.5605	24.7269	24.8541	24.6487	27.0365	26.892	26.8318	26.7946
ADLPQANSDAIYR	SAR11_0007	26.3375	26.4164	26.4815	26.6334	26.5021	26.3716	26.427	26.3429	27.0115	26.8696	26.0669	25.9861	26.4814	26.5729	27.5666	27.2935	27.0038	26.9922	26.9599	26.8111	26.7441	26.9525	26.8392	26.9951	26.9858	27.2353	27.4385	27.4093	26.5032	26.6567	26.7316	27.0618	26.4476	26.2976	25.8766	26.9081	26.4379	26.8212	26.5617	26.543	27.2837	27.7472	27.4721	27.4883	26.8649	26.8132	26.9553	26.7513
NVLGQQELQTLLSK	SAR11_0007	26.8832	26.7772	26.68	26.5966	26.1755	26.3137	26.8089	26.6937	26.8928	26.7862	26.5341	26.4556	26.4868	26.4331	27.3544	27.2533	26.8925	26.9406	26.886	26.8687	26.508	26.6107	26.571	26.4553	27.1062	27.1532	27.1559	27.2858	26.7016	26.5889	26.9353	27.207	26.6974	27.0582	27.1999	26.7409	26.5758	26.9298	26.966	27.0595	26.9915	27.4376	27.0273	27.0347	26.7707	26.8534	26.8974	26.8625
DAEFFAFYR	SAR11_0007	27.9836	28.1843	28.0553	28.2005	27.9315	27.9905	27.7917	28.0415	27.7467	28.0867	27.8229	27.7751	27.6648	27.7498	28.0897	28.2221	28.112	28.1352	28.4384	28.4702	28.1437	28.2124	27.9727	28.2591	28.5708	28.7512	27.9562	27.9705	28.0908	28.013	28.0454	28.3829	28.1108	28.0583	28.2908	27.9966	27.8911	27.8623	28.4595	28.4971	28.6278	28.6429	28.5498	28.5143	28.4367	28.5458	28.1208	28.1875
FYISVGNER	SAR11_0007	25.9445	26.0524	25.4651	25.3445	26.0344	25.8156	NA	24.7573	25.4098	25.4969	25.7689	25.5091	25.7165	25.861	25.1426	25.6467	25.7362	25.8517	25.621	26.3542	26.0818	26.2495	25.4203	25.3246	26.216	26.4351	26.4139	25.9521	25.598	25.7249	25.4602	25.9246	25.1951	25.4189	24.8972	26.1319	26.079	25.6709	25.7214	25.694	25.3605	25.6063	25.9219	25.3484	26.0025	25.8229	25.7319	25.7664
IFAEAFGR	SAR11_0007	27.3407	27.4547	27.1743	27.1348	27.6823	27.1625	27.0047	26.5105	26.928	26.9576	27.0974	26.7141	27.1007	27.1353	27.2999	26.6779	26.7855	27.0344	27.6536	27.7587	27.2386	27.3746	27.2156	27.1773	27.6646	27.7904	27.8968	27.3676	26.7071	26.8342	27.4496	27.2287	27.1242	27.0876	26.1789	27.2127	27.6929	27.3708	27.3571	27.2063	27.8738	27.5994	27.7531	27.1801	27.2964	27.3038	27.0903	27.0454
FFGNIKPK	SAR11_0007	23.8549	23.7818	23.4439	23.5056	23.3697	23.813	NA	NA	26.0303	26.129	24.3583	25.7734	25.6667	25.7253	NA	NA	26.1589	25.984	23.2918	22.9555	25.9463	25.9177	NA	NA	27.0108	26.8928	26.6703	26.8831	24.0745	25.6184	25.613	24.0995	23.2906	23.1047	NA	22.7199	23.6227	23.6449	23.8218	23.9118	26.1599	24.3977	26.572	26.5192	26.2997	26.3187	25.9547	26.0794
LATIINSR	SAR11_0007	28.0924	27.885	28.0326	28.1307	28.1116	28.2222	27.7293	27.7405	28.1159	27.778	27.5261	27.3767	27.4789	27.5505	28.4007	28.4503	28.1609	28.5985	28.4534	28.4424	28.0206	28.1125	27.9979	28.2019	28.6129	28.7217	28.3464	28.1006	28.2601	28.0915	28.2242	28.174	27.7423	27.9416	27.9373	28.2586	27.9568	28.0565	28.2669	28.3502	28.5829	28.8599	28.6639	28.5586	28.2213	28.1841	28.2315	28.1579
NVLGQQELQTLLSKDR	SAR11_0007	NA	NA	27.4133	27.3729	26.5538	26.6412	26.1952	26.2419	24.8786	25.0861	NA	NA	NA	NA	27.429	27.2265	NA	NA	27.2138	27.3415	27.3031	27.3406	25.8998	26.0669	27.5619	27.3919	25.5379	25.5464	NA	NA	27.3485	27.2426	27.269	27.2782	27.1646	27.5485	26.4128	26.4287	26.3942	26.6457	28.0229	NA	27.3511	27.2978	27.3816	27.4326	27.5575	27.4074
LIVDAFAR	SAR11_0007	28.4604	28.2531	28.0641	28.1386	28.0567	28.0491	28.1696	28.1249	27.9832	27.6728	28.0676	27.8396	27.7496	27.5895	28.1748	28.1335	28.2219	28.2402	28.4863	28.583	28.2344	28.1472	28.1427	28.0398	28.5008	28.4247	28.0899	27.8292	28.1696	27.9487	28.2376	28.3947	28.1412	28.0471	28.8583	27.955	27.9191	27.8264	28.8099	28.7602	28.4851	28.6469	28.6626	28.3459	28.5915	28.5523	28.4978	28.4148
LRNVLGQQELQTLLSKDR	SAR11_0007	NA	NA	28.0342	28.1775	27.6389	27.686	27.486	27.1177	23.8017	23.9077	NA	NA	NA	NA	27.5817	27.3331	NA	NA	27.5879	27.6304	27.591	27.5572	25.7086	25.5758	28.015	27.8722	24.3611	24.3186	NA	NA	28.2399	27.8685	27.8745	27.8207	28.0168	27.8059	26.4193	26.5665	26.2843	26.5147	28.1538	NA	27.6279	27.6573	27.9276	27.9612	27.9915	28.0995
AMQAYETALIGGQTSLILSPDSEFFKFFGNIKPKN	SAR11_0007	NA	NA	25.1836	24.8946	24.9663	25.2205	23.9193	24.0178	NA	NA	NA	NA	NA	NA	25.5824	25.8823	NA	NA	25.7002	26.1881	25.8098	25.5252	24.7094	25.3049	24.7474	24.423	NA	NA	NA	NA	25.7401	25.747	24.7783	24.8162	22.8973	24.7891	24.3018	24.5504	23.9012	24.9551	23.5132	NA	NA	NA	25.2021	25.1219	25.96	26.3077
AMQAYETALIGGQTSLILSPDSEFFKFFGNIKPK	SAR11_0007	NA	NA	25.236	25.005	24.9897	24.8447	24.3719	24.3853	NA	NA	NA	NA	NA	NA	24.9686	24.9173	NA	NA	25.7006	25.9678	25.5248	25.4941	25.0847	24.5784	25.1946	25.2106	NA	NA	NA	NA	25.2287	25.7353	24.9195	25.1438	23.8788	24.4849	24.0467	24.8635	23.4943	24.4895	25.071	NA	24.8383	24.9022	25.0221	25.2292	25.4327	25.4982
IKRADLPQANSDAIYR	SAR11_0007	NA	NA	25.1732	25.047	25.0644	25.3019	24.3955	24.3188	NA	NA	NA	NA	NA	NA	25.6541	25.5083	NA	NA	25.4737	25.2221	25.1467	25.2034	24.9847	25.001	25.2954	25.2466	NA	NA	NA	NA	25.5932	25.2733	24.4276	24.7755	24.3255	25.2699	24.6846	24.8148	25.4765	25.5203	26.4019	NA	24.2799	24.4479	25.4906	25.4942	25.4015	25.7866
IITKPGLNFKIPFIQNVVFLDTR	SAR11_0007	NA	NA	27.7833	27.8003	28.2152	27.9482	26.0232	26.122	NA	NA	NA	NA	NA	NA	27.3186	27.6216	NA	NA	27.8068	28.1667	25.6668	25.7396	25.7336	27.4628	27.9973	28.3641	NA	NA	NA	NA	26.0905	27.8024	25.9772	26.0606	27.6533	26.075	26.1675	26.0725	28.9737	28.6944	NA	21.8127	24.4817	24.5828	28.4518	28.394	28.201	28.1684
GAEMAVTITSTADKDVSVILANANKESEIMKGQGDGER	SAR11_0007	NA	NA	27.5715	27.8338	26.0384	27.326	26.9217	25.7797	22.3951	23.2365	NA	NA	NA	NA	26.8873	26.8936	NA	NA	27.087	27.0609	27.3597	27.1213	25.2128	25.445	27.7809	27.8103	24.7575	24.543	NA	NA	27.6027	27.513	27.3083	27.4097	27.0104	27.2967	25.1809	26.1376	25.6921	25.7623	27.6088	NA	27.3451	27.93	27.2535	27.1943	27.1802	27.311
LRNVLGQQELQTLLSKDRTK	SAR11_0007	NA	NA	NA	NA	NA	NA	23.0427	23.5096	NA	NA	NA	NA	NA	NA	24.9895	25.1258	NA	NA	22.8781	23.0987	NA	NA	24.4828	23.7808	NA	NA	NA	NA	NA	NA	21.1148	21.8591	NA	NA	NA	NA	NA	NA	NA	NA	NA	NA	NA	NA	NA	NA	NA	NA
SRLATIINSR	SAR11_0007	NA	NA	26.4867	27.3915	27.5525	26.48	27.1715	26.2509	NA	NA	NA	NA	NA	NA	27.3615	27.4186	NA	NA	27.4757	26.5192	26.2957	26.423	25.9206	26.1634	27.5048	27.4717	NA	NA	NA	NA	27.4632	27.4707	26.2819	26.091	27.1758	26.2587	25.8911	26.0403	27.8588	27.8011	27.6726	NA	24.0692	23.7229	27.8961	27.7104	27.9775	27.9333
NKIFAEAFGR	SAR11_0007	NA	NA	26.952	26.8175	26.2521	26.3154	25.8805	25.8834	24.3741	24.8393	NA	NA	NA	NA	26.0317	26.1558	NA	NA	26.8907	26.8223	27.0115	27.0811	25.7148	25.791	27.2181	27.1326	26.0892	26.2972	NA	NA	26.7454	26.7501	26.53	26.6063	25.675	26.634	26.3454	26.3055	26.7571	26.7038	27.392	NA	26.4702	26.3443	26.7752	26.8968	26.8466	26.7135
TKQMALIQEGVNTEAESFGIKIVDVR	SAR11_0007	NA	NA	NA	NA	NA	NA	23.1089	23.0937	NA	NA	NA	NA	NA	NA	24.5151	24.6419	NA	NA	23.6878	23.7784	NA	NA	24.0479	24.0916	NA	NA	NA	NA	NA	NA	23.6894	22.203	22.2912	21.2838	NA	22.5885	20.191	NA	23.4694	23.3321	22.6414	NA	NA	NA	NA	NA	22.973	NA
FRIVDPLKFYISVGNER	SAR11_0007	NA	NA	26.331	26.2546	25.5289	26.293	25.1814	25.9257	NA	NA	NA	NA	NA	NA	26.4818	26.2141	NA	NA	26.326	26.3219	26.1988	25.5774	24.8601	25.1909	25.5985	26.3444	NA	NA	NA	NA	26.3224	26.3798	25.386	25.3439	25.808	26.2903	24.9978	25.1431	26.7316	26.739	23.3611	NA	23.6322	24.3531	26.7707	26.8574	26.86	27.0724
RADLPQANSDAIYRR	SAR11_0007	NA	NA	26.3357	26.8259	26.8001	26.8427	26.6454	26.4245	24.82	25.2849	NA	NA	NA	NA	27.256	27.2339	NA	NA	26.4943	26.3644	26.7947	26.9022	25.9966	26.242	27.1793	27.1011	25.8022	25.95	NA	NA	25.8681	26.2313	25.9092	26.0655	26.2184	26.7241	26.1275	26.2175	27.0145	26.8511	27.5809	23.6588	27.2271	27.1339	27.3749	27.5773	26.8386	26.9032
IVDPLKFYISVGNER	SAR11_0007	NA	NA	26.9053	26.9818	26.4943	26.7325	26.3351	26.2029	24.8911	26.0644	NA	NA	NA	NA	26.8596	26.7404	NA	NA	26.8761	26.8691	27.0015	26.8038	26.3953	26.3364	27.3763	27.4968	26.1478	26.0933	NA	NA	26.9677	27.0428	26.4864	26.5488	26.4104	26.8716	26.3226	26.4834	26.8072	26.8344	26.5937	NA	27.1619	27.2028	26.9652	26.8949	26.9848	26.9466
GAEMAVTITSTADKDVSVILANANKESEIMK	SAR11_0007	NA	NA	25.421	25.5407	25.1699	25.3082	25.0477	23.7904	25.9985	26.018	NA	NA	NA	NA	26.0819	25.8173	NA	NA	25.7588	26.1883	26.0192	25.8136	26.0856	26.2165	26.3952	26.5042	26.3416	26.5386	NA	NA	26.0757	26.4329	25.7012	25.8085	25.2835	25.8126	25.0457	25.4661	25.7804	25.9891	26.4018	NA	26.3915	26.8765	25.4915	25.3108	25.2497	25.3845
FFGNIKPKN	SAR11_0007	NA	NA	24.8246	25.1209	24.5982	24.6852	23.8862	24.1362	NA	NA	NA	NA	NA	NA	24.5029	25.3581	NA	NA	25.5587	24.9279	25.2858	25.2406	24.6859	25.0703	25.6952	25.4956	NA	NA	NA	NA	24.7731	24.7526	24.7951	24.8217	23.8831	24.9791	24.9783	25.1755	25.4938	25.1442	24.7662	NA	NA	NA	24.9089	25.1299	25.12	25.1235
QMALIQEGVNTEAESFGIK	SAR11_0007	23.1605	23.1415	NA	NA	NA	NA	NA	NA	23.5592	23.2932	23.4817	23.6154	NA	21.2319	23.2087	23.4594	24.56	24.545	NA	NA	NA	NA	NA	NA	24.8993	24.9942	24.2821	24.0224	24.5293	23.9233	NA	NA	NA	NA	NA	NA	22.7803	24.1208	NA	NA	25.1265	25.1813	24.5273	24.7171	22.7608	NA	NA	22.147
TKQMALIQEGVNTEAESFGIK	SAR11_0007	NA	NA	NA	NA	NA	NA	NA	NA	22.2547	NA	NA	NA	NA	NA	NA	22.8464	NA	NA	23.1111	23.0853	NA	22.4092	22.8031	NA	23.6434	24.0649	NA	23.0941	NA	NA	22.5523	NA	22.6737	NA	23.4256	22.7595	22.6616	22.6586	23.0814	23.5207	24.5512	NA	22.3943	23.2235	NA	NA	23.1688	22.9861
RADLPQANSDAIYR	SAR11_0007	26.0354	26.3514	26.8158	26.8585	26.8947	27.039	26.5585	26.4305	26.7283	26.8519	26.766	26.7915	26.7239	26.5032	27.3377	27.437	26.9808	26.9477	27.2894	27.1732	26.7598	26.6932	26.8518	27.1009	27.7038	27.7139	27.2874	27.0863	26.4715	26.6704	26.7765	26.9673	26.4352	26.7872	26.0293	26.8508	26.7823	26.914	26.6877	26.7677	27.8016	27.7768	27.8605	27.8919	26.9838	26.9406	26.7814	26.8121
TKQMALIQEGVNTEAESFGIK	SAR11_0007	NA	NA	26.7047	27.0415	25.8806	26.1011	26.2431	25.5184	23.9336	24.174	NA	NA	NA	NA	26.5477	26.3524	NA	NA	26.703	26.7233	26.6385	26.7026	25.5737	25.1696	27.0933	27.0756	24.7671	25.3353	NA	NA	27.0741	26.9262	26.6403	26.6173	26.4646	26.5021	25.8887	26.062	25.6571	25.8546	27.4655	NA	26.1652	26.5964	26.8293	26.7688	26.6885	26.8399
LRNVLGQQELQTLLSK	SAR11_0007	NA	NA	25.1575	24.9548	24.9591	24.8962	24.9399	24.5294	25.7453	25.7889	NA	NA	NA	NA	25.6236	25.5889	22.6533	22.7708	25.9122	26.2131	25.6764	25.7409	25.0899	25.6464	26.5372	26.3983	26.676	26.5564	NA	NA	25.7952	25.8334	25.5536	25.3437	25.1342	25.4172	25.7006	25.4436	25.8543	25.6925	26.2156	23.9724	26.5523	26.4409	25.4433	25.2291	25.5835	25.4467
GAEMAVTITSTADKDVSVILANANKESEIMKGQGDGERNK	SAR11_0007	NA	NA	25.391	25.2689	25.1158	25.3599	24.5987	NA	NA	NA	NA	NA	NA	NA	25.5407	25.2139	NA	NA	25.8215	25.8802	25.6271	25.963	24.9936	25.0012	25.8777	26.0146	NA	NA	NA	NA	25.962	25.9939	25.5118	25.4096	25.2049	25.7155	24.7434	25.2008	25.4541	25.7015	26.0584	NA	NA	NA	25.4677	25.0817	25.7469	25.5967
IKRADLPQANSDAIYRR	SAR11_0007	NA	NA	26.5261	26.5076	26.4378	26.5132	25.8549	26.0049	NA	NA	NA	NA	NA	NA	27.0145	26.9446	NA	NA	26.868	26.7009	26.1336	26.238	26.1769	26.1525	26.7913	26.7132	NA	NA	NA	NA	26.5769	26.8637	26.1698	26.1132	25.9222	26.1368	25.7636	26.2065	26.4793	26.5664	27.34	NA	25.047	24.7689	26.8858	27.031	26.7821	27.0016
GAEMAVTITSTADKDVSVILANANK	SAR11_0007	NA	NA	NA	NA	NA	NA	NA	NA	25.8005	24.3627	24.9396	25.6545	23.0888	23.9702	NA	NA	26.1004	26.0069	NA	NA	NA	NA	NA	NA	NA	23.9013	23.928	24.4708	26.4927	26.0817	NA	NA	NA	NA	NA	NA	NA	NA	NA	NA	NA	26.9173	NA	23.8757	NA	NA	NA	NA
RLIVDAFAR	SAR11_0007	NA	23.5893	23.6514	23.1374	23.6457	23.8207	23.3446	24.0163	22.4166	22.7673	NA	21.9545	23.4971	23.3379	23.8181	23.6212	24.107	24.0872	24.0021	24.0402	23.6974	23.7681	23.7283	23.5091	24.2737	24.2453	24.1388	23.9837	23.5722	23.4516	23.9265	23.7289	23.2057	23.5147	24.312	23.4762	22.5942	23.0309	24.2746	24.4881	24.0501	23.8301	24.2834	24.0843	24.2159	24.1317	23.8543	23.5393
MQTEREREAKEFR	SAR11_0007	NA	NA	NA	NA	NA	NA	20.372	20.7805	NA	NA	NA	NA	NA	NA	21.7617	21.2381	NA	NA	NA	20.5858	NA	NA	22.0026	22.1486	NA	NA	NA	NA	NA	NA	NA	NA	NA	NA	NA	NA	NA	NA	20.6614	20.215	NA	NA	NA	NA	NA	NA	NA	NA
GQGDGERNKIFAEAFGR	SAR11_0007	NA	NA	NA	22.8599	NA	22.0848	NA	NA	NA	NA	NA	NA	NA	NA	22.7184	22.3525	NA	NA	23.6354	23.3336	23.4067	23.3298	NA	21.9801	22.2634	22.8682	NA	NA	NA	NA	23.1076	23.0941	21.761	22.3492	NA	22.7218	22.1176	22.7205	23.5427	23.7322	22.767	NA	NA	NA	22.8071	23.0117	22.939	22.8603
ESEIMKGQGDGER	SAR11_0007	NA	NA	21.9578	22.209	21.5558	22.2281	NA	NA	22.36	22.3138	NA	NA	NA	NA	NA	NA	NA	NA	21.1873	21.4769	24.1578	23.6533	NA	NA	24.3812	24.102	24.2706	25.0297	NA	NA	23.1825	22.2489	21.1958	21.2615	NA	21.3361	21.2086	21.2453	22.1369	21.8219	24.1118	NA	24.0508	24.5599	23.6117	23.5037	23.3294	23.5657
GAEMAVTITSTADKDVSVILANANKESEIMK	SAR11_0007	NA	NA	NA	NA	NA	NA	NA	NA	NA	NA	NA	NA	NA	NA	NA	NA	NA	NA	NA	NA	NA	NA	NA	NA	24.0495	23.8833	NA	NA	NA	NA	NA	NA	NA	NA	NA	NA	NA	NA	23.387	23.388	21.1952	NA	23.2747	22.4008	NA	NA	NA	NA
AMQAYETALIGGQTSLILSPDSEFFKFFGNIKPK	SAR11_0007	NA	NA	NA	NA	NA	NA	NA	NA	NA	NA	NA	NA	NA	NA	NA	NA	NA	NA	23.2075	NA	21.9504	NA	NA	NA	22.5827	22.1745	NA	NA	NA	NA	NA	21.6678	21.4666	NA	NA	NA	NA	NA	NA	22.7935	22.7816	NA	NA	22.2889	NA	NA	22.7466	22.597
ARGAEMAVTITSTADKDVSVILANANKESEIMK	SAR11_0007	NA	NA	NA	NA	23.1654	23.0569	NA	NA	NA	NA	NA	NA	NA	NA	NA	NA	NA	NA	NA	22.0649	22.2808	23.8147	NA	NA	22.7195	23.3173	NA	NA	NA	NA	22.9684	NA	NA	NA	22.3696	22.7468	NA	NA	23.3569	23.7197	23.3208	NA	22.2556	23.2642	22.8225	23.7134	23.5128	23.6797
ARGAEMAVTITSTADKDVSVILANANKESEIMKGQGDGER	SAR11_0007	NA	NA	23.9994	22.9682	23.1513	24.8436	NA	NA	NA	NA	NA	NA	NA	NA	24.0582	23.8939	NA	NA	24.0183	24.4378	24.9172	24.9404	NA	23.6868	24.4244	24.7387	NA	NA	NA	NA	24.5976	24.1608	23.5331	23.5153	23.9926	24.2037	22.7581	23.8462	24.3193	24.1749	25.288	NA	23.3798	22.8264	24.5628	24.7871	24.7115	24.8309
ESEIMKGQGDGERNK	SAR11_0007	NA	NA	19.5374	20.2644	19.8622	20.7826	NA	NA	NA	NA	NA	NA	NA	NA	NA	NA	NA	NA	20.3147	NA	21.586	21.8715	NA	NA	22.1789	22.0175	NA	NA	NA	NA	20.4194	20.2967	19.8104	NA	NA	20.3444	18.9797	NA	20.1358	19.8654	21.5832	NA	NA	NA	21.7679	21.9474	20.6383	21.6307
ARGAEMAVTITSTADKDVSVILANANK	SAR11_0007	NA	NA	NA	NA	20.5184	NA	NA	NA	NA	NA	NA	NA	NA	NA	NA	NA	NA	NA	NA	NA	22.6953	22.9432	NA	NA	23.836	23.4429	NA	NA	NA	NA	20.6923	20.9692	NA	NA	NA	NA	NA	NA	NA	21.5919	23.1287	NA	NA	NA	21.7315	22.4866	21.793	21.7551
RIITKPGLNFK	SAR11_0007	23.5028	NA	23.0079	22.8139	23.1852	22.9458	NA	NA	NA	22.6538	22.8546	22.8274	23.2867	NA	NA	NA	23.5048	23.6677	21.4549	NA	24.1304	24.4529	NA	NA	25.008	24.705	23.4469	23.8999	NA	22.2074	22.6607	22.7267	NA	21.096	NA	23.5551	22.2794	21.9558	23.7878	23.9565	NA	NA	21.0586	22.1395	24.2874	24.5721	23.8236	23.8718
RIITKPGLNFKIPFIQNVVFLDTR	SAR11_0007	NA	NA	24.5536	24.6916	24.1663	24.6926	24.2747	23.9474	NA	NA	NA	NA	NA	NA	24.3078	24.4445	NA	NA	25.1702	25.1511	25.2234	24.9568	24.483	24.7319	24.4159	24.8846	NA	NA	NA	NA	24.9063	25.4308	24.1564	24.7183	24.752	25.0343	23.1305	24.1976	25.1938	25.5311	NA	NA	NA	NA	24.5074	25.0323	25.3867	25.2438
ESEIMKGQGDGER	SAR11_0007	18.7522	18.3195	NA	NA	NA	NA	NA	NA	21.5488	21.5005	21.3247	21.3923	18.0009	18.7747	NA	NA	21.8146	20.743	NA	NA	19.8009	19.8525	NA	NA	21.4716	20.775	22.0378	22.4743	NA	19.1012	NA	NA	NA	NA	NA	NA	NA	18.6602	20.3171	20.4731	20.9655	21.8853	21.8392	21.9937	18.3503	19.0357	19.5077	19.2804
GAEMAVTITSTADKDVSVILANANKESEIMKGQGDGER	SAR11_0007	NA	NA	NA	NA	NA	NA	NA	NA	NA	NA	NA	NA	NA	NA	23.2258	22.0405	NA	NA	24.398	24.0305	23.0335	24.6878	NA	NA	26.3153	24.9487	NA	NA	NA	NA	NA	24.2957	NA	NA	23.6235	NA	24.1982	24.145	24.3741	24.6707	25.7402	NA	24.6779	24.5767	22.6175	NA	24.8788	21.2815
AMQAYETALIGGQTSLILSPDSEFFKFFGNIKPKN	SAR11_0007	NA	NA	NA	NA	NA	NA	NA	NA	NA	NA	NA	NA	NA	NA	23.6148	23.7338	NA	NA	23.841	23.8484	NA	21.689	23.9723	23.9325	NA	NA	NA	NA	NA	NA	22.9226	NA	21.4229	21.1826	NA	NA	21.2824	23.0464	NA	23.0822	NA	NA	NA	NA	NA	NA	22.2902	NA
MQTEREREAKEFR	SAR11_0007	NA	NA	NA	NA	NA	NA	21.962	22.3035	NA	NA	NA	NA	NA	NA	24.2243	24.0461	NA	NA	22.5667	22.4901	NA	NA	23.8098	23.7548	NA	NA	NA	NA	NA	NA	21.8107	20.9937	20.8405	19.8082	21.262	22.15	19.4802	NA	22.6846	22.8108	NA	NA	NA	NA	NA	NA	21.625	20.5836
EREAKEFR	SAR11_0007	NA	NA	19.284	20.4721	NA	19.9025	19.4462	20.5034	NA	NA	NA	NA	NA	NA	21.1079	20.7787	NA	NA	21.4625	21.0958	20.4878	20.4904	19.6928	20.5833	19.6261	19.7499	NA	NA	NA	NA	20.0099	21.1704	20.2627	20.4846	NA	19.6293	19.2955	20.5093	21.2488	21.7177	19.4844	NA	NA	NA	NA	19.5456	NA	21.1504
RMQTEREREAKEFR	SAR11_0007	NA	NA	NA	NA	NA	NA	NA	NA	NA	NA	NA	NA	NA	NA	NA	NA	NA	NA	NA	NA	NA	NA	NA	NA	NA	NA	NA	NA	NA	NA	NA	NA	NA	NA	NA	NA	NA	NA	NA	NA	NA	NA	NA	NA	NA	NA	NA	NA
IFAEAFGRDAEFFAFYR	SAR11_0007	NA	NA	NA	NA	NA	NA	NA	NA	NA	NA	NA	NA	NA	NA	NA	NA	NA	NA	NA	NA	NA	NA	NA	NA	NA	NA	NA	NA	NA	NA	NA	NA	NA	NA	NA	NA	NA	NA	NA	NA	NA	NA	NA	NA	NA	NA	NA	NA
IQNVVFLDTR	SAR11_0007	NA	NA	NA	NA	NA	NA	NA	NA	NA	NA	NA	NA	NA	NA	NA	NA	NA	NA	NA	NA	NA	NA	NA	NA	NA	NA	NA	NA	NA	NA	NA	NA	NA	NA	NA	NA	NA	NA	NA	NA	NA	NA	NA	NA	NA	NA	NA	NA
PLKFYISVGNER	SAR11_0007	NA	NA	NA	NA	NA	NA	23.5553	23.5927	NA	NA	NA	NA	NA	NA	NA	NA	NA	NA	25.083	25.1868	24.6245	24.3795	24.4189	24.8593	NA	NA	NA	NA	NA	NA	24.9928	24.8068	24.6538	24.5895	NA	NA	NA	NA	25.0168	25.2222	NA	NA	NA	NA	NA	NA	24.4121	24.2769
MYLETMEK	SAR11_0008	28.0002	27.7524	28.1904	27.9457	28.0956	27.9518	27.6806	27.5228	27.6606	27.55	27.6989	27.4883	27.8201	27.8093	28.3119	28.2483	27.8109	27.9602	28.312	28.1999	27.9891	28.0604	27.924	27.8636	28.2312	28.5483	28.086	27.7289	27.9511	27.8248	28.2704	28.0891	27.7591	27.7262	27.4887	27.8803	27.8154	27.8086	27.9514	27.9659	28.8967	28.5683	28.3774	28.1763	28.3071	28.3498	28.0714	28.0375
NAGSGVVPYLPLPELGK	SAR11_0008	28.1005	28.1456	28.1993	28.2087	27.8166	27.9329	28.0114	28.072	27.9892	28.0141	27.7533	27.8711	27.6544	27.8204	28.3095	28.3334	28.0869	28.1696	28.459	28.4445	28.2143	28.2754	27.933	28.1152	28.7359	28.9273	28.0536	28.1779	28.399	28.3554	28.2741	28.5103	28.3037	28.2871	28.5778	28.0003	28.1111	28.2909	28.5885	28.6339	28.7626	28.869	28.5986	28.6827	28.3447	28.4874	28.3325	28.3837
FLFEVQDPESTVK	SAR11_0008	28.3922	28.3108	28.4123	28.6171	28.1377	28.1748	27.9973	27.964	28.093	28.0791	27.9823	28.0477	27.925	27.9383	28.5259	28.5599	28.2817	28.2755	28.6465	28.4828	28.2191	28.204	27.8784	28.236	28.8936	28.8835	28.2546	28.4404	28.4114	28.2988	28.3702	28.6302	28.3829	28.3553	28.2782	28.4732	28.3699	28.5451	28.5598	28.5653	29.0408	28.9092	28.5491	28.7024	28.4451	28.3761	28.1958	28.352
SNIQSILTEGR	SAR11_0008	28.7966	28.7297	28.5897	28.6652	28.4624	28.4368	28.7983	28.5829	28.4219	28.6028	28.5113	28.5153	28.2675	28.2017	29.2317	29.0303	28.9077	28.827	29.0254	28.9856	28.7369	28.751	28.6808	28.7542	29.0932	29.0502	28.7136	28.7255	28.7917	28.6714	28.9167	28.8615	28.6962	28.5476	29.2628	28.443	28.3392	28.401	28.9355	29.0127	29.5189	29.2671	29.2745	29.1857	29.0974	29.0889	29.1202	29.0897
FVSIYEEYAK	SAR11_0008	28.3466	28.4171	28.3405	28.3122	28.4331	28.3072	28.2466	28.066	28.1399	28.1725	28.2696	28.0781	28.171	28.1967	28.3316	28.3089	28.1827	28.25	28.7154	28.8865	28.5724	28.6608	28.2757	28.3836	28.8118	28.9727	28.827	28.656	28.0985	28.0545	28.3909	28.5826	28.3776	28.3271	27.8012	28.3275	28.53	28.4535	28.668	28.6046	29.1057	28.9297	29.0143	28.6747	28.5696	28.5429	28.3884	28.3837
IEIETQEIIQK	SAR11_0008	24.1912	24.3908	23.9136	NA	23.9006	NA	NA	23.9153	23.5796	23.4066	24.1439	24.2217	24.0616	24.1159	24.1932	24.7427	24.3801	24.5511	24.2551	25.2023	25.0689	25.0512	24.1915	24.1008	25.1221	25.3322	25.4779	24.2077	25.2816	25.0619	24.2119	25.1594	24.9555	23.481	24.3497	25.1904	24.3008	23.9715	24.1311	24.2384	25.3754	25.5221	24.9366	25.5238	24.667	24.8602	24.8305	24.8372
VLPDEQGVVLR	SAR11_0008	23.7147	23.824	23.445	22.9863	25.1506	25.5075	NA	NA	23.5019	23.4336	25.1664	24.7718	23.215	23.1622	NA	22.8663	24.9452	25.1718	25.1426	23.7853	25.316	25.2006	23.2682	23.3459	25.5397	25.7125	25.2369	23.2368	25.6398	25.6586	25.2651	23.7038	23.2535	22.7548	NA	25.4623	23.0538	22.483	23.8366	23.5588	23.6387	25.3131	23.7233	23.4846	24.9472	25.123	25.228	24.8896
QQVVAQAEGEASR	SAR11_0008	25.1364	24.6655	25.9617	26.0997	25.868	26.5341	NA	NA	27.3721	26.8456	25.7317	26.0693	26.0318	25.3773	25.4468	25.5505	27.6847	27.3918	NA	NA	25.5457	25.1593	NA	NA	27.8808	27.574	27.0339	27.9036	26.5627	26.4096	25.0398	24.8918	22.4058	22.911	24.8862	26.5012	25.2878	26.3463	23.5308	NA	28.3753	26.3972	27.1358	27.9071	27.7129	27.7513	27.1136	27.0274
GPTPPDVDAIIR	SAR11_0008	25.9633	25.869	NA	NA	NA	NA	NA	NA	25.0548	24.8449	25.9426	25.8804	25.8461	25.9109	NA	NA	26.7929	26.7595	NA	NA	NA	NA	NA	NA	NA	NA	24.8564	24.6053	26.1775	26.0545	NA	NA	NA	NA	25.7256	NA	NA	NA	NA	NA	NA	26.0942	22.9379	NA	NA	NA	NA	NA
ILDEYNSGIQVTQVQTQK	SAR11_0008	26.5064	26.4638	26.4097	26.2924	25.8438	26.0029	26.6012	26.1343	26.2867	26.0856	26.4368	26.1516	26.269	26.1963	27.2031	27.1436	26.2739	26.4477	26.9807	26.8612	26.6686	26.6203	25.2354	26.4944	26.9929	27.0019	26.8663	26.9032	26.5472	26.4068	27.0397	27.1354	26.5444	26.8677	26.4513	26.5814	26.7048	26.725	26.1548	26.2258	27.4289	27.473	27.2286	27.2196	26.512	26.2182	26.2549	26.398
SKNEAEAYANDVIPR	SAR11_0008	27.9023	27.9389	28.0343	28.0976	28.115	28.0777	27.8719	27.8034	28.09	28.1464	27.3424	27.345	27.6155	27.3575	28.8764	28.7727	28.6591	28.6802	28.5311	28.434	28.4612	28.5287	28.0351	28.2593	28.7445	28.831	28.4191	28.6788	28.395	28.1696	28.0629	28.2874	27.8152	27.8695	27.7592	28.3358	27.785	27.9376	28.5059	28.5507	28.9244	29.3231	28.6365	28.6667	28.5	28.6859	28.4489	28.3731
NAGSGVVPYLPLPELGKK	SAR11_0008	26.9828	27.1732	27.2666	27.3086	27.0828	27.1365	27.1483	26.9619	27.4853	27.6354	26.8882	27.0553	26.6163	26.7627	27.6747	27.6571	27.537	27.7151	27.8699	27.8956	27.5713	27.5949	27.4982	27.6772	28.154	28.1621	27.75	27.7009	27.2306	27.1856	27.4956	27.4447	27.4144	27.3322	27.6838	27.0174	27.2485	27.1511	27.9317	27.9264	28.2295	28.6721	28.1726	28.1858	27.6043	27.5639	27.5813	27.595
IMQAAEAYK	SAR11_0008	26.4696	26.4794	26.2423	26.7998	26.7836	26.8876	26.4913	26.8093	27.0204	26.7374	26.6961	26.4547	26.7632	26.8646	27.2136	27.2912	26.6717	26.8415	27.0999	27.0651	26.715	27.0105	26.6386	26.9102	27.3196	27.3777	27.3051	27.3202	26.5741	26.812	26.8654	27.0767	26.6805	26.8207	25.9368	27.2226	26.8681	27.0106	26.6692	26.515	27.5802	27.5073	27.5552	27.5774	26.8757	26.976	26.6661	26.7909
PPNQVIDSFR	SAR11_0008	24.185	25.2932	22.9224	NA	NA	NA	NA	23.4533	NA	NA	NA	NA	NA	NA	NA	NA	NA	NA	24.6484	25.1933	24.7041	25.0115	23.9459	24.3897	23.9618	24.286	NA	NA	23.4698	23.6969	24.825	24.783	24.4612	24.6153	23.7005	NA	23.0986	23.5055	25.1125	25.0332	NA	24.2413	NA	NA	22.8315	22.3918	24.8851	25.0345
AKIEIETQEIIQK	SAR11_0008	27.1484	27.0653	27.7522	27.4633	27.2645	27.3776	26.928	27.1079	27.4876	27.1866	27.0855	27.2582	27.0858	27.1135	28.1318	28.1748	27.5869	27.5833	27.3325	27.5067	27.5764	27.5175	27.5647	27.5329	27.7622	27.8312	27.6844	27.7924	27.4604	27.2269	27.6745	27.7169	27.3538	27.3583	27.2025	27.5757	27.1855	27.1431	27.571	27.5742	28.5618	28.4488	28.2943	28.2044	27.5143	27.3693	27.5906	27.7068
AAAETAMR	SAR11_0008	24.4093	24.4964	24.989	25.0877	25.0386	24.9653	24.7563	24.2457	24.9409	25.1847	24.8985	24.4867	24.8006	24.8366	24.3694	25.4442	24.7751	24.8899	24.29	25.1095	25.8474	25.907	25.1112	25.2323	25.4567	25.4104	25.8813	25.8179	24.3248	24.5573	25.086	25.0997	24.9219	25.0272	24.0267	24.8524	25.2315	23.6551	25.4933	25.4105	26.3022	25.4056	26.212	26.0706	24.3944	24.4684	24.4531	24.5165
TTQPGLNYHIPFPVEAVETPK	SAR11_0008	26.3799	26.3783	25.7496	25.7656	28.5617	28.5327	NA	NA	25.8947	26.0507	28.7679	28.6582	28.6263	28.7459	28.108	26.2307	28.6719	28.8157	26.6212	26.5904	29.0679	29.2486	24.543	25.558	28.9703	29.0027	28.6934	28.6589	28.6514	28.5281	26.3129	26.3475	25.9758	25.8755	29.0176	28.7342	26.4373	26.3339	29.2107	29.0874	26.2682	28.9181	26.0759	25.9718	28.7248	28.6222	28.5715	28.6905
IMQAAEAYKQQVVAQAEGEASR	SAR11_0008	NA	NA	27.6175	27.415	27.0185	27.0801	26.5667	26.1462	NA	NA	NA	NA	NA	NA	27.9108	27.6657	NA	NA	27.5994	27.5468	27.2942	27.3211	26.5533	26.3776	27.6795	27.6465	24.1518	24.2442	NA	NA	27.8712	27.6303	27.4908	27.2116	27.2263	27.6131	27.063	27.2131	26.0139	26.467	28.7033	NA	26.8367	26.8825	27.4004	27.191	27.5672	27.5691
TTQPGLNYHIPFPVEAVETPKVTK	SAR11_0008	NA	NA	27.4507	27.251	27.1614	27.284	26.8717	27.06	25.8627	25.7757	NA	NA	NA	NA	26.9499	27.1864	NA	NA	27.5216	27.5654	27.7129	27.6447	26.5	26.6427	27.6677	27.6459	26.7717	26.485	NA	NA	27.5222	27.6584	27.3307	27.3431	27.2509	27.6074	26.96	27.151	27.6281	27.7425	27.6593	NA	27.3794	27.3908	27.6334	27.5849	27.7138	27.6509
VLADIDKVIIEK	SAR11_0008	28.4016	28.233	28.2978	28.2199	28.2174	27.8375	28.115	28.0143	28.3333	28.21	28.2165	28.0111	27.938	27.8715	28.3185	28.0946	28.1691	28.402	28.789	28.995	28.2173	28.2682	28.3512	28.3663	28.9246	28.9075	28.7628	28.4129	28.1725	28.0075	28.4551	28.5548	28.5156	28.5103	28.7424	28.044	28.429	28.3219	28.7901	28.7746	29.1048	28.9385	29.1558	28.8305	28.5101	28.1924	28.3697	28.4349
DAGKFLFEVQDPESTVK	SAR11_0008	NA	NA	25.3038	25.4222	25.0957	25.1083	NA	24.0649	23.7817	24.0795	NA	NA	NA	NA	24.9598	25.0734	NA	NA	25.3123	25.7236	25.5308	25.6117	24.17	24.6301	26.1143	26.2036	24.6738	24.6935	NA	NA	25.0503	25.5477	25.1633	25.3847	24.9897	25.5729	24.854	25.287	25.3764	25.6056	25.224	NA	25.4175	25.6021	25.3013	25.2543	25.2629	25.471
AAAETAMREVVAK	SAR11_0008	NA	NA	27.8366	28.0295	27.8938	27.9092	26.5343	26.621	NA	NA	NA	NA	NA	NA	27.5518	27.6864	NA	NA	27.9424	27.9226	27.0498	26.9623	26.6592	26.7783	27.9259	27.9374	NA	NA	NA	NA	27.8751	27.9831	26.9356	27.7016	27.3246	27.6023	26.8316	26.8999	28.3591	28.3147	28.1025	NA	25.1224	24.934	28.0414	28.2893	28.0799	28.0916
AKEVTQER	SAR11_0008	NA	NA	NA	NA	NA	NA	NA	NA	NA	NA	NA	NA	NA	NA	NA	NA	NA	NA	NA	NA	NA	NA	NA	NA	NA	NA	NA	NA	NA	NA	NA	NA	NA	NA	NA	NA	NA	NA	NA	NA	NA	NA	NA	NA	NA	NA	NA	NA
IMQAAEAYKQQVVAQAEGEASRFVSIYEEYAK	SAR11_0008	NA	NA	25.7207	25.89	25.4703	25.8314	25.1524	25.2931	NA	NA	NA	NA	NA	NA	26.5801	26.2675	NA	NA	26.6763	26.5765	26.2636	26.1498	25.3165	25.4907	25.349	25.4806	NA	NA	NA	NA	26.8544	26.8925	26.1439	26.2513	26.1158	26.3509	24.9726	25.6841	26.0744	26.4743	26.1745	NA	NA	NA	25.9232	26.3012	26.8878	27.101
VLADIDKVIIEKNAGSGVVPYLPLPELGKK	SAR11_0008	NA	NA	NA	NA	NA	NA	23.9299	23.8106	NA	NA	NA	NA	NA	NA	25.3691	25.2342	NA	NA	24.8404	23.6629	NA	NA	24.8439	24.9699	NA	NA	NA	NA	NA	NA	23.4767	21.0357	21.7764	20.7451	22.5947	23.6418	NA	NA	23.3319	25.1204	22.3977	NA	NA	NA	NA	NA	22.3349	NA
MYLETMEKVLADIDKVIIEK	SAR11_0008	NA	NA	23.8591	24.1416	23.5046	23.7294	23.7015	23.6151	NA	NA	NA	NA	NA	NA	23.9782	23.9105	NA	NA	25.1063	25.1759	23.9986	24.2339	24.2409	24.4356	22.8709	23.0591	NA	NA	NA	NA	25.1541	25.2041	24.3376	24.2876	25.5823	24.4671	23.4828	23.3807	24.8315	25.346	24.5553	NA	NA	NA	23.9528	24.3346	25.4765	25.5015
VLADIDKVIIEKNAGSGVVPYLPLPELGK	SAR11_0008	NA	NA	NA	NA	NA	NA	23.7516	23.5812	NA	NA	NA	NA	NA	NA	24.9768	24.7908	NA	NA	24.6428	24.3519	NA	NA	24.4915	24.6085	NA	NA	NA	NA	NA	NA	23.7035	NA	22.5438	23.1987	NA	22.9347	NA	NA	23.3975	24.4903	23.2221	NA	NA	NA	NA	NA	NA	23.1257
MYLETMEKVLADIDKVIIEKNAGSGVVPYLPLPELGKK	SAR11_0008	NA	NA	NA	NA	NA	NA	NA	NA	NA	NA	NA	NA	NA	NA	NA	NA	NA	NA	NA	NA	NA	NA	NA	NA	NA	NA	NA	NA	NA	NA	NA	NA	NA	NA	NA	NA	NA	NA	NA	NA	NA	NA	NA	NA	NA	NA	NA	NA
FLFEVQDPESTVKAAAETAMREVVAK	SAR11_0008	NA	NA	22.6992	22.6296	NA	22.2545	22.6969	23.0234	NA	NA	NA	NA	NA	NA	25.9303	25.7453	NA	NA	25.7471	25.923	23.0203	22.3281	24.5455	24.7454	21.8579	21.7432	NA	NA	NA	NA	25.8908	25.954	24.9467	25.2166	24.9807	25.1513	22.5316	23.2421	25.4924	25.8815	22.7246	NA	NA	NA	22.4011	NA	25.5073	24.9394
ILDEYNSGIQVTQVQTQKADPPNQVIDSFRDVQAAR	SAR11_0008	NA	NA	26.8031	26.7907	26.5783	26.8217	25.4592	25.9745	NA	NA	NA	NA	NA	NA	28.1555	28.0997	NA	NA	26.3716	26.4088	26.4521	26.5073	25.4235	24.8872	27.3041	27.2694	NA	NA	NA	NA	26.6903	26.8394	26.3004	26.2418	24.908	27.0542	26.6167	26.9654	25.875	25.8812	28.5335	NA	24.4968	24.3615	27.2648	27.3111	27.0384	27.0038
QQVVAQAEGEASRFVSIYEEYAK	SAR11_0008	NA	NA	24.1734	24.804	24.5354	25.1623	NA	NA	NA	NA	NA	NA	NA	NA	25.4182	24.8759	NA	NA	NA	NA	24.1212	23.7322	NA	NA	25.1457	25.0654	NA	NA	NA	NA	NA	23.4264	NA	22.1801	24.1038	25.1727	24.1526	24.8066	21.5087	NA	26.1318	NA	NA	NA	25.153	25.0541	25	25.2273
MYLETMEK	SAR11_0008	24.3724	23.5057	NA	NA	NA	NA	NA	23.8722	24.1369	23.9951	24.7467	24.8935	22.7778	21.5498	23.6382	NA	24.8381	24.4157	24.7898	24.7089	24.8885	24.668	24.3491	24.4717	25.1778	25.0275	24.8686	24.6127	24.3004	24.5006	23.4445	24.4872	23.7531	24.0467	NA	23.7099	24.3801	23.6328	NA	25.4956	NA	25.1355	25.0021	25.4167	23.8364	23.0707	23.8789	24.0509
IMQAAEAYKQQVVAQAEGEASR	SAR11_0008	NA	NA	23.8561	24.8675	22.9166	23.2728	23.24	23.8679	NA	NA	NA	NA	NA	NA	24.9478	24.9016	NA	NA	25.5586	25.0855	24.8253	24.9889	23.3597	23.3851	25.8792	26.0257	NA	22.5012	NA	NA	25.2394	25.2167	25.0132	24.8003	24.7607	23.9633	25.1322	25.376	24.4505	24.8258	26.2134	NA	25.4139	25.6759	23.3464	22.9502	24.9825	23.9376
AAAETAMREVVAK	SAR11_0008	NA	NA	24.7638	24.8113	23.1758	23.6738	23.8516	23.9126	23.2657	22.8784	NA	NA	NA	NA	24.1047	24.2	NA	NA	24.6608	24.6428	24.3267	24.1854	23.5146	23.5859	25.4884	25.2766	22.9565	23.5303	NA	NA	24.4327	24.4157	24.5704	24.7018	NA	24.4762	24.466	24.7348	25.0636	25.2245	25.5457	NA	24.9193	25.161	24.0824	24.0449	24.5946	24.4529
MYLETMEK	SAR11_0008	24.8257	24.9149	24.7706	25.0027	23.7858	23.6855	24.482	24.3701	24.9469	24.8764	24.6882	24.7823	23.6135	23.64	24.8559	25.5053	24.9909	25.0162	25.1971	25.1102	25.2142	25.2148	24.3177	24.4823	26.0492	26.1106	25.3801	25.2403	24.6263	24.4551	24.5895	24.8669	25.0063	24.8218	25.2513	25.0702	25.298	25.3525	26.029	25.4641	26.4064	25.6022	25.8002	25.8107	24.6275	24.6985	24.8026	24.5468
FVSIYEEYAKAK	SAR11_0008	NA	NA	NA	NA	NA	NA	22.5076	22.1298	NA	NA	NA	NA	NA	NA	23.7716	23.5545	NA	NA	21.5738	22.4305	NA	NA	23.8014	24.4568	NA	NA	NA	NA	NA	NA	NA	NA	NA	NA	NA	NA	NA	NA	21.0639	22.0818	NA	NA	NA	NA	NA	NA	NA	NA
FIKTTQPGLNYHIPFPVEAVETPKVTK	SAR11_0008	NA	NA	NA	NA	NA	NA	NA	NA	NA	NA	NA	NA	NA	NA	21.9514	22.6401	NA	NA	22.8775	23.7566	NA	NA	22.1927	21.8198	NA	NA	NA	NA	NA	NA	NA	22.9144	NA	22.2314	NA	NA	NA	NA	NA	22.3696	NA	NA	NA	NA	NA	NA	NA	22.6421
IMQAAEAYK	SAR11_0008	24.4242	24.7261	25.1946	NA	NA	NA	NA	NA	24.3596	25.2091	25.1271	24.9631	24.431	24.3198	23.9062	24.3537	24.8432	25.0143	NA	24.8146	NA	NA	23.5254	25.7489	26.0016	26.0515	NA	25.666	24.7743	24.9675	24.3804	NA	23.1471	NA	24.0414	NA	24.6256	24.9199	25.3465	25.6305	24.7437	25.7397	24.8813	25.343	23.9662	24.0896	24.9188	NA
ILDEYNSGIQVTQVQTQKADPPNQVIDSFR	SAR11_0008	NA	NA	23.008	23.6458	23.7783	24.0437	NA	NA	NA	NA	NA	NA	NA	NA	23.097	NA	NA	NA	NA	NA	24.4845	24.4279	NA	NA	25.1108	24.9454	NA	NA	NA	NA	23.1467	NA	NA	NA	23.3566	23.8808	22.6601	22.6351	NA	NA	25.716	NA	23.6982	24.7654	24.5709	25.0768	24.2416	23.3087
FLFEVQDPESTVKAAAETAMR	SAR11_0008	NA	NA	23.2496	22.0098	NA	22.964	21.7208	NA	NA	NA	NA	NA	NA	NA	24.1757	24.3575	NA	NA	24.5842	24.1253	22.4924	23.2697	22.7088	21.7641	NA	NA	NA	NA	NA	NA	24.1346	24.5234	23.2673	22.572	22.9187	23.3557	22.5628	23.336	24.0885	24.6848	25.1566	NA	NA	NA	22.4378	21.7618	23.046	24.2307
ADPPNQVIDSFR	SAR11_0008	24.2501	23.763	23.0085	22.2644	23.667	23.2661	NA	NA	28.3355	28.327	24.6482	27.1131	24.5613	24.3633	NA	NA	28.6126	28.3605	NA	NA	24.1275	24.1222	NA	NA	27.9906	27.8757	28.2091	28.4577	27.4587	27.3434	NA	NA	NA	22.1024	28.622	22.1819	NA	NA	23.1704	22.6328	27.9656	27.8125	28.9959	29.1196	28.1387	28.4416	27.4147	27.5374
PPNQVIDSFRDVQAAR	SAR11_0008	NA	NA	25.779	25.6679	NA	NA	27.2227	27.3349	NA	NA	NA	NA	NA	NA	24.5612	24.9473	NA	NA	27.6689	28.2256	27.4978	27.7486	27.0343	27.3354	25.8916	26.348	NA	NA	NA	NA	27.4037	27.8246	27.389	27.1971	28.891	24.875	26.3924	25.1084	27.8259	27.585	NA	NA	26.3842	25.3939	25.0925	25.3503	27.9593	27.8853
IMQAAEAYKQQVVAQAEGEASRFVSIYEEYAK	SAR11_0008	NA	NA	NA	NA	NA	NA	22.8512	22.9179	NA	NA	NA	NA	NA	NA	24.4908	24.0864	NA	NA	24.6542	24.094	NA	22.285	24.2366	23.2899	NA	NA	NA	NA	NA	NA	21.1893	NA	23.0702	NA	23.2869	22.3708	22.3642	22.2098	24.1579	24.6065	NA	NA	NA	NA	NA	NA	22.5704	22.4653
AAAETAMR	SAR11_0008	22.9953	NA	NA	NA	NA	NA	NA	NA	NA	NA	24.2066	NA	22.5149	NA	20.4914	NA	NA	23.7713	NA	NA	NA	NA	NA	NA	NA	NA	NA	NA	NA	NA	NA	NA	NA	NA	NA	20.6941	NA	NA	NA	NA	NA	NA	23.009	NA	NA	NA	21.5366	NA
MYLETMEKVLADIDKVIIEK	SAR11_0008	NA	NA	NA	NA	NA	NA	NA	21.2054	NA	NA	NA	NA	NA	NA	23.0257	23.7458	NA	NA	22.1106	21.9096	NA	NA	23.278	23.0892	NA	NA	NA	NA	NA	NA	NA	NA	NA	NA	NA	NA	NA	NA	22.3441	22.381	NA	NA	NA	NA	NA	NA	NA	NA
GGSPWGTPPGGGNGSGKGPTPPDVDAIIR	SAR11_0008	NA	NA	NA	NA	NA	NA	NA	NA	NA	NA	NA	NA	NA	NA	NA	NA	NA	NA	NA	NA	NA	NA	NA	NA	NA	NA	NA	NA	NA	NA	NA	NA	NA	NA	NA	NA	NA	NA	NA	NA	NA	NA	NA	NA	NA	NA	NA	NA
IMQAAEAYKQQVVAQAEGEASRFVSIYEEYAKAK	SAR11_0008	NA	NA	NA	NA	NA	NA	NA	NA	NA	NA	NA	NA	NA	NA	NA	NA	NA	NA	NA	NA	NA	NA	NA	NA	NA	NA	NA	NA	NA	NA	NA	NA	NA	NA	NA	NA	NA	NA	NA	NA	NA	NA	NA	NA	NA	NA	NA	NA
ILDEYNSGIQVTQVQTQKAD	SAR11_0008	NA	NA	NA	NA	NA	NA	23.566	23.3386	NA	NA	NA	NA	NA	NA	NA	NA	NA	NA	25.2458	25.1008	25.3064	25.3981	24.6198	24.1191	NA	21.8082	NA	NA	NA	NA	25.4135	25.4903	24.9113	24.851	NA	NA	NA	NA	25.0851	25.2389	NA	NA	NA	NA	NA	NA	24.9286	25.0662
ILGLVDNMSYFTGDDGKK	SAR11_0009	NA	NA	NA	NA	NA	NA	NA	NA	NA	NA	NA	NA	NA	NA	NA	NA	NA	NA	NA	NA	NA	NA	NA	NA	NA	NA	NA	NA	NA	NA	NA	NA	NA	NA	NA	NA	NA	NA	NA	NA	NA	NA	NA	NA	NA	NA	NA	NA
MDGAIIVSTPQEVALLDVK	SAR11_0009	24.1689	24.4897	NA	NA	NA	NA	NA	NA	22.9949	23.271	23.8828	24.1353	24.643	24.5025	NA	NA	24.2665	23.6079	NA	NA	NA	NA	NA	NA	NA	NA	NA	23.0212	24.6361	24.6356	NA	NA	NA	NA	NA	NA	NA	NA	NA	NA	NA	22.8704	NA	NA	NA	NA	NA	NA
VGLLDADIYGPSIPK	SAR11_0009	25.434	25.3832	25.2569	25.4776	24.8526	24.73	24.8759	25.3958	24.7918	25.2062	24.8078	24.8227	24.9566	24.9876	23.4925	24.084	24.1911	24.2794	24.7659	24.9231	24.9392	25.3168	24.8343	25.2307	24.7312	24.8929	25.094	24.7136	25.0702	25.0829	24.991	25.2572	25.1277	24.8652	24.9437	24.9745	25.7471	25.5058	24.9459	24.9156	24.1888	24.433	25.0855	24.9073	24.254	24.3246	24.4777	24.4023
TDKKPELSDAMK	SAR11_0009	21.0923	21.1569	NA	NA	21.9017	NA	NA	NA	21.9801	21.5313	21.814	22.1084	22.0879	22.1885	NA	NA	22.0601	21.8459	NA	21.441	21.6477	22.1733	NA	21.0914	NA	20.9232	22.2349	22.0144	22.3289	22.2392	NA	21.8029	NA	21.4722	NA	20.7364	21.5611	21.9152	21.9736	21.2168	NA	22.2795	NA	20.5635	NA	21.8681	NA	NA
IFGEGGVKR	SAR11_0009	NA	NA	21.6742	23.0082	NA	23.0254	NA	22.6248	NA	22.8503	NA	NA	NA	NA	21.434	NA	NA	NA	22.2999	23.4065	23.4158	23.1925	NA	22.1478	22.3755	22.063	22.2812	22.382	NA	NA	22.7544	23.7443	24.3833	22.8151	25.8411	22.0248	22.1709	22.8663	23.7012	23.4715	22.104	NA	NA	22.0671	22.231	21.8077	22.9106	23.0891
TDKKPELSDAMKK	SAR11_0009	NA	NA	22.8349	22.9868	21.1128	21.6971	22.2501	21.7164	NA	NA	NA	NA	NA	NA	22.2829	21.9655	NA	NA	21.4379	21.2587	22.8213	22.5027	21.9472	22.4329	21.6112	21.3876	20.9976	NA	NA	NA	21.5675	21.266	21.2879	21.2896	NA	22.8202	22.1082	22.5683	21.4867	22.2094	21.3515	NA	20.9952	NA	20.8621	21.973	22.6516	22.1828
TAEEFEKEFLGEIPINPEVGK	SAR11_0009	23.4382	23.8001	23.5789	24.1264	24.1112	24.0215	NA	NA	23.5852	24.2384	24.3006	24.0171	23.6701	23.8847	NA	22.4831	23.8658	23.811	23.3224	22.4117	24.353	24.6468	23.1142	23.5315	24.1879	24.13	24.3911	24.2395	24.3935	24.4791	23.8698	24.0204	23.6904	23.6127	24.205	24.043	24.0032	24.6207	24.701	24.6133	23.6844	24.6045	23.4467	23.1672	23.9076	23.7602	22.9722	23.3034
GPMVTSAIK	SAR11_0009	NA	22.5507	NA	22.4871	22.5585	NA	NA	21.8179	NA	NA	22.2336	22.1431	21.4494	21.5668	22.6698	21.7994	NA	NA	NA	NA	NA	NA	NA	NA	21.7402	22.0528	NA	21.5461	22.7147	21.5867	NA	NA	NA	20.9171	22.0977	22.8949	22.1086	23.3253	NA	21.7144	NA	NA	20.8782	NA	NA	NA	NA	NA
TDKKPELSDAMKK	SAR11_0009	NA	NA	NA	NA	NA	NA	NA	NA	NA	NA	NA	NA	NA	NA	NA	NA	NA	NA	NA	NA	NA	NA	NA	NA	NA	NA	NA	NA	NA	NA	NA	NA	NA	NA	NA	NA	NA	NA	NA	NA	NA	NA	NA	NA	NA	NA	NA	NA
SDGQTLTPITK	SAR11_0009	22.4829	22.7678	NA	NA	NA	NA	NA	NA	NA	22.8117	24.4404	24.232	24.1755	24.14	NA	NA	23.9497	23.836	NA	NA	NA	NA	NA	NA	NA	NA	24.2005	NA	24.0403	NA	NA	NA	NA	NA	NA	NA	NA	NA	NA	NA	NA	22.9263	22.3111	21.9604	NA	NA	NA	NA
ILGLVDNMSYFTGDDGK	SAR11_0009	NA	NA	NA	NA	NA	NA	NA	NA	NA	NA	NA	NA	NA	NA	NA	NA	NA	NA	NA	NA	NA	NA	NA	NA	NA	NA	NA	NA	NA	NA	NA	NA	NA	NA	NA	NA	NA	NA	NA	NA	NA	NA	NA	NA	NA	NA	NA	NA
MDGAIIVSTPQEVALLDVKR	SAR11_0009	NA	NA	24.4704	23.9235	24.252	24.4582	NA	NA	23.5826	23.591	NA	NA	NA	NA	NA	NA	NA	NA	23.9355	22.1728	24.6545	25.0225	NA	NA	24.4992	24.6809	23.4121	23.8819	NA	NA	24.2728	24.148	24.2348	23.7496	NA	24.1746	24.1732	22.8614	22.7799	23.544	23.3037	NA	23.2723	23.2641	23.9202	24.3423	24.1643	23.9311
FTIAVSSAK	SAR11_0009	24.1588	24.659	23.1724	23.8679	23.9227	23.6974	23.0456	NA	23.7239	23.5207	23.5305	23.0311	24.091	24.1588	NA	NA	23.133	23.1476	23.6663	23.557	24.0124	24.1514	NA	22.2554	23.9134	24.2943	23.9271	23.1443	23.8667	23.5643	23.7431	24.0571	23.4848	23.3415	22.4394	23.7574	24.5057	24.5651	22.0148	NA	21.9211	NA	23.7319	22.9708	23.7409	23.3529	23.5424	23.4516
KFTKNPILGTK	SAR11_0009	NA	NA	23.3337	22.9917	22.0039	22.7906	21.9987	NA	21.0814	NA	NA	NA	NA	NA	NA	NA	NA	NA	23.5429	22.1046	23.4182	23.5435	21.5927	20.9116	22.9026	22.6984	22.3871	22.3232	NA	NA	23.2502	23.6384	22.8487	22.6453	22.4409	22.2598	23.4549	23.992	21.0773	NA	NA	NA	21.8407	21.5792	22.9627	22.4402	22.0593	22.9076
STFATNLALALK	SAR11_0009	24.3989	24.9902	23.9717	23.8446	24.1732	24.1189	NA	NA	23.8403	23.9947	24.6098	24.0456	24.2658	24.3005	NA	NA	23.5714	23.7434	22.7161	23.5025	24.1353	24.5258	NA	NA	23.8801	24.2703	23.6447	23.5572	23.9944	24.6716	23.4452	23.87	23.6393	23.4456	23.279	23.8191	24.6119	24.1951	22.7404	23.0549	21.8408	22.1834	24.1443	23.6269	24.2176	23.9231	24.023	24.0493
GPMVTSAIK	SAR11_0009	NA	NA	23.9167	NA	NA	NA	NA	NA	NA	NA	NA	NA	NA	NA	NA	NA	NA	NA	NA	NA	NA	NA	NA	NA	NA	NA	NA	NA	NA	NA	24.5939	NA	NA	NA	NA	NA	NA	25.0311	NA	NA	23.9067	NA	NA	NA	NA	NA	25.3209	23.1071
VTAPALENILYEAMPALDHGFVR	SAR11_0010	26.7575	27.0621	26.9426	27.0766	27.2055	27.2303	27.2835	27.3438	27.0224	27.1251	26.3427	26.9423	26.9289	26.937	27.2893	27.4534	27.2871	27.182	27.3693	27.5488	26.9624	27.0795	26.9542	27.1933	27.1057	27.1499	26.7075	26.8293	27.52	27.546	26.9792	27.2125	26.9866	27.156	27.5512	26.9924	26.8153	26.8429	27.0273	27.3384	27.1932	27.6429	27.5091	27.3893	27.3363	27.4496	27.4981	27.4867
GEDVNPDSSGLSK	SAR11_0010	22.549	NA	NA	NA	NA	NA	NA	NA	NA	NA	24.4452	24.4855	24.3038	24.2105	NA	NA	24.0477	23.9902	NA	NA	NA	NA	NA	NA	NA	NA	NA	NA	23.9008	22.673	NA	NA	NA	NA	NA	NA	NA	NA	NA	NA	NA	21.988	NA	NA	NA	NA	NA	NA
YSILDKEFYLPSAENLAAQSSSNR	SAR11_0010	26.0704	26.127	26.6463	26.563	26.4648	26.404	26.2668	26.202	26.4202	26.4533	26.3141	26.2677	26.2106	26.2058	26.8565	26.6862	26.1877	26.4356	26.7771	26.747	26.4552	26.4406	26.1636	26.265	26.7348	26.7916	26.4276	26.3426	26.5145	26.4893	26.3462	26.6381	26.2101	26.3325	25.865	26.4158	26.5723	26.6838	26.3053	26.1947	26.8859	26.9876	26.8256	26.6709	26.5645	26.6268	26.5434	26.514
NDAEQTYDNYEMMLNQR	SAR11_0010	23.7436	23.2082	NA	NA	NA	NA	NA	NA	21.8862	21.787	23.1105	23.6451	23.8425	23.7486	NA	NA	24.135	23.8233	NA	NA	NA	NA	NA	NA	NA	NA	NA	22.5285	23.7479	23.8757	NA	NA	NA	NA	NA	NA	NA	NA	NA	NA	NA	22.8293	NA	NA	NA	NA	NA	NA
VIDYMGDDTSIVQSAR	SAR11_0010	26.329	26.1807	26.396	26.3295	26.2682	26.3519	26.6464	26.4136	26.297	26.3248	26.3056	26.3744	26.3238	26.2935	26.744	26.7732	26.399	26.5065	26.6182	26.6216	26.3368	26.291	26.4013	26.3762	26.3463	26.2953	26.2679	26.4338	26.432	26.5164	26.377	26.6776	26.4514	26.3564	26.6313	26.3569	26.128	26.1853	26.2088	26.1118	26.8577	26.8658	26.6938	26.7647	26.7352	26.8174	26.6429	26.5039
WVPITYDAFMDYR	SAR11_0010	24.2221	24.3918	23.4116	24.3749	24.5289	24.8084	NA	NA	23.3354	23.52	24.6166	24.6339	24.9047	24.6964	NA	NA	24.4675	24.4648	22.2125	22.6429	23.6121	24.5934	NA	NA	24.5881	24.7108	22.6385	22.9089	23.2225	23.335	22.4714	23.0509	22.8223	22.4721	24.3193	23.1923	22.9534	23.2142	23.0495	23.341	23.2739	22.8932	23.263	23.3898	25.0977	25.4913	24.445	24.8035
GDVIEGEQAK	SAR11_0010	24.8989	24.3433	NA	NA	NA	NA	NA	NA	23.4997	23.4312	25.1233	25.0842	25.3214	25.2913	NA	NA	25.2871	25.142	NA	NA	NA	NA	NA	NA	NA	NA	22.258	22.6657	25.2221	25.0844	NA	NA	NA	NA	NA	NA	NA	NA	NA	NA	NA	24.5999	NA	NA	NA	NA	NA	NA
QVSTDAGLIK	SAR11_0010	24.0954	23.6463	24.1076	24.6401	25.1031	25.3025	NA	NA	24.9562	24.8383	24.0859	24.1796	24.4273	24.0647	23.5638	23.9617	24.5314	24.6445	NA	NA	NA	NA	NA	NA	24.9921	24.6547	24.9239	24.7325	24.4834	24.589	NA	NA	NA	NA	23.4333	24.6505	24.5038	25.1419	NA	NA	25.3402	25.0101	25.1837	25.3063	24.9698	24.6922	23.9705	23.7665
TDLLNLMNFLR	SAR11_0010	24.6836	25.1407	24.8013	24.7616	24.7223	25.1073	25.4878	25.3628	24.1206	24.4502	24.5413	24.7686	24.8686	24.9343	NA	21.9658	24.4933	24.3982	24.9297	25.1278	24.2993	25.0801	24.6612	25.0984	25.1193	25.2976	24.0035	23.7588	24.3847	24.4656	24.3217	24.6556	24.5499	24.1113	25.472	21.6422	25.2665	23.8997	24.5203	24.8336	24.0149	24.0033	24.5398	24.162	25.0958	24.5753	24.9448	25.015
FDGSTIDENKK	SAR11_0010	24.0398	23.9687	24.3159	24.3134	24.5517	24.2377	23.8786	24.1825	23.9668	24.0809	24.3568	24.245	24.5727	24.3298	23.9962	24.0782	23.7446	23.5174	24.0597	24.3082	24.5115	24.6261	23.4913	24.3035	24.4614	24.3863	24.7781	24.8162	23.4861	23.5793	23.6909	23.8408	23.7916	24.0253	22.5661	24.6911	24.6431	24.3046	24.4462	24.2077	24.7862	24.5098	24.1692	24.4876	24.288	24.2101	23.8294	23.9379
TANVNEYSAR	SAR11_0010	25.0634	25.2885	25.4242	25.4271	25.4184	25.5963	25.4553	25.6014	25.3263	25.2485	25.4774	25.4437	25.3729	25.5573	25.3355	25.5801	25.2074	25.1778	25.2385	25.3717	25.6331	25.5964	25.0572	25.3069	25.4038	25.2732	25.3229	25.4728	25.0176	25.1121	24.8162	25.0728	25.1124	25.2294	24.6856	25.842	25.1583	25.238	25.5421	25.4515	25.3887	25.6636	25.4153	25.5005	25.6783	25.7482	25.4381	25.4137
ADSHAQYEIR	SAR11_0010	NA	21.4687	NA	NA	NA	NA	NA	NA	21.1688	NA	22.9957	22.9645	22.7499	22.0789	NA	NA	22.9098	22.5179	NA	NA	21.8401	22.2566	NA	NA	22.3302	21.7331	NA	NA	NA	NA	NA	NA	NA	NA	NA	NA	NA	NA	21.6956	NA	NA	NA	NA	NA	22.3025	22.9073	22.1717	22.4006
VGGTEVSAK	SAR11_0010	NA	NA	23.3703	23.9523	NA	NA	23.6002	23.1189	24.1936	NA	23.4429	23.5105	23.7712	23.7672	NA	NA	23.7636	24.0749	23.0363	23.2897	24.0241	23.8018	NA	22.68	24.2467	23.5758	NA	NA	23.437	23.47	NA	23.0865	24.0836	24.077	NA	22.042	23.3081	23.3736	24.1246	24.0863	22.891	NA	23.9917	24.2276	23.7034	23.3181	NA	22.6289
GDVIEGEQAKEVLELLK	SAR11_0010	NA	NA	NA	NA	NA	NA	NA	NA	22.4498	22.4196	21.9572	23.0263	22.506	NA	NA	NA	23.0796	23.3089	NA	NA	NA	NA	NA	NA	NA	NA	21.4042	NA	NA	NA	NA	NA	NA	NA	NA	NA	NA	NA	NA	NA	NA	21.7964	NA	NA	NA	NA	NA	NA
EQSQEIKDQQGQQNQTKR	SAR11_0010	NA	NA	21.9314	22.6744	21.9472	22.772	21.341	21.1034	NA	NA	NA	NA	NA	NA	23.8006	23.7991	NA	NA	23.0624	22.67	22.9266	22.8743	20.2216	20.9755	22.8996	22.712	NA	NA	NA	NA	21.6337	21.8059	21.6961	21.7691	19.9804	23.3182	22.9008	22.9444	20.4661	20.6596	23.2367	NA	20.9638	21.4636	22.5549	22.4647	22.8515	22.9727
EQSQEIKDQQGQQNQTK	SAR11_0010	22.0386	21.2791	22.1216	22.1111	22.2299	22.4342	21.7211	21.2334	23.182	22.8314	23.5041	21.6482	23.3419	20.8238	23.7816	24.1751	21.3159	22.6512	22.7516	22.8807	22.7497	22.5742	21.4852	22.2191	22.737	22.5788	23.5763	23.8348	21.797	21.9405	21.9677	22.2175	21.7253	21.8039	19.8731	22.7489	22.8096	22.905	21.9017	21.6088	23.5071	22.6678	23.6962	23.5894	22.332	22.1131	22.3477	22.2266
RVTAPALENILYEAMPALDHGFVR	SAR11_0010	24.1061	24.7465	25.0909	24.922	24.7533	24.9284	25.1946	25.188	25.1872	25.3715	25.4234	25.1772	24.9163	25.0287	25.2878	25.4365	24.7348	24.7984	25.2536	25.6197	24.7359	24.8306	24.9103	25.2782	25.115	25.5224	24.7587	24.8855	25.169	25.3937	25.0074	25.0574	24.8174	24.775	25.0616	24.6369	24.581	24.7613	25.1794	24.924	25.6427	24.6201	26.1104	25.8522	25.3074	25.2736	25.1577	25.2522
QGRGDVIEGEQAKEVLELLKNDAEQTYDNYEMMLNQR	SAR11_0010	NA	NA	24.7637	24.9118	24.7009	25.1961	NA	NA	NA	NA	NA	NA	NA	NA	24.2074	23.2746	NA	NA	NA	NA	NA	21.3838	NA	NA	24.4147	24.0788	21.7389	22.4333	NA	NA	NA	21.9736	NA	NA	23.9203	25.178	22.463	23.9918	NA	NA	25.5635	NA	23.5763	23.9119	24.506	24.6698	23.8275	23.7176
LIKGEDVNPDSSGLSKR	SAR11_0010	NA	NA	21.9465	22.5462	23.9492	24.6833	NA	NA	NA	NA	NA	NA	NA	NA	NA	21.5437	NA	NA	22.4507	21.4035	24.0499	23.3934	NA	NA	24.354	24.471	NA	NA	NA	NA	22.3301	22.7983	22.6184	22.2569	21.6371	24.1	22.2809	23.6856	22.1889	21.1422	23.4354	NA	NA	21.3628	23.9466	23.8877	23.4711	23.4882
FDGSTIDENKKGLAR	SAR11_0010	NA	NA	24.116	24.149	23.9703	23.9856	23.5152	23.2076	NA	NA	NA	NA	NA	NA	24.5818	24.264	NA	NA	24.545	24.4924	24.6168	24.3053	23.6194	23.6724	23.951	23.6185	NA	NA	NA	NA	24.4844	24.3646	23.9026	24.0683	23.9694	24.141	23.7443	24.1866	24.4842	24.4792	23.2295	NA	NA	NA	23.9782	24.4169	24.4101	24.611
VIDYMGDDTSIVQSAR	SAR11_0010	23.5703	23.1621	23.5314	23.4439	NA	NA	23.5279	23.7693	23.7782	23.6918	23.9514	24.2431	NA	22.6456	23.6671	23.6844	23.4242	23.7724	23.9884	23.7609	23.7168	23.9254	23.6992	23.4684	24.5256	24.5998	23.8879	23.9014	23.9634	23.0732	23.2628	23.3183	23.3445	23.6205	23.2735	23.4609	23.983	24.2521	24.063	23.9179	24.5413	23.7819	24.1515	24.6025	22.6601	NA	22.7339	23.0867
LIKGEDVNPDSSGLSK	SAR11_0010	23.9981	22.7885	NA	NA	NA	NA	NA	NA	25.1315	24.6476	24.3803	24.203	24.1476	24.1626	NA	NA	24.2943	24.0587	NA	NA	NA	NA	NA	NA	22.4811	21.601	22.8227	22.6924	22.4685	23.8158	NA	NA	NA	NA	NA	NA	NA	NA	NA	NA	21.7797	22.6098	NA	24.4683	21.3121	22.0233	NA	NA
LRADSHAQYEIR	SAR11_0010	NA	NA	NA	NA	20.7304	21.6204	NA	NA	NA	NA	NA	20.7912	NA	NA	NA	NA	NA	NA	NA	NA	20.4714	NA	NA	NA	NA	NA	NA	NA	NA	NA	NA	NA	NA	NA	NA	NA	NA	NA	21.2753	21.5461	NA	NA	NA	NA	21.1576	22.665	21.2072	22.3599
HRTANVNEYSAR	SAR11_0010	NA	NA	23.3958	23.3841	23.255	23.5437	22.9211	23.0882	NA	NA	NA	NA	NA	NA	22.9857	23.2814	NA	NA	22.459	23.3346	23.5615	23.5315	21.9216	22.0254	23.2823	22.6459	NA	NA	NA	NA	21.9245	22.3792	22.1021	22.2896	21.7436	22.4708	22.5976	22.5901	23.5197	23.2791	22.2931	NA	20.3143	20.6119	23.3698	23.8743	23.4971	23.4275
QGRGDVIEGEQAK	SAR11_0010	NA	NA	NA	NA	NA	NA	20.8373	NA	NA	19.7064	NA	NA	NA	NA	NA	NA	NA	NA	NA	NA	NA	NA	21.1251	21.5896	NA	NA	20.9933	21.4602	NA	NA	NA	NA	NA	NA	NA	NA	19.8304	NA	21.9512	21.806	NA	NA	NA	19.2053	21.8174	19.6301	NA	NA
EVLELLKNDAEQTYDNYEMMLNQR	SAR11_0010	22.514	23.2373	NA	NA	NA	NA	NA	NA	23.7198	23.6441	23.6139	24.2491	24.2462	24.0001	NA	NA	24.6496	24.6772	NA	NA	NA	NA	NA	NA	NA	NA	23.99	23.9935	23.7252	23.1272	NA	NA	NA	NA	22.4445	NA	NA	NA	NA	NA	NA	24.6524	NA	NA	NA	NA	NA	NA
FDGSTIDENK	SAR11_0010	NA	NA	NA	NA	NA	NA	NA	NA	NA	NA	NA	NA	NA	NA	NA	NA	NA	NA	NA	NA	NA	NA	NA	NA	NA	NA	NA	NA	NA	NA	NA	NA	NA	NA	NA	NA	NA	NA	NA	NA	NA	NA	NA	NA	NA	NA	NA	NA
GDVIEGEQAKEVLELLKNDAEQTYDNYEMMLNQR	SAR11_0010	NA	NA	21.9402	21.852	22.4583	22.4254	NA	NA	24.9076	25.2565	NA	NA	21.0185	NA	21.3898	21.381	20.7929	NA	NA	21.4375	24.0189	24.1571	NA	NA	21.9132	22.0737	25.2167	25.0508	NA	NA	23.4791	22.0998	21.179	20.9802	23.4211	23.7275	21.9183	21.708	NA	NA	24.9241	21.2051	24.8531	25.344	22.227	23.4904	23.8112	23.5228
VYADIMLDTVK	SAR11_0010	NA	23.1993	NA	NA	NA	NA	NA	NA	NA	NA	24.3146	24.0511	23.9691	23.4388	NA	NA	NA	NA	NA	NA	NA	NA	NA	NA	NA	NA	NA	NA	21.8646	23.1155	NA	NA	NA	NA	NA	NA	NA	NA	NA	NA	NA	21.3146	NA	NA	NA	NA	21.5273	NA
LGEDGKPIYNESGK	SAR11_0011	21.812	22.7514	23.2051	22.5793	23.0105	23.224	NA	21.1701	23.4444	22.9874	22.252	22.4029	22.4721	22.7555	NA	20.773	22.3051	22.7583	21.8026	23.0944	22.2945	22.5651	NA	NA	23.5762	23.2875	21.7497	23.1479	23.0193	21.8349	22.6226	22.9535	22.8458	22.1429	21.2299	23.1197	23.5289	23.4969	22.4878	23.0217	23.5345	23.5288	22.6055	22.547	22.3701	23.0253	23.1713	23.1444
TFMETFGQEVK	SAR11_0011	23.5808	24.058	23.9716	24.3456	23.5447	23.6433	24.2869	24.107	23.6387	23.6924	23.9344	23.9351	23.9398	23.9078	24.2714	24.2223	23.9327	24.1026	24.0897	24.0695	23.7395	23.4988	23.9374	23.9724	23.975	24.2599	24.1992	24.1581	24.2584	24.3393	23.7234	24.4126	24.1069	24.4535	24.1548	24.0558	24.1794	24.2031	23.6637	23.819	24.0566	24.5118	24.2516	24.317	24.1593	24.4076	24.5208	24.5518
TKPSFSTDKINSLR	SAR11_0011	NA	NA	NA	NA	NA	NA	NA	NA	NA	NA	NA	NA	NA	NA	NA	NA	NA	NA	NA	NA	NA	NA	NA	NA	NA	NA	NA	NA	NA	NA	NA	NA	NA	NA	NA	NA	NA	NA	NA	NA	NA	NA	NA	NA	NA	NA	NA	NA
KPVHPNDHVNK	SAR11_0012	21.9543	NA	NA	NA	NA	NA	NA	17.9556	NA	NA	22.1113	NA	22.279	NA	NA	NA	NA	22.2222	18.4218	17.0001	NA	21.5082	NA	20.6942	NA	16.9204	NA	22.483	21.5656	NA	NA	NA	NA	19.5025	NA	19.8835	NA	NA	17.8402	21.6936	NA	NA	21.0041	NA	NA	NA	21.4369	NA
GSKKPVHPNDHVNK	SAR11_0012	NA	NA	NA	NA	17.4101	NA	NA	NA	NA	NA	NA	NA	NA	NA	NA	NA	NA	NA	NA	NA	NA	19.4229	NA	NA	NA	NA	NA	17.376	NA	NA	NA	NA	NA	NA	NA	19.034	NA	18.0008	NA	NA	NA	NA	NA	NA	NA	NA	19.3099	NA
THLQDATPLSLGQEFSGYQVQLK	SAR11_0012	23.0486	22.9036	NA	NA	NA	NA	NA	NA	NA	NA	NA	22.5677	23.1075	23.7307	NA	NA	23.5179	23.6934	NA	NA	NA	NA	NA	NA	NA	NA	NA	NA	21.9054	NA	NA	NA	NA	NA	NA	NA	NA	NA	NA	NA	NA	22.7867	NA	NA	NA	NA	22.424	NA
VWQTGSGTQTNMNVNEVIANR	SAR11_0012	23.6814	23.7651	NA	NA	NA	NA	NA	NA	23.0376	22.8581	23.4201	23.9457	24.6446	24.2982	NA	NA	24.5098	24.4361	NA	NA	NA	NA	NA	NA	NA	NA	22.1109	22.7074	23.5573	23.8065	NA	NA	NA	NA	NA	NA	NA	NA	NA	NA	NA	23.3588	NA	NA	NA	NA	NA	NA
AGYGELILPENEPGSSIMPGK	SAR11_0012	23.1326	NA	NA	NA	23.0372	23.5168	NA	NA	24.1065	24.0894	23.6909	23.8622	24.2539	24.1747	NA	NA	24.1756	24.0674	NA	NA	23.2864	23.0708	NA	NA	NA	22.7871	24.0465	24.2212	23.3169	23.7187	NA	NA	NA	NA	24.1249	NA	NA	NA	NA	NA	22.412	24.2017	24.3513	23.856	23.9978	24.202	NA	23.477
LDENFPLKVWQTGSGTQTNMNVNEVIANR	SAR11_0012	NA	NA	NA	NA	NA	NA	NA	NA	NA	NA	NA	NA	NA	NA	NA	NA	NA	NA	NA	NA	NA	NA	NA	NA	NA	NA	NA	NA	NA	NA	NA	NA	NA	NA	NA	NA	NA	NA	NA	NA	NA	NA	NA	NA	NA	NA	NA	NA
EFDSIGSINVPSDR	SAR11_0012	25.5098	23.8208	NA	NA	NA	NA	NA	NA	25.4393	25.4944	25.5943	25.5164	25.5362	25.508	NA	NA	25.7042	25.6056	NA	NA	NA	NA	NA	NA	NA	NA	25.6626	25.6773	25.5548	25.4373	NA	NA	NA	NA	NA	NA	NA	NA	NA	NA	NA	25.5307	22.8924	23.1659	NA	NA	NA	NA
TGLVDEKDYEK	SAR11_0012	23.4751	23.8234	NA	NA	NA	NA	NA	NA	23.6489	22.0919	23.7487	24.1052	23.6423	23.3988	NA	NA	23.7958	23.8559	NA	NA	NA	NA	NA	NA	NA	NA	22.5366	22.2974	22.3792	23.5258	NA	NA	NA	NA	NA	NA	NA	NA	NA	NA	NA	23.8014	21.288	NA	NA	21.459	NA	NA
ILEKELAK	SAR11_0012	NA	NA	NA	NA	NA	21.8972	NA	NA	NA	NA	NA	NA	NA	NA	NA	NA	NA	NA	NA	NA	23.1714	22.7672	NA	NA	21.3834	NA	22.0527	22.2471	NA	NA	NA	NA	21.6728	NA	NA	22.5496	NA	NA	22.3375	22.1981	NA	NA	NA	NA	22.6036	22.0525	22.8748	22.9544
ASDEVIKGK	SAR11_0012	22.8816	22.4904	20.5249	NA	21.1899	NA	21.0225	22.5793	19.4697	22.0691	22.5217	NA	22.3169	22.1387	20.5121	20.8268	21.9863	22.3923	22.8843	22.3349	21.9864	22.0022	20.4589	21.0347	18.9231	NA	22.5484	22.9735	21.0425	20.2762	22.6012	22.526	22.7878	22.74	NA	21.1414	21.0999	NA	22.3569	22.3393	20.8175	NA	23.1122	NA	NA	NA	22.5697	20.593
IKEHLDNSLMLVTALAPHIGYDNAAK	SAR11_0012	25.0823	25.0913	24.7822	24.9783	25.2977	25.2122	24.7378	24.9318	24.4788	24.4973	24.267	24.059	25.1389	25.2011	24.5282	24.4862	24.6719	24.8429	24.6663	25.1593	24.9897	25.021	24.5523	24.5969	24.7329	24.9505	23.7123	23.8373	24.6443	24.8581	24.7876	24.7508	24.595	24.9691	24.1495	25.2953	24.9863	24.447	24.6041	25.0311	24.2396	25.1274	24.6917	24.5534	24.7626	24.8864	25.1579	25.1958
ILEKELAKK	SAR11_0012	NA	NA	22.2292	22.0755	22.5109	22.6151	NA	21.3388	NA	NA	NA	NA	NA	NA	NA	NA	NA	NA	NA	NA	22.9268	22.7019	NA	NA	NA	NA	NA	NA	NA	NA	22.0865	21.3038	22.0568	21.6375	NA	22.9356	NA	NA	22.7221	22.5202	20.3897	NA	NA	NA	22.8708	22.2552	23.0215	23.3737
TGLVDEKDYEKIVDPK	SAR11_0012	NA	NA	23.4843	23.2559	23.0298	23.0944	NA	NA	22.9982	23.3005	NA	NA	NA	NA	NA	NA	NA	NA	22.8233	NA	24.4228	23.4832	NA	NA	24.4874	24.1549	24.5414	24.7325	NA	NA	22.9738	23.2342	23.3174	23.504	24.1765	22.4708	23.1489	22.8824	23.3059	23.8645	24.5956	NA	23.5031	24.0571	24.0918	23.8255	24.1223	24.1615
THLQDATPLSLGQEFSGYQVQLKK	SAR11_0012	NA	NA	NA	NA	NA	22.3085	NA	NA	NA	NA	NA	NA	NA	NA	NA	NA	NA	NA	NA	NA	23.3403	23.3853	NA	NA	NA	NA	NA	NA	NA	NA	NA	NA	NA	NA	21.4082	23.2209	NA	NA	NA	NA	NA	NA	NA	NA	22.5572	23.0878	23.3164	NA
NGTTLKYETLK	SAR11_0012	NA	NA	NA	NA	21.8952	21.7884	NA	NA	NA	NA	NA	NA	NA	NA	NA	NA	NA	NA	NA	NA	23.2124	21.9864	NA	NA	NA	22.1937	NA	NA	NA	NA	NA	NA	NA	NA	NA	NA	NA	NA	22.1934	21.9624	NA	NA	NA	NA	22.071	22.8335	22.8142	22.9318
KGSKKPVHPNDHVNK	SAR11_0012	NA	NA	NA	NA	NA	NA	NA	NA	NA	NA	NA	NA	NA	NA	NA	NA	NA	NA	NA	NA	NA	NA	NA	NA	NA	NA	NA	NA	NA	NA	NA	NA	NA	NA	NA	NA	NA	NA	NA	NA	NA	NA	NA	NA	NA	NA	NA	NA
EFDSIGSINVPSDRYWGASTQR	SAR11_0012	NA	NA	21.4446	24.1573	23.5926	23.6254	NA	NA	NA	NA	NA	NA	NA	NA	21.0314	23.4489	NA	NA	23.4433	23.3661	24.3729	24.3278	NA	NA	23.3751	23.3411	NA	NA	NA	NA	22.4537	23.9498	23.2297	23.1395	NA	24.0787	NA	23.3951	23.2944	22.914	21.9894	NA	NA	NA	23.4177	24.0551	24.4857	24.3011
GKLDENFPLKVWQTGSGTQTNMNVNEVIANR	SAR11_0012	NA	NA	NA	NA	22.6629	NA	NA	NA	NA	NA	NA	NA	NA	NA	NA	NA	NA	NA	NA	NA	NA	NA	NA	NA	NA	NA	NA	NA	NA	NA	NA	NA	NA	NA	NA	23.2511	NA	NA	NA	NA	NA	NA	22.3589	22.2498	NA	NA	22.5118	23.6232
IPFKPAPNK	SAR11_0012	NA	NA	NA	NA	NA	NA	NA	NA	NA	NA	NA	NA	NA	NA	NA	NA	NA	NA	NA	NA	NA	NA	NA	NA	NA	NA	NA	NA	NA	NA	NA	NA	NA	NA	NA	NA	NA	NA	NA	NA	NA	NA	NA	NA	NA	NA	NA	NA
SQSTNDVFPTAMHISVAQETISK	SAR11_0012	23.6247	22.8063	NA	NA	NA	24.2633	NA	NA	22.794	22.4594	23.3027	NA	22.2612	23.9062	NA	NA	23.9928	24.1864	NA	NA	23.3816	23.6243	NA	NA	NA	NA	23.4005	23.2134	NA	NA	NA	NA	NA	NA	NA	NA	NA	NA	NA	NA	NA	NA	NA	NA	24.0549	22.5786	24.2318	24.3882
VSDQFYNITEGFNDTNFNNLTK	SAR11_0013	22.5761	23.0884	NA	NA	NA	NA	NA	NA	22.9436	23.2082	NA	NA	22.7482	22.3898	NA	NA	23.7336	23.8175	NA	NA	NA	NA	NA	NA	NA	NA	22.749	23.5857	22.2296	22.243	NA	NA	NA	NA	NA	NA	NA	NA	NA	NA	NA	23.4882	22.0562	NA	NA	NA	NA	NA
SGMNNISILNSSINTK	SAR11_0013	NA	22.3992	NA	NA	NA	NA	NA	NA	NA	NA	NA	NA	NA	NA	NA	NA	NA	22.9633	NA	NA	22.4421	23.0276	NA	NA	23.2608	22.6623	NA	23.4489	NA	NA	NA	NA	NA	NA	NA	NA	NA	NA	NA	NA	NA	NA	NA	NA	23.0894	22.333	NA	22.1248
ISNLFTPNSIIYEFIK	SAR11_0013	23.1329	22.8266	22.1301	22.2076	23.3646	23.2079	NA	NA	21.8633	22.2615	21.4684	22.7668	22.3844	22.5049	NA	NA	23.4692	23.1041	21.6843	21.5977	23.3394	23.5662	NA	NA	23.5626	23.468	21.3553	21.9628	21.5436	NA	21.6739	21.7461	22.0384	21.5203	22.7987	21.5828	21.8858	21.9594	21.4795	21.8427	NA	NA	NA	20.1416	23.4853	23.6732	23.1815	23.0523
IDYNGQLAINPFDLNLK	SAR11_0013	NA	NA	NA	NA	NA	NA	NA	NA	NA	NA	NA	NA	NA	NA	NA	NA	NA	NA	NA	NA	NA	NA	NA	NA	NA	NA	NA	NA	NA	NA	NA	NA	NA	NA	NA	NA	NA	NA	NA	NA	NA	NA	NA	NA	NA	NA	NA	NA
LNIIYDLLGDEIAFK	SAR11_0013	22.703	23.2075	22.4495	22.8948	23.5929	23.4426	NA	NA	23.4263	23.7547	22.6371	23.2918	22.9483	22.9831	NA	NA	23.562	23.4857	22.4661	22.7352	23.3713	23.5808	NA	NA	23.6381	23.8582	23.2605	23.3789	22.9635	23.3381	22.4389	22.7939	22.2192	22.797	23.6349	22.7131	22.138	22.4824	23.3005	23.4573	23.1754	23.2107	23.6067	23.7441	23.2552	23.412	23.4566	23.6559
INNSNIFLKDNLNEVISIIK	SAR11_0013	NA	NA	NA	NA	22.3637	22.7732	NA	NA	NA	21.944	NA	NA	NA	NA	NA	NA	NA	NA	NA	NA	22.8211	22.3208	NA	NA	23.3203	23.3615	NA	NA	NA	NA	22.1442	NA	NA	NA	21.4492	21.5393	NA	NA	NA	20.7998	NA	NA	NA	NA	NA	22.9193	NA	22.0138
IDENKVSDQFYNITEGFNDTNFNNLTK	SAR11_0013	NA	NA	NA	22.5706	22.3497	22.8612	NA	NA	NA	NA	NA	NA	NA	NA	NA	NA	NA	NA	NA	NA	23.5843	NA	NA	NA	22.8736	NA	22.1824	22.6958	NA	NA	NA	22.213	NA	NA	NA	NA	NA	NA	NA	NA	22.7035	NA	NA	NA	NA	NA	NA	22.8435
NIKLNIIYDLLGDEIAFK	SAR11_0013	NA	NA	20.8181	22.3704	21.1736	21.0216	NA	NA	NA	NA	NA	NA	NA	NA	NA	NA	NA	NA	22.2999	22.3571	22.3654	21.4081	NA	19.9458	22.3682	22.4076	NA	NA	NA	NA	21.8803	21.8233	21.5091	21.9647	21.02	21.5936	22.2211	22.6241	22.2545	22.3875	NA	NA	NA	NA	NA	22.1246	22.0173	21.029
NIKIDENKVSDQFYNITEGFNDTNFNNLTK	SAR11_0013	NA	NA	22.1158	22.7103	NA	21.8145	NA	NA	NA	NA	NA	NA	NA	NA	22.2149	NA	NA	NA	21.0834	NA	22.3252	NA	NA	NA	23.5736	23.0747	NA	NA	NA	NA	21.953	22.5809	21.4846	20.8973	21.2273	23.4907	NA	21.5522	NA	NA	23.0371	NA	NA	NA	NA	21.3212	21.2044	21.8617
TLNVFISQNNFFNKDSIR	SAR11_0013	NA	NA	NA	22.4572	23.2789	23.6678	NA	NA	NA	NA	NA	NA	NA	NA	NA	NA	NA	NA	NA	NA	24.0656	23.784	NA	NA	23.8403	24.0027	NA	NA	20.0202	NA	21.6262	NA	NA	NA	NA	22.764	NA	NA	NA	NA	NA	NA	NA	NA	23.4956	23.0707	22.6306	22.8718
SSQNILSVASNLIANNQNR	SAR11_0014	22.0691	22.0161	22.3361	21.6693	22.0354	21.7438	NA	NA	22.0425	22.3164	21.488	NA	22.0969	21.2196	NA	NA	22.1152	21.5136	NA	NA	22.0221	22.4062	NA	NA	22.3782	22.2746	22.6433	23.21	22.2907	22.0712	NA	NA	NA	21.7384	22.3003	NA	21.9364	21.7059	NA	NA	NA	NA	NA	NA	21.0825	21.7971	21.2707	21.3862
FYQGNWIDSMASR	SAR11_0014	22.2016	22.3968	21.8418	22.5988	NA	NA	NA	NA	22.4188	22.9902	22.2662	22.9853	22.3695	21.9966	NA	NA	22.407	22.1549	NA	NA	NA	22.2578	NA	NA	NA	NA	22.9162	23.0288	22.5924	22.3912	22.529	22.8739	NA	NA	NA	NA	NA	22.176	NA	NA	21.8481	22.3191	NA	22.265	NA	NA	NA	21.9539
MINSEYLNNLNNAQK	SAR11_0014	NA	NA	NA	NA	NA	NA	NA	NA	NA	NA	NA	NA	NA	NA	NA	NA	NA	NA	NA	NA	NA	NA	NA	NA	NA	NA	NA	NA	NA	NA	NA	NA	NA	NA	NA	NA	NA	NA	NA	NA	NA	NA	NA	NA	NA	NA	NA	NA
IAHIINEK	SAR11_0014	21.9679	21.4199	NA	NA	21.0091	NA	NA	NA	NA	21.6482	NA	NA	NA	21.445	NA	NA	21.4206	21.5774	NA	NA	NA	NA	NA	NA	NA	NA	21.5316	21.81	21.5523	NA	NA	NA	NA	NA	NA	NA	NA	NA	NA	NA	NA	NA	20.9808	NA	NA	NA	NA	NA
NNNLISIDQNLIDQIFK	SAR11_0015	21.1486	21.4607	NA	NA	22.4459	21.929	NA	NA	20.8093	21.0986	NA	21.6936	NA	21.8688	NA	NA	22.505	22.1064	NA	NA	22.611	22.1093	NA	NA	19.9083	19.5061	NA	NA	NA	NA	NA	NA	NA	NA	NA	NA	NA	NA	NA	NA	NA	NA	NA	NA	21.8133	22.3081	22.1475	22.2132
NFNLGYDPTLFTSK	SAR11_0015	21.4333	22.6892	NA	NA	NA	NA	NA	NA	21.2412	22.126	21.5722	22.6089	23.1768	23.3835	NA	NA	23.1116	23.1595	NA	NA	22.4474	NA	NA	NA	NA	21.7546	NA	21.2679	NA	NA	NA	NA	NA	NA	NA	NA	NA	NA	NA	20.7907	NA	NA	NA	NA	22.6311	22.4422	22.6959	22.6277
KIEQNDILLVDSGGQYHYGTTDVTR	SAR11_0015	NA	NA	NA	NA	NA	NA	NA	NA	NA	NA	NA	NA	NA	NA	NA	NA	NA	NA	NA	NA	NA	NA	NA	NA	NA	NA	NA	NA	NA	NA	NA	NA	NA	NA	NA	NA	NA	NA	NA	NA	NA	NA	NA	NA	NA	NA	NA	NA
YTIQAHQQSSK	SAR11_0015	NA	NA	NA	NA	NA	NA	NA	NA	NA	NA	NA	NA	NA	NA	NA	NA	NA	NA	NA	NA	NA	NA	NA	NA	NA	NA	NA	NA	NA	NA	NA	NA	NA	NA	NA	NA	NA	NA	NA	NA	NA	NA	NA	NA	NA	NA	NA	NA
KLDYLIAGDKPTLK	SAR11_0016	NA	NA	NA	NA	NA	NA	NA	NA	NA	NA	NA	NA	NA	NA	NA	NA	NA	NA	NA	NA	NA	NA	NA	NA	NA	NA	NA	NA	NA	NA	NA	NA	NA	NA	NA	NA	NA	NA	NA	NA	NA	NA	NA	NA	NA	NA	NA	NA
AGDVIPHVVSVDLK	SAR11_0016	23.9899	24.17	23.7933	23.9762	23.9379	23.5701	23.6258	23.2232	23.1951	23.2796	23.0985	23.628	23.6437	23.7636	23.2594	23.093	23.6287	23.2935	23.5434	23.4112	23.4586	23.1744	NA	NA	23.8779	23.8725	24.0123	23.3321	23.4383	23.9222	23.7802	23.5508	24.1235	24.1218	23.789	23.6068	23.5822	23.709	23.3484	23.366	23.271	23.4227	23.9516	23.5044	24.013	23.6349	23.6564	23.6692
TGALTPVAK	SAR11_0016	24.1889	24.103	24.3695	24.092	23.847	23.8727	23.3847	23.5257	24.1256	23.7394	23.5731	23.1566	23.523	23.518	23.8157	23.6684	23.0936	23.5895	23.9722	24.0381	23.7036	23.6256	23.7458	24.0638	24.1384	24.2946	23.3259	23.2861	24.3889	24.3795	23.9077	24.0137	23.8819	23.9605	24.4299	23.8804	23.989	24.3397	24.1175	23.4729	23.9934	24.1308	23.8926	23.9057	24.0895	23.7619	23.809	23.7085
VGDTVTVER	SAR11_0016	24.7014	24.8967	24.8237	25.1419	25.168	25.3512	24.3679	24.7219	24.8574	24.6143	24.506	24.4868	24.767	24.6825	24.5783	25.0152	24.4631	24.7215	24.7712	24.8918	24.6614	24.928	24.5665	24.823	25.0826	25.0997	24.8827	24.829	24.8876	24.909	24.5436	24.9688	24.6592	24.9282	24.1107	25.2427	25.0331	25.1284	24.9077	24.9221	24.7221	25.1887	24.8826	24.9337	24.9278	24.6418	24.8273	24.9447
TIKDIPLEITK	SAR11_0016	NA	NA	23.3825	23.1519	22.8042	23.1342	22.7734	22.4611	23.2477	23.0546	22.8898	22.4547	NA	21.7995	23.4526	23.0454	22.0517	22.5956	23.2369	22.808	23.7091	23.3559	22.6989	NA	23.6555	23.4672	23.9226	23.4257	NA	NA	23.728	23.2433	23.6927	23.3475	23.5146	23.4467	23.4592	23.0482	24.0492	23.5932	23.9574	NA	23.2351	22.7267	23.0881	23.3688	23.4237	23.7432
NAASGSLRQK	SAR11_0016	NA	NA	NA	NA	NA	NA	NA	NA	NA	NA	NA	NA	NA	NA	NA	NA	NA	NA	NA	NA	NA	NA	NA	NA	NA	NA	NA	NA	NA	NA	NA	NA	NA	NA	NA	NA	NA	NA	NA	NA	NA	NA	NA	NA	NA	NA	NA	NA
TIKDYNETTK	SAR11_0016	NA	19.8572	20.8303	22.0264	NA	22.0283	NA	NA	22.227	22.0391	21.0579	21.7118	22.2288	21.954	NA	NA	21.4107	21.5517	NA	NA	21.9068	22.0134	NA	NA	21.1788	21.2682	21.86	22.309	NA	NA	20.5386	20.6187	20.8162	20.6555	NA	20.5848	20.6192	20.6534	22.0583	20.6834	20.5406	21.0177	21.2556	21.8473	21.9736	21.8926	20.6183	20.9382
GLSRGDGNEGEDITQNLK	SAR11_0016	NA	NA	23.3844	21.9836	21.7679	23.2961	22.5	21.0581	NA	NA	NA	NA	NA	NA	23.5714	23.4287	NA	NA	21.6439	NA	23.2121	22.3572	NA	NA	23.3467	23.2528	NA	NA	NA	NA	23.0416	22.5021	22.4562	22.9366	NA	23.4666	21.8405	21.9689	NA	NA	22.4199	NA	NA	NA	22.1142	23.0656	22.9276	22.8577
VNDFDLQKR	SAR11_0016	NA	NA	NA	NA	NA	NA	NA	NA	NA	NA	NA	NA	NA	NA	NA	NA	NA	NA	NA	NA	NA	NA	NA	NA	NA	NA	NA	NA	NA	NA	NA	NA	NA	NA	NA	NA	NA	NA	NA	NA	NA	NA	NA	NA	NA	NA	NA	NA
TIKDYNETTKRQDAVRR	SAR11_0016	NA	NA	NA	NA	NA	NA	NA	NA	NA	NA	NA	NA	NA	NA	NA	NA	NA	NA	NA	NA	NA	NA	NA	NA	NA	NA	NA	NA	NA	NA	NA	NA	NA	NA	NA	NA	NA	NA	NA	NA	NA	NA	NA	NA	NA	NA	NA	NA
GDGNEGEDITQNLK	SAR11_0016	24.5209	24.4731	NA	NA	NA	NA	NA	NA	25.068	25.0476	NA	25.0273	NA	NA	NA	NA	NA	NA	NA	NA	NA	NA	NA	NA	NA	NA	24.9941	NA	NA	NA	NA	NA	NA	NA	NA	NA	NA	NA	NA	NA	23.6161	24.39	NA	NA	22.8152	NA	NA	NA
MNDKDLEIEYLK	SAR11_0016	NA	NA	21.3503	20.8676	NA	NA	NA	NA	22.74	NA	NA	NA	21.6945	22.5995	NA	NA	NA	NA	21.701	NA	NA	NA	NA	NA	NA	NA	NA	NA	22.909	22.2959	NA	NA	NA	NA	NA	NA	NA	NA	NA	NA	NA	21.1857	NA	NA	NA	NA	NA	NA
LGFAANAPR	SAR11_0016	23.6938	23.5652	23.8779	22.7938	23.7171	24.3349	23.2112	23.4068	23.2064	22.8471	22.8481	23.2741	23.2473	23.4902	23.4323	23.5894	23.3172	23.3907	23.829	23.6621	23.4949	23.9941	23.2289	23.5499	23.505	24.2143	23.8177	23.1436	23.68	23.5706	23.9255	23.5972	23.7341	23.7465	NA	23.7029	23.4394	24.1727	23.0346	23.6776	24.1537	24.7708	23.6617	23.9798	22.8952	24.0213	24.1978	24.2711
IINQTEWLK	SAR11_0016	24.5727	24.0067	NA	NA	NA	NA	NA	NA	NA	NA	24.2131	23.8291	24.4338	24.4035	NA	NA	23.7948	24.1444	NA	NA	NA	NA	NA	NA	NA	NA	NA	NA	24.0672	23.7183	NA	NA	NA	NA	NA	NA	NA	NA	NA	NA	NA	23.2053	NA	NA	NA	NA	NA	NA
HIGQENAK	SAR11_0016	NA	NA	NA	NA	NA	NA	NA	NA	NA	NA	NA	NA	NA	NA	NA	NA	NA	NA	NA	NA	NA	NA	NA	NA	NA	NA	NA	NA	NA	NA	NA	NA	NA	NA	NA	NA	NA	NA	NA	NA	NA	NA	NA	NA	NA	NA	NA	NA
IINFLSLK	SAR11_0016	22.9768	23.3644	NA	NA	NA	NA	NA	NA	22.5453	23.065	22.8512	22.7448	23.417	23.4779	NA	NA	23.4495	23.1906	NA	NA	NA	NA	NA	NA	NA	NA	22.6651	22.9625	23.0376	23.149	NA	NA	NA	NA	NA	NA	NA	NA	NA	NA	NA	22.9215	NA	NA	20.9773	NA	NA	NA
ELAFDIDGIVYK	SAR11_0016	NA	NA	NA	NA	NA	NA	NA	NA	NA	NA	NA	NA	NA	NA	NA	NA	NA	NA	NA	NA	NA	NA	NA	NA	NA	NA	NA	NA	NA	NA	NA	NA	NA	NA	NA	NA	NA	NA	NA	NA	NA	NA	NA	NA	NA	NA	NA	NA
FIAYTYGYEK	SAR11_0016	22.3153	NA	NA	NA	NA	NA	NA	NA	NA	NA	23.3144	23.5341	22.1066	22.6738	NA	NA	22.9151	21.6222	NA	NA	NA	NA	NA	NA	NA	NA	NA	NA	23.3761	21.517	NA	NA	NA	NA	NA	NA	NA	NA	NA	NA	NA	NA	NA	NA	NA	NA	NA	NA
TIKDYNETTKR	SAR11_0016	NA	NA	18.9489	19.3018	NA	19.2246	NA	NA	18.6044	NA	NA	NA	NA	NA	NA	NA	NA	NA	NA	NA	20.9546	20.1095	NA	NA	NA	20.3125	20.4048	20.523	NA	NA	NA	NA	NA	NA	NA	NA	NA	NA	NA	NA	20.0639	NA	19.317	NA	20.5849	19.3192	20.1265	20.9018
NQTSFLENLK	SAR11_0016	NA	22.5577	NA	NA	NA	NA	NA	NA	NA	NA	23.1963	23.1004	23.144	23.3615	NA	NA	22.6589	22.3873	NA	NA	NA	NA	NA	NA	NA	NA	NA	22.2725	22.028	NA	NA	NA	NA	NA	NA	NA	NA	NA	NA	NA	NA	NA	NA	NA	NA	NA	NA	NA
KFNEAELLFPQSPWAAK	SAR11_0017	NA	NA	NA	NA	NA	NA	NA	NA	NA	NA	NA	NA	NA	NA	NA	NA	NA	NA	NA	NA	NA	NA	NA	NA	NA	NA	NA	NA	NA	NA	NA	NA	NA	NA	NA	NA	NA	NA	NA	NA	NA	NA	NA	NA	NA	NA	NA	NA
NLVSVFESDLTDIYNSR	SAR11_0018	NA	18.7958	NA	NA	NA	21.0184	20.6517	21.0241	21.4128	20.9217	NA	NA	19.7139	20.7709	21.2044	NA	20.6256	21.1241	21.323	19.8404	20.1363	21.0685	19.1241	21.0009	NA	19.1413	18.856	NA	21.4154	21.1331	NA	NA	NA	18.8566	20.6399	NA	20.0132	NA	NA	NA	NA	19.4418	NA	20.7357	NA	NA	NA	NA
VSNNSQYLVGANGK	SAR11_0020	NA	NA	NA	NA	22.6124	22.3011	NA	NA	NA	NA	NA	NA	NA	NA	NA	NA	NA	NA	NA	19.9494	NA	NA	NA	NA	NA	NA	NA	NA	24.3002	24.8521	NA	NA	NA	NA	NA	23.7294	NA	NA	NA	NA	21.5792	22.9209	NA	NA	NA	NA	22.3865	22.9029
HLIPVDLSK	SAR11_0021	23.7386	23.5149	NA	NA	NA	NA	NA	NA	22.5151	22.6189	24.1072	24.1978	24.3402	24.016	NA	NA	23.7935	24.4534	NA	NA	NA	22.7321	NA	NA	22.1159	NA	23.4403	23.4204	23.1214	22.6905	NA	NA	NA	NA	23.5314	NA	NA	NA	NA	NA	NA	NA	NA	NA	NA	NA	NA	NA
SLGAIELEPR	SAR11_0021	24.7454	24.5576	24.3601	24.3431	24.2274	24.4538	23.8074	24.157	24.6341	24.0846	24.2085	23.9995	24.0502	23.9847	24.5578	23.869	24.1333	24.0929	24.6574	24.4521	23.9891	24.3669	24.6226	24.5536	24.4956	24.5565	24.5591	24.4439	24.3734	24.3467	24.7692	24.4954	24.5224	24.4329	24.7079	24.4116	24.694	24.6277	24.8185	24.5011	24.737	24.8511	24.7506	24.3956	24.6369	24.6143	24.757	24.6546
NITSFKPDVIFNALHGQFGEDGYIQAILETK	SAR11_0021	22.3208	22.6232	NA	21.5995	22.0038	22.6651	NA	NA	22.9137	23.088	21.0561	NA	21.4399	22.8879	NA	NA	22.6718	21.6593	NA	NA	22.8507	22.27	NA	NA	22.6283	21.0966	NA	21.8703	22.2416	22.2742	22.4676	NA	NA	20.7108	NA	22.5636	NA	NA	NA	NA	21.6376	NA	21.139	NA	20.8527	21.262	22.3455	22.9616
VLISEPDKNLSK	SAR11_0021	23.3296	24.1589	23.7835	23.8242	22.9526	24.2504	NA	NA	24.061	23.3248	23.584	23.4477	23.2497	23.7167	NA	NA	NA	23.7787	NA	NA	23.9247	23.8577	21.8347	NA	23.926	24.1397	24.1767	23.2732	22.7565	23.4487	23.3102	23.5173	22.8115	23.4566	22.6486	23.5172	22.9886	24.0692	23.9122	23.2841	23.8386	24.3791	22.5299	23.6796	23.8193	23.4341	23.2269	23.7475
VYFRPDNLPDLILFLK	SAR11_0022	22.4205	22.3167	NA	NA	NA	20.7832	NA	NA	NA	22.497	22.1446	22.2002	22.8687	22.8536	NA	NA	22.6063	21.9798	NA	NA	NA	NA	NA	NA	20.7359	NA	22.0917	22.4864	21.8021	21.5721	NA	NA	NA	NA	NA	NA	NA	NA	NA	NA	NA	NA	20.8635	NA	NA	NA	NA	NA
NPIDQTDKK	SAR11_0022	20.0715	20.2953	NA	NA	NA	NA	NA	NA	19.5431	NA	21.6889	21.9116	22.0088	21.5036	NA	NA	21.0188	21.3714	NA	NA	NA	NA	NA	NA	NA	NA	NA	NA	21.8164	20.0304	NA	NA	NA	NA	NA	NA	NA	NA	NA	NA	NA	18.5261	NA	NA	NA	NA	NA	NA
FSNEISSK	SAR11_0022	21.2864	21.4736	22.2239	22.7486	22.0904	22.0848	21.2031	NA	23.2391	23.2292	22.6403	22.863	21.2032	22.2752	NA	NA	22.2407	21.8017	21.3157	22.5768	NA	21.7669	NA	21.5515	21.7506	22.0016	23.0725	22.3526	22.6922	22.5192	21.8676	22.0891	22.6019	NA	NA	22.5086	21.4565	23.0281	22.1936	NA	23.4057	22.282	22.677	23.2302	21.8485	21.9785	21.2659	21.9728
TTTTSLLASIFSK	SAR11_0023	23.9007	24.115	23.6377	23.6509	24.2222	24.2634	NA	NA	23.6225	23.6381	23.9237	23.965	23.6898	23.6905	NA	NA	23.7546	23.6581	22.3718	23.0367	23.6549	23.8068	NA	NA	23.9483	24.2139	23.6823	23.5031	23.3458	23.3812	22.1856	23.5306	23.1072	23.2255	23.5557	23.186	22.9292	23.5796	24.2274	23.9736	22.3542	22.3946	22.8863	23.3667	24.0022	24.3265	23.5699	24.0038
NIVVTGSHGK	SAR11_0023	21.3007	22.3955	21.6812	21.6067	22.6513	22.8456	NA	NA	21.3147	22.1837	22.3337	21.772	22.1286	22.0766	NA	NA	21.7893	21.9782	NA	20.6443	22.0671	21.739	NA	NA	22.3782	22.3569	20.8946	21.3884	20.7735	21.7396	20.6762	21.0456	20.2427	NA	20.6998	21.8553	20.973	21.3606	22.3636	21.6302	20.6052	21.0274	20.2599	NA	22.7085	22.1576	21.8826	21.5375
TKLDPTIINGGVLNAIK	SAR11_0023	NA	NA	NA	NA	NA	NA	NA	NA	NA	NA	NA	NA	NA	NA	NA	NA	NA	NA	NA	NA	NA	NA	NA	NA	NA	NA	NA	NA	NA	NA	NA	NA	NA	NA	NA	NA	NA	NA	NA	NA	NA	NA	NA	NA	NA	NA	NA	NA
RGEMLANIVSLTK	SAR11_0023	21.4276	21.1577	NA	21.9173	23.099	NA	NA	NA	22.5618	21.8143	23.1835	22.3995	22.7569	22.8127	NA	NA	23.1267	23.0549	NA	NA	22.8881	21.6961	NA	NA	21.8619	20.2664	21.677	22.3936	20.4328	21.3268	NA	NA	NA	NA	NA	NA	NA	NA	NA	NA	NA	NA	NA	20.9156	21.6737	22.4237	NA	NA
LINIIDNKEEYLVK	SAR11_0024	22.5404	23.0171	NA	NA	22.5424	NA	NA	NA	23.1685	22.5775	23.0144	22.3713	22.2937	22.621	NA	NA	22.5131	22.551	NA	NA	NA	NA	NA	NA	21.5838	NA	NA	22.5838	22.8347	22.6834	NA	NA	NA	NA	22.8045	NA	22.3811	NA	NA	NA	NA	22.0787	NA	NA	NA	NA	22.4938	NA
LGFNWLLNQK	SAR11_0024	23.5888	23.1636	NA	NA	NA	NA	NA	NA	23.5938	23.7007	23.346	22.9493	23.6614	23.7558	NA	NA	23.141	23.2134	NA	NA	21.7008	NA	NA	NA	NA	NA	23.6854	23.8204	22.549	22.6075	NA	NA	NA	NA	22.0222	NA	NA	NA	NA	NA	NA	21.8989	NA	21.6443	21.1645	NA	NA	NA
AIEAISSGGFFGK	SAR11_0025	NA	NA	NA	NA	NA	NA	NA	NA	NA	NA	NA	NA	NA	NA	NA	NA	NA	NA	NA	NA	NA	NA	NA	NA	NA	NA	NA	NA	NA	NA	NA	NA	NA	NA	NA	NA	NA	NA	NA	NA	NA	NA	NA	NA	NA	NA	NA	NA
TILFSPASASFDTFK	SAR11_0026	23.3423	22.2294	NA	NA	NA	NA	NA	NA	NA	NA	23.5566	23.7046	24.479	24.2139	NA	NA	24.0961	24.3915	NA	NA	NA	NA	NA	NA	NA	NA	21.4883	NA	23.2642	22.5104	NA	NA	NA	NA	21.893	NA	NA	NA	NA	NA	NA	NA	NA	NA	NA	NA	NA	NA
LVGNIGNPVLLEK	SAR11_0026	23.4464	NA	21.7271	NA	NA	22.4372	NA	NA	23.3656	21.983	22.4761	22.9895	23.584	23.5291	NA	NA	23.297	23.6863	NA	NA	NA	NA	NA	NA	NA	NA	23.4559	23.5968	22.0703	21.7466	NA	NA	NA	NA	22.9565	22.1383	NA	21.5913	NA	NA	NA	NA	NA	NA	NA	NA	NA	NA
EISNSPQINSNIK	SAR11_0028	NA	22.9281	NA	NA	22.7895	NA	NA	NA	NA	21.794	NA	NA	NA	NA	NA	NA	22.5536	22.9508	NA	NA	22.8048	22.7286	NA	NA	NA	NA	NA	NA	NA	NA	NA	NA	NA	NA	NA	NA	NA	NA	NA	NA	NA	NA	20.9639	NA	22.9615	21.6525	23.0153	22.7309
FGVPLSLFNLK	SAR11_0028	22.6194	23.0868	NA	NA	22.6526	22.3504	NA	NA	22.4603	23.3514	23.1172	23.1764	22.8797	23.3248	NA	NA	23.2104	23.4614	NA	NA	22.3058	22.5049	NA	NA	22.8567	22.1724	23.8035	23.2671	22.356	22.4323	NA	NA	NA	NA	22.841	NA	NA	NA	NA	NA	NA	NA	22.2915	22.206	23.5068	23.2952	22.3692	23.9144
LILSDMLELGNYSK	SAR11_0028	23.1439	23.237	23.1918	NA	NA	NA	NA	NA	23.3227	23.547	23.4547	23.0525	23.4348	23.6032	NA	NA	23.4633	23.1253	22.7625	23.1869	23.0673	23.667	NA	NA	23.1372	23.847	23.354	22.9369	23.1358	23.588	23.6019	23.5128	NA	NA	NA	22.6397	21.7638	22.9202	23.6423	23.2914	23.5383	23.752	23.5262	23.3425	23.4877	22.9625	24.2511	24.0529
IIDLIKNDLNNNDYLMIK	SAR11_0028	NA	NA	22.3846	23.0994	23.3159	22.2123	NA	NA	22.519	23.041	NA	NA	NA	NA	22.1171	NA	NA	NA	22.0412	23.224	23.6122	NA	NA	NA	23.3146	22.5603	22.4592	NA	NA	NA	23.0446	23.018	NA	21.8836	NA	NA	22.7956	21.9654	NA	22.3685	22.7647	NA	22.8177	NA	22.9649	NA	23.8285	23.3943
LDLQALSK	SAR11_0028	24.0235	23.9281	NA	NA	NA	NA	NA	NA	NA	NA	23.8359	23.5393	23.7768	23.8464	23.8639	NA	23.9239	23.8725	NA	NA	NA	NA	NA	NA	NA	NA	NA	NA	24.1066	23.9214	NA	NA	NA	NA	23.5058	NA	NA	NA	NA	NA	NA	23.3525	NA	NA	NA	NA	NA	NA
ISNVTYSPK	SAR11_0028	24.2687	23.8232	NA	NA	NA	NA	NA	NA	NA	23.8789	23.3273	21.2216	24.5699	24.5969	NA	NA	21.6367	22.7426	NA	NA	NA	NA	NA	NA	NA	NA	23.6933	24.4982	NA	NA	NA	NA	NA	NA	NA	23.5739	23.3562	NA	NA	20.967	NA	NA	21.8244	NA	NA	NA	NA	20.7698
GTIITDSKIPEYK	SAR11_0028	NA	NA	23.4257	23.4775	23.2582	23.2554	22.5806	22.7645	NA	21.616	NA	NA	NA	NA	NA	NA	NA	NA	22.6562	21.9092	23.6782	23.5938	NA	NA	23.4036	23.5875	NA	21.5796	NA	NA	22.6273	22.5589	22.921	22.5159	22.4608	23.9448	NA	22.8481	23.3776	23.4909	22.9011	NA	22.3973	22.6215	23.5195	23.57	23.6753	23.7837
SSIADFYFQLLNLGNK	SAR11_0028	NA	NA	NA	NA	NA	NA	NA	NA	NA	NA	NA	NA	NA	NA	NA	NA	NA	NA	NA	NA	NA	NA	NA	NA	NA	NA	NA	NA	NA	NA	NA	NA	NA	NA	NA	NA	NA	NA	NA	NA	NA	NA	NA	NA	NA	NA	NA	NA
SSIADFYFQLLNLGNKK	SAR11_0028	NA	NA	NA	NA	22.9066	22.6442	NA	NA	NA	NA	NA	NA	NA	NA	NA	NA	NA	NA	NA	NA	23.2389	23.4691	NA	NA	21.8172	21.5654	NA	20.5508	NA	NA	NA	NA	NA	NA	21.7029	22.3631	NA	NA	NA	22.6232	NA	NA	NA	NA	22.6807	22.8566	23.329	23.582
KLHLEAGK	SAR11_0028	NA	NA	NA	NA	NA	NA	NA	NA	NA	NA	NA	NA	NA	NA	NA	NA	NA	NA	NA	NA	NA	NA	NA	NA	NA	NA	NA	NA	NA	NA	NA	NA	NA	NA	NA	NA	NA	NA	NA	NA	NA	NA	NA	NA	NA	NA	NA	NA
GTIITDSK	SAR11_0028	NA	NA	NA	NA	NA	NA	NA	NA	NA	NA	NA	NA	NA	NA	NA	NA	NA	NA	NA	NA	NA	NA	NA	NA	NA	NA	NA	NA	NA	NA	NA	NA	NA	NA	NA	NA	NA	NA	NA	NA	NA	NA	NA	NA	NA	NA	NA	NA
ISLNNKLDLQALSK	SAR11_0028	NA	NA	22.4546	22.4774	22.8758	23.24	NA	NA	NA	NA	NA	NA	NA	NA	22.3107	23.3042	NA	NA	22.8032	22.2309	23.328	22.7508	22.192	22.7087	23.0977	23.2534	NA	NA	NA	NA	22.0509	23.3246	NA	NA	21.7168	22.385	NA	22.3252	NA	21.8932	22.4122	NA	NA	NA	21.8856	22.8861	23.7106	23.4155
KLHLEAGKEINKTSLK	SAR11_0028	NA	NA	NA	NA	NA	NA	NA	NA	NA	NA	NA	NA	NA	NA	NA	NA	NA	NA	NA	NA	NA	NA	NA	NA	NA	NA	NA	NA	NA	NA	NA	NA	NA	NA	NA	NA	NA	NA	NA	NA	NA	NA	NA	NA	NA	NA	NA	NA
NLFSHIIGQIDDDNKGISGLEK	SAR11_0029	20.6041	NA	21.13	22.8314	20.5043	NA	NA	NA	22.3052	22.2965	21.4619	21.9098	21.0242	22.4573	NA	NA	NA	22.706	NA	NA	NA	NA	NA	NA	22.238	22.7572	22.7407	NA	NA	NA	NA	20.5783	NA	NA	NA	22.172	NA	NA	NA	NA	NA	NA	NA	NA	NA	NA	NA	NA
HLIDIENLSK	SAR11_0031	23.7425	23.2577	21.8603	22.5353	NA	NA	NA	NA	24.0613	23.8351	23.5221	23.0899	23.9141	23.7912	NA	NA	23.5135	22.918	NA	NA	NA	22.0331	NA	NA	NA	23.3858	23.1352	23.285	23.8177	23.1103	NA	NA	NA	NA	23.9769	22.6458	NA	NA	NA	NA	NA	22.6697	NA	21.9215	21.927	23.0666	NA	NA
IAHNIVEDR	SAR11_0031	22.5569	22.7278	22.8057	23.1624	22.5346	22.7298	22.2281	22.7922	21.6379	22.3692	23.105	22.492	22.3648	22.4831	22.5258	22.6335	22.6474	21.9506	21.529	22.3259	21.852	22.1164	22.3776	22.1498	22.2474	22.4149	22.7127	22.5535	22.1062	22.6658	22.4882	22.6384	22.4571	22.4234	22.138	23.1347	22.7624	22.7054	23.0009	22.3344	21.8046	22.4133	22.0947	22.2962	22.8395	22.6618	22.555	22.4337
EITTEELVR	SAR11_0031	23.7488	23.5017	NA	NA	22.9953	NA	NA	NA	23.7108	NA	22.3155	22.8741	22.8549	23.3624	NA	NA	22.8943	23.5742	NA	NA	NA	NA	NA	NA	22.2633	23.3635	23.6144	23.1627	23.8857	23.1394	NA	NA	NA	22.7899	NA	23.0223	NA	NA	22.109	NA	NA	22.5938	22.2413	NA	22.8372	NA	NA	NA
ILNFPETK	SAR11_0031	23.5044	23.3908	22.8463	22.7908	22.755	23.1723	22.7574	22.474	22.9085	22.9316	22.941	22.11	NA	22.8764	23.0967	22.8637	22.6186	22.7607	22.6052	22.5214	23.2675	22.9062	22.4852	22.6609	22.787	22.9547	23.5192	22.6616	22.9225	23.0417	23.3845	23.0124	23.3836	22.8717	NA	23.4545	23.9176	23.3578	NA	NA	23.1169	23.1232	22.8751	22.6978	22.1183	NA	23.434	NA
YFGDEADSKR	SAR11_0031	NA	NA	NA	NA	NA	NA	NA	NA	NA	NA	NA	NA	NA	NA	NA	NA	NA	NA	NA	NA	NA	NA	NA	NA	NA	NA	NA	NA	NA	NA	NA	NA	NA	NA	NA	NA	NA	NA	NA	NA	NA	NA	NA	NA	NA	NA	NA	NA
AQELQNSFEDR	SAR11_0031	NA	NA	NA	NA	NA	NA	NA	NA	NA	NA	NA	NA	NA	NA	NA	NA	NA	NA	NA	NA	NA	NA	NA	NA	NA	NA	NA	NA	NA	NA	NA	NA	NA	NA	NA	NA	NA	NA	NA	NA	NA	NA	NA	NA	NA	NA	NA	NA
AEVDPEAEVIIGAITSGDLDGK	SAR11_0032	22.6371	23.1453	NA	NA	NA	NA	NA	NA	24.5229	24.8574	24.4871	24.601	24.5293	24.4473	NA	NA	24.1376	24.0462	NA	NA	NA	NA	NA	NA	NA	NA	24.451	24.6669	22.6765	22.4167	NA	NA	NA	NA	NA	NA	NA	NA	NA	NA	NA	23.0608	20.6336	NA	NA	NA	NA	NA
HVDTIIVIPNQNLFK	SAR11_0032	23.1322	23.727	23.7605	24.0075	23.1908	23.791	23.1395	23.6177	23.9262	23.8037	23.3284	23.1482	23.0804	22.2954	22.0314	22.4501	23.7322	22.9113	23.9538	24.1683	22.9993	23.6376	NA	23.1401	23.0413	23.2415	23.2999	23.3953	22.7681	23.1852	20.7494	23.3499	23.532	23.554	23.3787	22.9823	23.5485	23.434	NA	NA	22.4532	23.0659	22.5889	22.0056	22.6883	NA	22.6281	NA
VSIVATALDGQQPESK	SAR11_0032	24.9236	24.9646	25.1661	25.1664	25.4273	25.51	25.1067	24.8768	25.3936	25.4712	25.4001	25.3015	24.4584	24.5653	25.4097	24.9229	25.0257	25.2477	25.7393	25.5972	25.0959	25.0731	25.3028	25.2937	25.0675	25.1752	24.7329	24.7237	25.3	25.1636	25.4451	24.7608	24.9313	24.8555	24.4443	24.8178	25.2093	25.1342	23.7137	24.5284	25.464	25.6846	25.1047	25.0247	25.022	25.5114	24.7817	25.2595
LFEVDEVVNK	SAR11_0032	24.3985	24.7573	23.6397	25.2317	24.3408	23.9553	NA	NA	25.2219	24.9601	24.7273	24.6594	24.2968	24.3577	NA	22.4355	24.3603	24.1517	NA	24.329	24.2686	24.0108	NA	NA	23.5607	23.8137	24.9526	25.7777	23.7761	23.89	NA	23.5737	NA	NA	25.0402	NA	23.9268	24.0406	NA	NA	23.2274	23.984	23.9606	23.1757	23.6306	NA	23.2077	NA
AMMGTGEAEGEGR	SAR11_0032	23.6391	23.8312	24.4368	24.5478	24.5678	24.6175	23.9298	23.7162	24.2923	23.8506	24.481	24.3872	24.1959	24.1561	23.9385	23.7789	23.5615	23.5974	24.3785	24.5115	24.4087	24.584	24.0762	24.1857	23.6225	23.5637	23.696	24.0816	23.3918	23.5367	23.6129	23.8153	23.4686	23.8043	22.3271	24.1891	23.8657	24.2872	23.4685	23.0061	24.3907	24.5765	23.522	23.7416	24.5827	24.6852	23.7686	23.7086
IQIGLSLTK	SAR11_0032	24.3076	23.9658	24.7024	24.5594	24.4794	24.3903	23.5625	23.5321	24.5987	23.8798	24.6416	23.6546	23.5812	23.2461	23.4523	23.7471	23.4117	NA	24.5951	24.7926	24.4385	24.6946	23.4701	23.845	24.135	24.2369	23.8682	23.3362	23.4806	24.0002	24.3722	24.3896	24.0252	24.2084	24.0602	24.5217	24.4749	24.3536	NA	NA	NA	NA	NA	NA	23.1902	23.3142	23.4081	23.4174
ELNILTVGVVTLPFLYEGPSR	SAR11_0032	22.7429	23.0179	22.9315	23.383	22.8691	22.787	22.8422	23.2592	23.2962	23.3093	22.5502	23.1318	22.4216	22.7058	NA	21.3737	22.7896	22.7946	23.2769	23.5325	23.3955	23.1371	23.0462	23.0183	22.8992	22.8742	22.6679	22.5713	22.9331	23.5365	22.4755	22.91	22.8043	22.8651	22.2942	22.5031	23.7021	22.9137	22.6136	22.4685	22.3996	22.5124	23.1973	22.8977	23.0516	23.1412	22.5409	22.6234
AAKELNILTVGVVTLPFLYEGPSR	SAR11_0032	NA	NA	22.6346	22.8224	NA	22.9835	23.7415	24.0739	NA	NA	NA	NA	NA	NA	24.138	24.0505	NA	NA	24.4208	25.168	23.2033	22.8107	24.1481	24.5584	NA	NA	NA	NA	NA	NA	21.8898	23.7887	23.7206	23.5057	NA	24.7621	23.7679	23.7448	NA	NA	NA	NA	NA	NA	NA	NA	NA	NA
LLVVGVGGAGGNALNEMIDNGLQGVEFIAVNTDAQDLK	SAR11_0032	NA	21.9374	22.7911	22.5673	21.5815	21.4942	NA	19.9058	23.467	23.8756	NA	NA	NA	20.5119	NA	NA	22.9764	22.4368	19.9887	21.2636	23.1601	22.8666	NA	NA	21.3149	21.4282	23.3473	23.1549	19.4335	21.8438	19.3773	22.6283	22.1177	21.208	20.204	22.2773	21.4243	21.3616	NA	NA	21.7853	23.4714	20.6356	22.7852	22.4748	22.4318	20.9148	20.9701
LFEVDEVVNKIRAEVDPEAEVIIGAITSGDLDGKIR	SAR11_0032	NA	NA	19.9647	NA	NA	NA	21.9591	22.4642	NA	NA	NA	NA	NA	NA	19.7246	19.7402	NA	NA	21.6956	20.8299	NA	NA	20.8662	21.3843	NA	NA	NA	NA	NA	NA	NA	19.4261	NA	20.7688	21.7637	21.9635	NA	NA	NA	NA	NA	NA	NA	NA	NA	NA	NA	NA
GLGAGAKHDIGQAAADESLNEIVNTLQGANMVFITAGMGGGTGTGAAHVIAR	SAR11_0032	NA	NA	NA	23.2038	NA	23.1576	NA	NA	NA	NA	NA	NA	NA	NA	NA	NA	NA	NA	20.8386	23.465	23.9928	22.9699	NA	NA	NA	NA	NA	NA	NA	NA	NA	NA	NA	NA	NA	23.0845	NA	NA	NA	NA	NA	NA	NA	NA	NA	NA	NA	20.9741
AADMAISNPLIDDYTLK	SAR11_0032	23.193	23.2285	23.7951	23.904	23.7536	23.9688	NA	NA	24.3061	24.4457	23.7666	23.8405	23.5703	23.4754	21.5866	NA	23.8239	23.87	23.7386	24.0447	24.1266	24.2244	22.552	NA	24.1604	24.0085	24.1529	24.1287	23.3204	23.5572	23.716	23.5944	23.2983	23.6106	23.6562	23.0231	23.8547	24.2013	NA	22.9419	23.5699	23.9259	24.0549	23.5484	23.8101	23.9184	23.2159	22.8298
LFEVDEVVNKIR	SAR11_0032	NA	NA	23.7953	23.8183	24.0253	23.3474	22.0046	23.5492	NA	NA	NA	NA	NA	NA	22.1747	22.1167	NA	NA	23.6737	24.3638	23.6026	23.7056	23.2656	22.5125	23.5702	23.2522	NA	NA	NA	NA	23.9327	23.4359	24.2118	23.6919	22.9025	23.7358	24.1508	23.7839	NA	22.5646	23.0171	NA	NA	22.0076	23.5051	22.2094	23.1903	23.3601
GLLVNITGGKDLK	SAR11_0032	NA	NA	23.5274	23.9043	23.7836	23.5939	22.7998	23.008	NA	NA	NA	NA	NA	NA	22.5317	22.4823	NA	NA	23.8855	24.0492	23.7398	23.8072	22.8527	23.2069	23.6974	23.329	21.6003	21.5811	NA	NA	23.5371	23.7782	23.7405	23.5869	23.0382	23.2805	23.9432	23.6601	22.9418	23.1586	22.3141	NA	22.9251	22.6265	23.4413	23.362	23.7988	23.7032
RAQVGLEELRK	SAR11_0032	NA	NA	23.0464	22.5896	22.389	22.9484	22.1634	22.1546	22.1705	22.314	NA	NA	NA	NA	22.2907	21.8382	NA	NA	22.8681	22.511	22.7772	22.8994	NA	NA	NA	22.5045	NA	21.8824	NA	NA	22.2526	22.432	22.2713	NA	21.9299	23.1194	22.0895	22.1897	NA	NA	NA	NA	NA	NA	NA	NA	NA	NA
AADMAISNPLIDDYTLKGAK	SAR11_0032	NA	NA	24.2739	24.6896	23.7814	24.2221	23.9103	23.9234	NA	NA	NA	NA	NA	NA	24.1697	23.5798	NA	NA	25.0155	24.8094	22.056	23.8138	24.0031	23.8443	22.6432	22.4159	NA	NA	NA	NA	24.6541	24.2361	23.256	23.115	24.0442	24.8205	23.2395	24.0765	22.3275	NA	22.6271	NA	NA	NA	NA	NA	NA	NA
AQVGLEELRK	SAR11_0032	NA	NA	22.73	22.6855	22.5347	NA	NA	NA	NA	NA	NA	NA	NA	NA	NA	NA	NA	NA	23.3152	22.341	NA	23.099	NA	22.0223	22.7304	NA	22.9112	22.4322	NA	NA	NA	NA	NA	NA	22.1335	NA	NA	22.1431	NA	NA	NA	NA	NA	NA	NA	NA	NA	NA
GLLVNITGGK	SAR11_0032	25.1609	25.2271	NA	NA	NA	NA	NA	NA	24.7941	24.8512	24.9727	24.7523	24.8008	24.801	NA	NA	24.6633	24.5068	NA	NA	NA	NA	NA	NA	22.3602	22.1983	24.2729	24.0715	23.7555	23.7837	NA	NA	NA	NA	24.6436	NA	NA	NA	NA	NA	NA	23.1652	22.1128	NA	NA	NA	NA	NA
IRAEVDPEAEVIIGAITSGDLDGKIR	SAR11_0032	NA	NA	NA	NA	NA	NA	NA	NA	NA	NA	NA	NA	NA	NA	NA	NA	NA	NA	NA	NA	NA	NA	NA	NA	NA	NA	NA	NA	NA	NA	NA	NA	NA	NA	NA	NA	NA	NA	NA	NA	NA	NA	NA	NA	NA	NA	NA	NA
AMMGTGEAEGEGR	SAR11_0032	21.4866	20.9992	21.5481	21.5459	NA	NA	21.6546	21.4096	21.6672	21.8995	22.3253	22.3386	20.5842	20.9259	21.1375	20.1816	20.5985	21.4944	21.8956	22.0795	22.4812	21.7347	21.6264	21.3076	21.4732	21.076	21.5451	21.7512	NA	NA	20.9155	21.2264	21.4696	21.6316	NA	21.4346	21.4931	22.0048	NA	21.266	NA	21.6521	20.4245	NA	NA	NA	20.6751	NA
AMMGTGEAEGEGR	SAR11_0032	21.4214	21.2868	20.2324	21.1324	NA	NA	21.1231	21.4242	21.6154	20.925	22.1688	22.1343	20.2175	20.6215	20.7447	20.6798	20.7819	NA	20.8229	21.4804	21.2218	21.8893	21.4454	21.163	20.6981	NA	21.1709	NA	20.3136	NA	20.3906	NA	21.2383	21.1455	NA	21.0507	20.9362	21.4796	20.0158	NA	NA	20.4122	NA	NA	NA	NA	NA	NA
AMMGTGEAEGEGR	SAR11_0032	NA	18.4819	NA	NA	NA	NA	NA	19.4883	NA	NA	NA	19.644	NA	NA	NA	NA	NA	NA	20.0002	19.539	NA	NA	19.6426	19.5031	NA	18.357	NA	NA	NA	NA	NA	NA	NA	NA	NA	NA	NA	19.5981	18.4561	NA	NA	NA	NA	NA	NA	NA	NA	NA
LLVVGVGGAGGNALNEMIDNGLQGVEFIAVNTDAQDLKLSK	SAR11_0032	NA	NA	21.1948	21.8977	NA	NA	21.1896	21.9494	NA	NA	NA	NA	NA	NA	NA	20.2235	NA	NA	22.3649	19.1211	21.9574	21.2805	NA	19.8978	NA	NA	NA	NA	NA	NA	20.3354	20.7473	20.3866	NA	21.7775	22.3321	NA	19.8572	NA	NA	NA	NA	NA	NA	NA	NA	NA	NA
HDIGQAAADESLNEIVNTLQGANMVFITAGMGGGTGTGAAHVIAR	SAR11_0032	22.2334	21.9916	22.5345	23.4209	23.6517	23.9028	NA	NA	24.5563	24.5129	22.2329	23.2254	23.7169	24.2962	NA	19.7241	23.7721	23.7971	NA	NA	23.8049	24.0785	NA	NA	21.8723	21.9214	24.2889	24.2075	22.0685	23.2874	21.9002	21.9927	NA	NA	23.049	22.1371	NA	NA	NA	NA	22.1681	22.0821	NA	21.9646	22.088	23.166	21.8073	23.2083
NSMLFVGQGQTFQIWEPAAFEK	SAR11_0033	22.1082	22.1084	NA	NA	NA	NA	NA	NA	20.8055	NA	22.3226	21.349	22.1292	22.4598	NA	NA	22.6784	22.4327	NA	NA	NA	NA	NA	NA	20.4993	NA	NA	NA	22.4827	23.1786	NA	NA	NA	NA	NA	NA	NA	NA	NA	NA	NA	22.6686	NA	NA	NA	NA	NA	21.8008
LSASIDSLSPFEEK	SAR11_0033	25.6065	25.7781	NA	NA	NA	NA	NA	NA	23.8079	23.7225	25.3689	25.5826	25.5571	25.6791	NA	NA	25.3255	25.3424	NA	NA	NA	NA	NA	NA	NA	NA	23.8742	23.9302	25.4435	25.472	NA	NA	NA	NA	NA	NA	NA	NA	NA	NA	NA	24.0639	22.1112	NA	NA	NA	NA	NA
MFLSTYENK	SAR11_0033	25.3531	24.2565	NA	NA	NA	NA	NA	NA	25.2061	25.1257	24.2688	24.9581	24.9903	25.0994	NA	NA	25.286	25.3336	NA	NA	NA	NA	NA	NA	NA	NA	25.3398	25.2237	25.7259	25.4904	NA	NA	NA	NA	NA	NA	NA	NA	NA	NA	NA	25.5221	23.5302	23.6793	NA	NA	NA	NA
IKNSMLFVGQGQTFQIWEPAAFEK	SAR11_0033	NA	NA	23.7437	23.2704	23.0354	23.7358	NA	NA	22.4966	22.8612	NA	NA	NA	22.2241	22.0541	NA	NA	NA	22.187	22.8226	24.0169	23.3675	NA	NA	23.6605	23.8478	23.3835	23.4521	NA	NA	22.851	23.8449	22.6391	23.336	23.0459	NA	22.6875	24.1285	NA	NA	24.0885	NA	23.3308	23.5223	23.1218	23.2264	23.6873	23.5281
MFLSTYENKIDKK	SAR11_0033	NA	NA	22.9167	23.2111	22.5068	22.7442	23.2039	23.2004	NA	NA	NA	NA	NA	NA	23.2594	23.5751	NA	NA	23.4186	23.9207	23.9233	23.4759	22.8621	23.3948	23.8252	22.8166	NA	NA	NA	NA	23.9189	23.917	23.8281	23.24	22.8451	23.3014	23.3706	23.5759	22.3632	22.8245	23.7446	NA	NA	20.9928	23.5695	23.5026	24.0074	24.027
VSVPASFR	SAR11_0033	25.2046	25.3413	25.1625	25.068	25.2907	25.2058	25.0595	25.0521	25.2529	25.0159	25.1543	24.9636	24.8155	24.9087	25.1266	25.25	24.9151	24.7849	25.3566	24.9602	25.0555	25.3154	24.9705	25.1669	24.8937	25.0857	25.5154	25.1292	25.2488	25.0835	25.2682	25.4225	24.9273	25.0967	25.0306	25.3724	25.7193	25.6398	25.2149	25.0594	25.4753	25.7081	25.3129	25.3105	25.1308	25.1423	25.3729	25.4011
LSASIDSLSPFEEKR	SAR11_0033	NA	NA	20.5834	NA	22.6283	22.7852	NA	NA	22.3797	22.5803	NA	NA	NA	NA	NA	NA	NA	NA	NA	NA	NA	21.9475	NA	NA	23.8199	23.6897	23.5567	23.5644	NA	NA	22.6984	NA	NA	NA	23.5199	NA	22.8684	21.8387	NA	NA	23.1287	NA	23.3316	23.3513	22.9736	22.6709	22.7933	21.9063
HFNNNEGK	SAR11_0033	NA	NA	NA	NA	NA	NA	NA	NA	NA	NA	NA	NA	NA	NA	NA	NA	NA	NA	NA	NA	NA	NA	NA	NA	NA	NA	NA	NA	NA	NA	NA	NA	NA	NA	NA	NA	NA	NA	NA	NA	NA	NA	NA	NA	NA	NA	NA	NA
ASLKWEKHFNNNEGK	SAR11_0033	NA	NA	NA	NA	NA	NA	NA	NA	NA	NA	NA	NA	NA	NA	NA	NA	NA	NA	NA	NA	NA	NA	NA	NA	NA	NA	NA	NA	NA	NA	NA	NA	NA	NA	NA	NA	NA	NA	NA	NA	NA	NA	NA	NA	NA	NA	NA	NA
AGTGNALDNLSTLVTIPNNILQGEFK	SAR11_0035	25.2902	25.4805	25.1506	25.3789	25.4783	25.6439	25.269	25.0499	25.4822	25.6559	23.8938	24.765	24.7406	24.8501	25.7724	26.3345	26.112	25.9166	26.0499	25.5341	25.0978	25.3438	25.1678	25.6592	25.9734	25.9945	24.9935	25.2473	25.9755	25.9177	25.7311	25.9921	24.663	25.3624	25.748	25.4698	25.5203	25.6551	25.6759	26.1845	25.967	26.4116	25.9594	25.8949	25.2627	25.4697	25.9543	26.0395
AGTGNALDNLSTLVTIPNNILQGEFKK	SAR11_0035	NA	23.0422	27.3609	27.4464	27.0934	27.2848	26.9707	27.0003	27.0906	27.3249	NA	NA	NA	NA	27.1568	27.3257	25.4889	25.2338	27.4291	27.5988	25.9819	26.1893	26.7076	27.0032	27.9135	28.0681	26.4302	26.6009	NA	NA	26.8934	27.1312	27.0675	27.1639	27.2713	26.7214	27.2435	27.3335	27.1114	27.3197	27.7746	27.3399	28.1333	27.9191	27.2761	27.4297	27.4333	27.4562
IANSNAITETQNDSDWEEIEAQ	SAR11_0035	22.9464	22.9801	23.2329	23.33	23.2864	24.1966	NA	NA	23.7866	24.1113	21.9636	23.7267	23.0035	23.0029	24.4194	23.6114	24.1654	23.879	NA	22.4645	23.3796	24.1713	NA	NA	22.4959	22.2014	23.8763	24.3791	23.6793	23.6886	23.155	23.0191	NA	NA	23.3341	23.7931	NA	22.4045	21.3508	NA	25.0132	24.6124	24.6548	24.233	22.8683	23.3339	24.1502	24.4773
NIDSFENLEK	SAR11_0035	25.0079	24.9545	24.8923	24.8216	24.4353	24.7881	NA	24.1095	25.3539	25.2196	25.1576	24.8685	24.8129	24.9065	24.891	25.0747	25.11	25.1742	25.3063	25.402	25.4605	25.431	24.9908	25.3082	25.6322	25.6412	25.1371	25.1852	24.9382	24.7998	25.2235	25.1948	25.1414	25.0738	25.731	24.3205	25.0565	25.0029	25.526	25.3274	25.6855	25.8113	25.6967	25.5266	25.0512	25.2629	25.2437	25.25
FNQVLDGVIFEPVAK	SAR11_0035	26.7874	26.845	26.7884	26.8861	26.7054	26.8356	26.7388	26.8296	26.6936	27.1062	26.6424	26.7381	26.6468	26.6586	26.9524	26.8601	27.0047	26.9803	27.1508	27.079	26.3686	26.3538	26.9713	27.0645	27.5136	27.61	26.587	26.7277	26.9197	26.8343	26.8857	27.1401	27.0744	27.0452	27.2378	26.6792	26.8502	27.0618	27.2578	27.2316	27.2018	27.2106	27.3059	27.3942	26.8108	26.9302	27.2146	27.192
ILGGDAWYNVTVANDTQHFSDFDYYASR	SAR11_0035	23.8731	23.7515	NA	NA	NA	NA	NA	NA	NA	NA	23.6408	23.1566	23.406	24.0236	NA	NA	24.2318	24.0762	NA	NA	NA	NA	NA	NA	NA	NA	NA	NA	24.5462	24.3527	NA	NA	NA	NA	NA	NA	NA	NA	NA	NA	NA	23.6801	NA	NA	NA	NA	NA	NA
NSIDFYASVR	SAR11_0035	23.5801	23.5175	NA	23.4745	23.8249	22.2517	NA	NA	24.5833	24.068	24.1939	23.6954	24.1332	24.0494	23.5047	22.4251	24.5447	24.4707	23.8468	25.1819	24.2419	22.9429	25.1232	24.3087	25.4391	25.307	24.0103	24.4098	23.6933	23.9623	24.8652	24.0963	24.359	22.6312	25.1113	NA	24.1602	23.8979	24.0254	24.7603	24.5351	24.5958	24.9644	25.2018	23.9583	24.4923	23.4313	24.5736
DTAGSFAN	SAR11_0035	23.0195	22.9986	NA	NA	NA	NA	NA	NA	NA	NA	23.5653	23.9354	23.3426	23.4569	NA	NA	23.5011	23.2682	NA	NA	NA	NA	NA	NA	NA	NA	NA	NA	23.5023	23.7438	NA	NA	NA	NA	NA	NA	NA	NA	NA	NA	NA	22.737	NA	NA	NA	NA	NA	NA
ASSGIDFR	SAR11_0035	25.8217	25.6727	26.2823	26.3887	26.4417	26.4182	25.7034	25.6385	26.3025	26.0608	26.264	26.1381	25.8646	25.7082	26.4241	26.3876	26.2963	26.3772	26.4992	26.4389	25.6311	25.4596	26.236	26.2749	26.5107	26.6048	25.9513	25.8699	25.883	25.8159	26.0237	26.057	25.7911	25.9074	25.8664	26.2249	26.1103	26.0616	26.9227	26.7813	26.9079	26.5805	26.4905	26.5682	26.2885	26.7031	26.6224	26.6722
DTDGENNLSKK	SAR11_0035	NA	NA	22.4541	23.3106	22.7145	22.9564	21.8257	22.2418	20.4057	21.3423	NA	NA	NA	NA	22.4533	22.0195	NA	NA	22.3048	22.4515	23.4987	23.3376	21.1142	21.7491	22.9763	22.9777	20.7488	21.7444	NA	NA	21.6781	22.5431	23.1491	23.017	22.1329	23.0031	21.6872	22.1323	23.0629	23.2597	22.858	NA	22.6525	22.6565	22.1417	21.88	22.3809	22.4259
ATFKFNQVLDGVIFEPVAK	SAR11_0035	NA	NA	25.7781	25.9155	24.6063	25.7021	23.8887	24.0946	NA	NA	NA	NA	NA	NA	25.4249	25.7195	NA	NA	25.8599	26.1652	23.5848	23.3111	24.1746	24.4252	26.0762	26.0406	NA	NA	NA	NA	25.8004	26.1452	25.8035	25.8133	25.6324	24.0954	24.2843	25.636	26.2925	26.1961	26.1938	NA	23.1425	22.2092	26.0126	26.3441	26.4944	26.6163
DTAGSFANILGGDAWYNVTVANDTQHFSDFDYYASR	SAR11_0035	22.9928	22.2591	23.2179	23.9348	23.8799	24.4136	NA	NA	23.4408	24.226	22.699	24.0398	23.8049	24.0352	23.4653	22.8303	24.5973	24.5408	24.2081	24.6287	23.1296	NA	NA	NA	24.5688	24.4732	24.2808	24.5699	22.627	24.1245	20.9848	23.9971	23.6722	23.8528	22.4457	23.978	21.8688	24.3113	21.7253	NA	24.5685	25.0323	24.5841	24.894	24.2633	24.3961	24.4402	24.6168
AKNIDSFENLEK	SAR11_0035	NA	NA	24.1034	23.5534	23.2539	22.5109	NA	NA	23.4567	23.0541	NA	NA	NA	NA	23.0108	23.149	NA	NA	24.7716	NA	24.0124	21.6837	24.181	23.4012	25.1792	25.2199	24.4266	24.2978	NA	NA	23.9617	23.055	22.7621	22.8379	NA	23.6078	23.9702	23.2005	23.4396	24.4426	25.1071	NA	24.4816	24.9025	23.1172	23.1546	23.3853	23.4694
NIDSFENLEKNSIDFYASVR	SAR11_0035	NA	NA	24.5637	24.4895	24.1597	24.5603	23.8465	23.6232	NA	NA	NA	NA	NA	NA	24.3945	24.6024	NA	NA	24.6535	24.3862	24.1046	24.0741	24.0368	24.2985	24.6543	24.9853	NA	NA	NA	NA	24.2985	24.37	24.2996	24.3839	24.2295	24.0784	23.0798	24.5777	24.8588	25.1558	25.1499	NA	22.5627	22.9558	24.9861	25.0549	25.4009	25.304
AKNIDSFENLEKNSIDFYASVR	SAR11_0035	NA	NA	23.2242	NA	23.1304	NA	23.1241	23.3033	NA	NA	NA	NA	NA	NA	24.4435	24.3035	NA	NA	23.8196	24.26	NA	NA	23.7795	23.6388	NA	23.4599	NA	NA	NA	NA	24.0719	24.3745	NA	23.3085	23.7471	23.5291	22.723	22.9328	24.6397	24.2887	24.0763	NA	NA	NA	22.8466	NA	24.1242	NA
AYRILPSPVR	SAR11_0035	NA	NA	NA	NA	NA	NA	NA	NA	NA	NA	NA	NA	NA	NA	NA	NA	NA	NA	NA	NA	NA	NA	NA	NA	NA	NA	NA	NA	NA	NA	NA	NA	NA	NA	NA	NA	NA	NA	NA	NA	NA	NA	NA	NA	NA	NA	NA	NA
ILPSPVRAGTGNALDNLSTLVTIPNNILQGEFK	SAR11_0035	NA	NA	NA	NA	NA	NA	NA	NA	NA	NA	NA	NA	NA	NA	NA	NA	NA	NA	NA	NA	NA	NA	NA	NA	NA	NA	NA	NA	NA	NA	NA	NA	NA	NA	NA	NA	NA	NA	NA	NA	NA	NA	NA	NA	NA	NA	NA	NA
NSGEVKDCFENVNR	SAR11_0035	NA	NA	NA	NA	NA	NA	NA	NA	NA	NA	NA	NA	NA	NA	NA	NA	NA	NA	NA	NA	NA	NA	NA	NA	NA	NA	NA	NA	NA	NA	NA	NA	NA	NA	NA	NA	NA	NA	NA	NA	NA	NA	NA	NA	NA	NA	NA	NA
DTDGENNLSK	SAR11_0035	20.9148	20.927	20.5755	20.5489	NA	20.7623	19.8326	NA	22.1873	22.425	19.9896	20.5268	20.66	20.871	NA	20.1566	22.0529	21.7617	20.3356	20.3121	21.54	21.7361	NA	NA	20.7173	20.2677	21.655	21.9727	20.7895	20.8988	20.7515	21.1026	20.751	20.7827	NA	NA	19.5348	NA	21.3794	21.629	22.2651	21.9029	21.6786	22.3131	NA	19.5327	NA	20.8294
IGFPEYEKEDYGQTLGVMGVGPGCYLVLPVLGPSTVR	SAR11_0035	NA	NA	NA	NA	NA	NA	NA	NA	NA	NA	NA	NA	NA	NA	NA	NA	NA	NA	NA	NA	NA	NA	NA	NA	NA	NA	NA	NA	NA	NA	NA	NA	NA	NA	NA	NA	NA	NA	NA	NA	NA	NA	NA	NA	NA	NA	NA	NA
NISDNEINQYEMLFEQYFLK	SAR11_0036	22.3888	20.9853	NA	20.8784	21.3272	22.1107	19.8924	NA	21.0275	22.3341	NA	21.0295	20.4226	20.2788	NA	NA	22.4895	22.3591	NA	NA	NA	20.1521	NA	NA	20.7306	20.7835	NA	NA	21.8267	20.8765	NA	22.0574	20.5966	20.8922	22.0718	NA	NA	NA	20.4993	20.6878	22.448	22.2253	22.3109	23.1934	23.1709	23.4244	22.5257	22.0458
LNENYTMVSSILVGTEQRPEVK	SAR11_0036	23.5208	23.4718	NA	NA	NA	21.9902	NA	NA	NA	NA	NA	NA	NA	NA	NA	NA	NA	23.2622	NA	NA	NA	NA	NA	NA	NA	NA	NA	NA	NA	NA	NA	NA	NA	NA	NA	NA	NA	NA	NA	NA	NA	22.7245	21.943	NA	24.0395	23.9885	NA	NA
DGDINALFSILK	SAR11_0036	23.4845	23.4886	NA	20.9397	NA	21.4677	NA	NA	22.8315	23.0794	21.9734	22.1737	NA	21.5736	NA	NA	22.893	22.9439	NA	NA	21.6166	NA	NA	NA	22.4232	NA	20.9789	21.0379	22.6699	22.4018	NA	NA	NA	NA	NA	NA	NA	NA	21.4462	22.373	NA	21.9317	22.5499	22.26	23.3323	23.8904	21.8669	22.8128
DLIIEGLSLAR	SAR11_0036	24.0474	24.2507	NA	NA	21.7609	21.8974	NA	NA	23.523	23.6323	22.1232	22.055	21.684	NA	NA	NA	23.8741	23.9104	NA	NA	NA	NA	NA	NA	NA	21.1717	NA	21.97	23.1725	22.3519	NA	NA	NA	22.302	23.079	NA	NA	NA	22.5038	22.0338	NA	23.3528	23.6687	NA	23.955	23.9692	23.4604	NA
IEPDVFVQSTVNR	SAR11_0036	25.319	25.1805	23.1568	23.293	23.4483	24.2455	22.8583	23.9918	22.9187	23.6337	23.134	23.4525	22.7388	22.9365	NA	NA	24.7925	24.4854	23.3	NA	22.345	24.4918	NA	NA	23.6643	23.1562	22.5567	NA	NA	24.0967	NA	24.1101	23.496	24.2408	24.7142	NA	NA	NA	24.2906	24.4647	22.5004	23.258	24.4717	24.4499	25.4161	25.1262	24.9027	24.8635
LAEYSNPEIEVVSK	SAR11_0036	24.813	24.5332	NA	NA	22.4773	23.0389	NA	NA	23.1982	23.9188	22.8454	23.6025	21.8671	23.4752	NA	NA	24.4197	24.5727	NA	NA	NA	22.4783	NA	NA	NA	NA	22.4664	22.7968	23.6102	22.7078	NA	NA	NA	NA	NA	NA	NA	NA	NA	NA	22.3126	23.4497	23.2973	23.8664	24.4601	24.5297	23.9934	24.0169
DGDINALFSILKEFIK	SAR11_0036	NA	NA	21.0279	21.423	20.8504	21.0406	20.4698	20.8641	NA	19.7389	NA	NA	NA	NA	NA	NA	NA	NA	20.6323	20.7849	21.4103	20.7403	NA	19.5597	21.071	21.3168	NA	NA	NA	NA	21.5786	21.6895	21.585	21.8152	21.8499	20.2596	NA	20.2916	21.6941	21.6832	21.4908	NA	22.0655	22.0224	21.8828	22.0631	21.6832	21.6364
IYTKNPENPLIRDLIIEGLSLAR	SAR11_0036	NA	NA	22.6859	22.8805	23.2558	23.0603	22.9745	23.1091	NA	NA	NA	NA	NA	NA	22.4918	22.2425	NA	NA	22.9376	23.1534	23.1713	22.688	NA	22.5674	22.4079	23.0952	NA	NA	NA	NA	23.3537	23.491	23.1786	23.3565	NA	22.1774	NA	NA	23.4874	23.9032	22.2354	NA	NA	NA	23.653	24.2574	23.9307	24.06
TQKEEFSSIIQSKDGDINALFSILKEFIK	SAR11_0036	NA	NA	20.2761	NA	NA	NA	21.2668	21.212	NA	NA	NA	NA	NA	NA	NA	NA	NA	NA	20.6866	NA	NA	NA	NA	NA	20.4687	19.1515	NA	NA	NA	NA	19.0941	NA	19.443	21.5787	NA	NA	NA	NA	NA	NA	NA	NA	NA	NA	NA	NA	NA	NA
TQKEEFSSIIQSK	SAR11_0036	23.1759	23.1281	21.6093	NA	22.1389	22.6948	NA	NA	22.272	22.6706	NA	NA	NA	NA	NA	NA	22.2808	22.183	NA	NA	NA	NA	NA	NA	NA	NA	NA	NA	22.3239	NA	NA	NA	NA	NA	NA	NA	NA	NA	22.5586	NA	22.8271	22.6702	23.3843	23.6597	23.5774	23.9915	23.0498	22.9426
LAEYSNPEIEVVSKEK	SAR11_0036	NA	NA	NA	NA	NA	NA	NA	NA	NA	NA	NA	NA	NA	NA	NA	NA	NA	NA	NA	NA	NA	NA	NA	NA	NA	NA	NA	NA	NA	NA	NA	NA	NA	NA	NA	NA	NA	NA	NA	NA	NA	NA	NA	NA	NA	NA	NA	NA
IYTKNPENPLIR	SAR11_0036	NA	NA	NA	NA	21.601	NA	NA	NA	NA	NA	NA	NA	NA	NA	NA	NA	NA	NA	NA	NA	NA	NA	NA	NA	21.8868	NA	NA	NA	NA	NA	NA	NA	NA	NA	NA	NA	NA	NA	NA	NA	NA	NA	22.7327	23.0421	23.2256	23.3814	22.4043	NA
ASEALNNK	SAR11_0036	21.8314	NA	NA	NA	NA	NA	NA	NA	NA	NA	22.4391	NA	21.8624	18.2469	18.9278	NA	NA	22.1	15.3777	NA	NA	NA	NA	NA	NA	NA	NA	NA	19.8273	NA	NA	NA	NA	NA	NA	20.3661	NA	NA	NA	NA	NA	NA	21.0526	NA	NA	NA	20.0803	NA
IPVHMIETINK	SAR11_0037	24.1687	23.8491	NA	NA	23.403	23.1174	NA	NA	24.3963	24.3685	24.5909	24.2532	23.9534	24.0358	NA	NA	24.7446	25.128	NA	NA	23.4411	23.3154	NA	NA	23.756	24.0832	24.6676	24.0973	23.6651	23.5665	NA	NA	NA	NA	NA	NA	NA	NA	23.1308	NA	NA	23.274	24.681	24.1004	24.6993	24.5466	23.3554	23.6161
GLQFLDLIQEGNIGLMK	SAR11_0037	22.8816	23.6668	23.4786	23.3563	22.7763	23.8276	NA	NA	23.2489	23.4275	23.6933	23.5277	23.2185	23.3778	22.5858	NA	23.7693	23.4709	NA	22.1381	22.8515	22.0945	NA	NA	23.5245	23.6902	23.1151	23.277	23.1224	23.4898	NA	NA	NA	NA	23.8657	23.8372	23.3967	22.5489	21.6242	NA	23.5773	23.1949	23.4527	22.7157	21.6964	24.0072	NA	NA
TIRIPVHMIETINK	SAR11_0037	NA	NA	23.1861	23.9172	23.0929	23.603	NA	NA	NA	NA	NA	NA	NA	NA	NA	NA	NA	NA	23.1293	22.8968	24.5634	24.4826	NA	NA	24.066	24.1485	NA	NA	NA	NA	22.4782	20.7843	NA	23.2114	23.033	23.4059	23.0341	22.2422	23.2625	23.0972	NA	NA	NA	NA	23.8659	23.9736	24.1	24.1424
FGVGMNTDHTLEEVGLQFSVTR	SAR11_0037	24.1734	24.2017	24.8519	24.4643	24.8079	24.7784	23.327	24.0283	24.2385	24.3341	24.2375	24.055	23.6171	24.0091	24.7364	24.9522	24.4635	24.2632	25.0013	25.2603	24.6291	24.6602	24.4837	23.7395	24.8654	24.5652	24.0912	23.9272	24.0884	24.5284	24.0841	24.6962	23.7216	23.8376	22.7044	24.5095	24.7471	24.4578	23.7994	23.953	25.1343	24.7171	24.9024	24.7861	24.4652	24.4725	24.3737	24.3252
FYIGNEINPNLK	SAR11_0037	24.7296	24.8767	NA	NA	22.9146	22.3442	NA	NA	22.1388	22.868	24.4547	24.5297	24.711	24.8671	NA	NA	24.9768	24.6631	NA	NA	22.9028	23.0771	NA	NA	NA	NA	22.7157	22.66	22.3391	22.3125	NA	NA	NA	NA	NA	NA	NA	NA	NA	NA	NA	22.0981	22.3548	NA	24.3215	24.5613	24.1913	24.3237
EPVSLEKPVGDEEDSSLGDFIEDTK	SAR11_0037	NA	NA	NA	NA	NA	NA	NA	NA	NA	NA	NA	NA	NA	NA	NA	NA	NA	NA	NA	NA	NA	NA	NA	NA	NA	NA	NA	NA	NA	NA	NA	NA	NA	NA	NA	NA	NA	NA	NA	NA	NA	NA	NA	NA	NA	NA	NA	NA
SLQLSPSVLEELVQK	SAR11_0037	24.0487	24.1508	24.3185	24.2863	26.1111	26.2198	NA	NA	25.911	26.1456	26.3118	26.1633	25.8822	25.8474	22.1157	22.6796	26.0934	26.1056	24.0013	24.2374	26.1175	26.2449	NA	NA	26.8076	26.9032	26.1947	25.9484	24.192	24.233	23.9605	24.1297	23.7132	23.6461	26.3811	23.8141	24.4182	24.442	23.9983	23.7878	24.178	24.2126	26.2879	26.3295	26.0786	26.343	25.8495	25.9576
NSGETDKNEENNGDDDEFNPTLAAMETEIKPK	SAR11_0037	NA	NA	24.0049	24.0759	NA	24.0955	23.4007	NA	22.6161	22.9243	NA	NA	NA	NA	24.0535	23.814	NA	NA	24.2638	23.3253	23.5634	23.2512	22.8817	23.0255	24.056	23.0606	23.2595	23.8342	NA	NA	23.3292	23.8039	NA	22.4761	23.3721	23.8872	23.3057	23.6883	NA	NA	23.8614	NA	22.934	NA	NA	24.4462	NA	23.3172
EATPEELAQK	SAR11_0037	24.4267	24.4051	23.4274	23.5863	25.4056	25.5983	NA	NA	25.1608	25.225	23.9725	23.866	24.6008	24.6282	NA	NA	24.7919	25.1205	NA	NA	25.125	25.2445	NA	NA	25.2499	25.3834	25.1376	25.1639	23.1682	23.3526	22.2304	22.3958	21.8284	22.3175	21.9897	22.9228	22.9282	22.8382	22.6481	22.9025	23.626	23.3397	25.1971	25.2188	25.6648	25.7615	25.143	25.0548
LQSDEILVR	SAR11_0037	25.2845	25.2238	NA	NA	NA	NA	NA	NA	NA	22.4118	25.5766	25.7228	25.2908	25.4909	NA	NA	25.4317	25.671	NA	NA	NA	NA	NA	NA	NA	NA	23.411	23.1719	23.8543	23.8275	NA	NA	NA	NA	NA	NA	NA	NA	NA	NA	NA	24.0787	NA	NA	22.3974	NA	NA	NA
SNLSEATTK	SAR11_0037	24.1259	24.4029	23.8371	24.6876	24.6546	24.6594	23.764	23.7149	24.434	24.4357	24.4734	24.1925	23.4834	23.7923	24.201	24.5069	24.3231	24.2899	24.388	24.5913	24.7181	24.6498	24.0503	24.2231	24.9808	24.801	24.3422	24.2181	23.8146	23.9915	24.2957	24.3862	24.213	24.4298	23.4535	24.2341	24.5682	24.6814	24.8124	24.7575	24.7761	24.7066	24.8214	24.7626	24.4667	24.2062	24.189	24.1879
GFITFDELNK	SAR11_0037	25.7192	25.5633	25.9781	25.7554	25.9101	25.8897	25.3125	25.4936	25.6262	25.486	25.813	25.5926	25.2386	25.2706	25.463	25.6354	25.7335	25.7412	26.1808	26.3577	25.6203	25.7633	25.6378	25.7606	26.1127	26.3093	25.458	25.3526	25.5325	25.338	25.6994	25.8117	25.8651	25.7725	25.6675	25.3705	26.0349	25.713	25.8999	25.9609	26.3966	26.3934	26.1155	25.9449	25.8786	25.9588	25.6601	25.783
ILSTLTPR	SAR11_0037	23.6515	23.7223	25.0706	23.987	24.4489	23.2014	23.2973	NA	24.9563	24.8821	24.3224	24.1598	24.0274	24.1606	NA	23.1954	24.5983	24.6705	25.147	23.9809	24.7322	23.9339	24.181	24.6587	24.7251	24.7392	25.153	24.8544	23.5731	23.6414	23.832	23.3005	23.2608	23.8085	NA	23.1475	23.6333	24.018	NA	NA	24.5734	23.8025	24.8241	24.8501	24.1867	23.7567	24.2805	24.3936
FLDTNPMWK	SAR11_0037	NA	23.063	NA	NA	24.193	24.5126	NA	NA	NA	NA	23.2934	23.8405	23.8297	24.5188	NA	NA	24.1067	24.0342	NA	NA	24.0194	24.0359	NA	NA	NA	NA	NA	NA	NA	NA	NA	NA	NA	NA	22.3201	22.4221	NA	NA	NA	NA	NA	21.6908	NA	NA	23.9726	23.0555	23.2304	24.2006
EIIDIDTNYMEDENTGPSAK	SAR11_0037	24.073	24.4243	24.991	24.9388	24.5795	25.0984	23.9279	23.7799	24.5512	24.694	24.5084	24.4726	24.1745	24.3019	24.4593	24.8434	24.2443	24.3875	24.6742	24.6759	24.7593	25.0095	NA	24.224	24.6976	24.8431	24.105	24.6367	23.8322	24.2817	24.0932	24.5111	24.2275	24.4188	23.4478	24.4054	24.1834	23.9847	25.0318	24.4392	24.4351	25.0651	24.8658	24.701	24.7308	25.2136	24.2866	24.5583
IVSLEGNLLR	SAR11_0037	25.6664	25.7263	25.4679	25.4411	25.6474	25.4323	25.2111	24.8845	24.9974	25.0746	25.3493	25.0641	24.8708	24.6189	24.8449	24.6533	25.0406	25.2769	25.6596	25.8431	25.2753	25.4048	25.2142	25.2339	25.5988	25.7038	25.3605	24.9395	25.112	25.0583	25.1324	25.2236	25.4234	25.3731	25.2335	25.4092	25.6086	25.2259	25.7819	25.6944	24.9098	25.3718	25.4878	25.2335	25.5363	25.3367	25.3964	25.3061
EMGGVELLSR	SAR11_0037	25.7139	25.5484	25.6017	25.4859	25.5604	25.4263	25.1966	25.143	25.3236	25.2197	25.3556	25.1281	25.0326	25.0848	25.4031	25.3762	25.1711	25.5643	25.9066	25.9596	25.6198	25.5476	25.1172	25.7013	25.6479	25.6282	25.2803	25.1008	25.4161	25.328	25.4559	25.6754	25.485	25.4165	25.6137	25.3092	25.4265	25.2176	25.5065	25.5319	25.9809	25.8415	25.7825	25.5481	25.8107	25.6649	25.5772	25.6247
NLSDENLEQAFMHILDESVALVEK	SAR11_0037	23.4158	23.8506	24.6134	24.8774	23.8151	24.3009	24.3317	24.845	24.6628	25.0124	24.0268	24.4877	24.0831	23.9678	23.4243	24.0755	24.694	24.4406	25.2575	24.7289	24.6128	24.9219	24.7812	25.1991	24.5848	24.6163	24.4069	24.4711	24.6469	25.1522	24.815	25.1754	24.599	24.562	24.8877	24.1679	24.2514	24.3656	24.7689	24.3464	25.6439	25.7318	25.1817	25.396	24.4408	24.6832	24.3505	24.5415
NLSDENLEQAFMHILDESVALVEKK	SAR11_0037	NA	NA	25.1657	25.2102	24.3832	24.5092	24.3169	24.3945	24.4529	24.8616	NA	NA	NA	NA	24.2206	24.5081	NA	NA	25.7485	25.4833	24.3726	24.7419	25.1274	25.2859	25.5782	25.6311	24.0371	23.9101	NA	NA	25.1011	25.2062	24.6982	24.8745	25.2078	24.2982	24.9159	24.9543	24.7462	24.7843	26.2682	23.425	26.0681	25.9214	24.9077	24.8843	24.7782	24.8844
EMGGVELLSREGEIAIAK	SAR11_0037	NA	NA	NA	NA	NA	NA	21.888	22.3539	NA	NA	NA	NA	NA	NA	23.4984	23.2513	NA	NA	22.1271	22.8622	NA	NA	23.2155	23.5688	NA	NA	NA	NA	NA	NA	NA	NA	NA	NA	NA	NA	NA	NA	NA	NA	NA	NA	NA	NA	NA	NA	NA	NA
ILSTLTPREER	SAR11_0037	NA	NA	25.5416	25.4419	25.6274	25.4774	24.605	24.3573	NA	NA	NA	NA	NA	NA	25.0206	25.034	NA	NA	25.4311	25.49	25.0631	24.817	24.7692	24.913	25.4588	25.5927	NA	NA	NA	NA	25.3087	25.1134	24.9396	25.0884	24.7264	24.7855	25.1769	25.1853	25.1711	25.2617	25.5091	NA	23.608	23.5158	25.5775	25.3837	25.3184	25.5314
FYIGNEINPNLKK	SAR11_0037	NA	NA	NA	NA	NA	NA	NA	NA	22.9963	NA	NA	NA	NA	NA	NA	NA	NA	22.5851	23.2456	22.5964	24.9062	NA	NA	NA	NA	21.8476	NA	NA	NA	NA	NA	NA	23.6338	21.6575	22.6172	NA	NA	NA	23.0753	22.5721	NA	NA	NA	NA	23.5024	NA	24.3935	24.4644
RIEAGKDVMLIALAQSPITAQQFVEWDEKLQSDEILVR	SAR11_0037	NA	NA	NA	NA	NA	23.1401	NA	NA	NA	NA	NA	NA	NA	NA	NA	NA	NA	NA	NA	NA	23.1461	23.8219	NA	NA	NA	NA	23.3164	NA	NA	NA	22.3034	NA	NA	NA	NA	22.6086	21.0629	NA	NA	NA	23.9402	NA	22.1328	21.2481	23.4962	23.2997	22.4403	22.2569
EIIDIDTNYMEDENTGPSAK	SAR11_0037	NA	NA	NA	NA	NA	NA	NA	NA	NA	NA	NA	NA	NA	NA	NA	NA	NA	NA	NA	NA	NA	NA	NA	NA	NA	NA	NA	NA	NA	NA	NA	NA	NA	NA	NA	NA	NA	NA	NA	NA	NA	NA	NA	NA	NA	NA	NA	NA
ISKEPVSLEKPVGDEEDSSLGDFIEDTK	SAR11_0037	24.0194	22.4117	23.086	NA	NA	NA	NA	NA	25.2983	25.036	24.5178	24.2648	23.9828	23.9944	NA	NA	24.2421	24.735	NA	NA	NA	22.7344	NA	NA	23.4859	23.3295	24.4724	24.6242	23.1411	22.6945	NA	NA	NA	NA	23.8362	NA	NA	NA	NA	NA	NA	23.603	23.5592	24.268	23.0032	22.822	21.8151	NA
ISKEPVSLEKPVGDEEDSSLGDFIEDTKALAPLEQAIK	SAR11_0037	NA	NA	24.4305	24.1882	24.4044	24.3278	22.9527	NA	NA	NA	NA	NA	NA	NA	21.6641	22.3962	NA	NA	23.7338	24.225	24.3402	24.7361	NA	NA	25.0531	24.9936	NA	NA	NA	NA	23.7191	24.3658	24.3487	23.8767	23.7225	24.1858	23.6313	23.5503	24.0625	24.4857	23.6352	NA	22.8943	23.3642	24.2756	24.5635	24.3452	24.4783
LILSEFGREATPEELAQKLR	SAR11_0037	NA	NA	NA	22.9037	NA	NA	22.9808	22.3488	NA	NA	NA	NA	NA	NA	21.9979	22.7971	NA	NA	23.2176	23.0701	NA	NA	21.3979	22.2561	NA	NA	NA	NA	NA	NA	22.2901	22.5709	22.2875	22.9843	22.8413	23.1385	20.8706	22.1873	NA	NA	NA	NA	NA	NA	NA	NA	NA	NA
TVNTLTKEYAK	SAR11_0037	NA	NA	21.4104	21.85	22.271	22.8775	22.6434	22.8174	NA	NA	NA	NA	NA	NA	22.6267	23.1237	NA	NA	23.7356	24.3212	23.6016	22.8731	21.9548	22.8114	NA	NA	NA	NA	NA	NA	21.4362	22.2447	22.8744	24.1784	22.3553	23.5427	21.8188	22.2428	20.335	23.6616	NA	NA	NA	NA	NA	20.7223	22.6922	NA
NLSDENLEQAFMHILDESVALVEK	SAR11_0037	21.0074	21.2363	21.4443	21.382	NA	21.4028	21.6972	21.7505	22.1066	22.4137	21.4426	22.2486	20.6762	20.742	21.1065	21.6636	22.1786	21.78	22.582	21.7151	21.6131	21.2849	22.0252	22.3306	22.724	22.5178	22.0039	21.9599	22.0198	21.8996	21.6299	21.8892	21.6927	21.9258	22.567	21.5143	21.8537	22.0803	22.6339	22.8573	22.0304	22.8897	22.3601	22.4599	21.3403	NA	21.6967	21.9714
TIEKSDDPIR	SAR11_0037	NA	NA	NA	NA	NA	NA	NA	NA	22.0132	21.8052	NA	NA	NA	NA	NA	NA	NA	NA	NA	NA	NA	NA	NA	NA	21.1925	21.8908	22.5612	22.7315	NA	NA	NA	NA	NA	NA	NA	NA	21.1629	NA	NA	NA	NA	NA	NA	NA	20.9672	21.6241	NA	NA
ENSSKEEGKTIEK	SAR11_0037	NA	NA	16.662	NA	NA	NA	NA	NA	NA	18.383	NA	NA	NA	NA	NA	NA	NA	NA	NA	NA	18.762	18.5905	NA	NA	18.2543	17.8014	18.3782	19.0362	NA	NA	NA	NA	NA	NA	NA	NA	NA	NA	NA	NA	NA	NA	NA	17.9351	NA	NA	NA	NA
EMGGVELLSR	SAR11_0037	23.3388	22.6511	NA	NA	NA	NA	NA	NA	22.5349	NA	24.0829	23.5369	NA	NA	22.5	NA	22.5601	22.795	NA	NA	NA	NA	NA	NA	NA	NA	NA	NA	22.738	NA	NA	NA	NA	NA	NA	NA	NA	NA	NA	NA	NA	22.9914	NA	NA	NA	NA	NA	NA
ALAPLEQAIK	SAR11_0037	24.7385	24.8425	24.3808	24.356	25.6481	25.1847	NA	NA	25.2836	25.2935	25.0201	24.79	24.8008	24.8976	NA	NA	25.1296	25.1463	23.9606	24.4588	25.1364	25.1546	NA	NA	25.5746	25.7105	25.5679	25.0906	24.1207	24.1674	24.6818	24.1655	23.8245	23.6106	23.2241	24.3146	24.7621	24.0999	24.2713	23.6918	24.5772	24.5749	25.4364	24.2874	25.6161	25.5156	25.0834	25.1571
NLSDENLEQAFMHILDESVALVEKK	SAR11_0037	NA	NA	22.6149	22.5577	NA	21.8345	21.501	21.9139	21.883	22.0104	NA	NA	NA	NA	21.2661	21.9152	NA	NA	22.8926	22.6902	22.2897	21.7493	22.5275	22.6942	23.769	NA	22.0751	20.8757	NA	NA	22.2119	22.6611	22.5237	22.4933	23.1729	21.9976	22.0267	22.7812	22.3752	22.8646	23.4865	NA	NA	23.3337	21.8501	21.6383	22.1173	22.6025
GHDKIVSDILENIK	SAR11_0037	NA	NA	22.4092	22.5651	22.5404	21.9779	NA	NA	NA	23.4628	NA	NA	NA	NA	NA	NA	NA	NA	22.8152	22.8255	23.4779	23.916	NA	NA	NA	22.5001	23.4133	23.0674	NA	NA	NA	NA	NA	NA	22.9577	NA	NA	NA	NA	NA	NA	NA	23.2396	21.8236	23.8481	23.8024	NA	22.4959
LILSEFGR	SAR11_0037	26.1156	26.3002	24.9922	25.2796	26.0426	26.0501	24.1864	24.3757	25.8152	25.6584	25.1926	24.9539	24.7423	24.7177	NA	NA	25.5005	25.7057	24.5522	24.8454	25.1742	25.2614	NA	NA	25.9368	25.3838	25.8034	25.5172	24.4625	24.6116	24.7099	24.6455	25.7612	25.039	24.9999	24.8335	24.9754	24.8503	25.3484	25.7512	24.6984	24.8345	26.0395	25.7418	26.2457	26.1808	25.9429	25.8287
KIVSLEGNLLR	SAR11_0037	23.3147	23.6105	22.7612	23.2407	23.6655	22.3528	NA	NA	22.9925	22.938	23.5332	23.2757	22.8924	22.9824	NA	NA	23.4434	22.3426	23.628	23.1641	23.6745	23.8053	21.2236	23.4472	23.9184	24.0043	23.741	23.4921	22.8574	23.3965	23.0556	23.1759	NA	22.4861	22.5238	22.2943	23.8975	23.03	24.4988	23.2402	22.9998	22.6685	23.321	23.2779	23.778	23.4462	23.5113	23.2402
TIRIPVHMIETINKIVR	SAR11_0037	NA	NA	22.888	23.9143	22.8943	23.1469	22.1942	22.9639	NA	NA	NA	NA	NA	NA	22.8938	23.1674	NA	NA	23.7776	24.0691	23.6864	23.0932	22.0139	22.6238	22.7688	22.4353	NA	NA	NA	NA	22.7507	23.9967	23.5694	23.4226	23.0776	23.6409	22.6951	23.1085	23.7794	24.0424	NA	NA	NA	NA	NA	21.5501	23.3924	23.5501
IEAGKDVMLIALAQSPITAQQFVEWDEKLQSDEILVR	SAR11_0037	NA	NA	23.121	22.3013	21.848	22.161	NA	NA	22.9435	22.7135	NA	NA	NA	NA	NA	NA	NA	20.998	NA	NA	23.6462	21.9812	NA	NA	23.0265	22.6192	22.5332	22.3513	NA	NA	22.2941	NA	NA	NA	NA	NA	NA	NA	NA	NA	23.0077	NA	NA	22.0264	22.9696	23.2008	22.0311	23.0196
KKENSSKEEGKTIEK	SAR11_0037	NA	NA	NA	NA	NA	NA	NA	NA	NA	NA	NA	NA	NA	NA	NA	NA	NA	NA	NA	NA	NA	NA	NA	NA	NA	NA	NA	NA	NA	NA	NA	NA	NA	NA	NA	NA	NA	NA	NA	NA	NA	NA	NA	NA	NA	NA	NA	NA
KKENSSKEEGKTIEKSDDPIR	SAR11_0037	NA	NA	22.6184	23.0373	21.5049	21.9233	21.0699	21.2618	NA	NA	NA	NA	NA	NA	22.5167	22.8311	NA	NA	22.5095	22.4873	22.5291	22.6254	21.523	21.0949	23.3091	22.8256	NA	NA	NA	NA	22.0433	21.4693	21.3618	22.16	20.274	22.2458	22.4147	22.6099	21.4149	21.2256	23.2864	NA	21.6976	21.5577	21.4914	21.7516	21.6095	21.1301
KKENSSKEEGKTIEKSDD	SAR11_0037	NA	NA	NA	NA	NA	NA	NA	20.008	NA	NA	NA	NA	NA	NA	NA	NA	NA	NA	NA	NA	20.9623	20.5699	NA	20.4469	NA	16.4192	NA	NA	NA	NA	NA	20.2905	NA	NA	NA	NA	NA	NA	NA	20.5524	NA	NA	NA	NA	NA	NA	18.8313	18.5662
RIEAGKDVMLIALAQSPITAQQFVEWDEK	SAR11_0037	NA	NA	NA	NA	NA	NA	NA	NA	NA	NA	23.2338	23.4894	22.6624	22.4909	NA	NA	22.1406	23.242	NA	NA	NA	NA	NA	NA	NA	NA	22.4146	NA	21.9923	NA	NA	NA	NA	NA	NA	NA	NA	NA	NA	NA	NA	21.1646	NA	NA	NA	NA	NA	NA
IIFPINNISGQPIGLGGR	SAR11_0038	23.8949	23.6373	22.3345	23.5747	22.5531	23.4933	22.1835	23.2098	23.6998	23.2236	22.0099	21.7586	21.8731	23.0172	21.5079	NA	23.3318	23.1474	23.362	22.3953	23.1838	23.5583	NA	NA	22.2896	23.4191	23.3978	23.4226	23.1133	21.8271	22.0601	22.1651	21.7496	22.039	23.2477	23.1708	22.252	22.4532	NA	NA	23.5357	22.6926	21.7782	22.2165	23.4583	23.3244	23.4497	23.3214
TIQENSYSAK	SAR11_0038	NA	21.4699	21.8798	21.4689	21.1395	21.4553	NA	21.1671	21.464	21.143	NA	20.7247	21.1952	21.009	21.1343	21.351	NA	NA	21.3833	21.2121	22.0908	21.5139	20.4903	21.2573	21.6046	20.7535	21.5139	21.3083	NA	NA	20.6974	20.5876	20.8478	20.5909	NA	21.8524	NA	21.5626	21.239	21.6367	21.2953	21.3723	21.1375	21.2666	21.2314	20.7933	21.6219	21.2467
HILNNHQNDQNK	SAR11_0038	NA	NA	NA	NA	NA	NA	NA	NA	NA	NA	NA	NA	NA	NA	NA	NA	NA	NA	NA	NA	NA	NA	NA	NA	NA	NA	NA	NA	NA	NA	NA	NA	NA	NA	NA	NA	NA	NA	NA	NA	NA	NA	NA	NA	NA	NA	NA	NA
NLSKDEVK	SAR11_0038	21.1937	19.7055	NA	NA	20.4234	18.8211	NA	NA	20.1527	21.3925	21.432	19.0379	21.4599	20.6929	NA	NA	19.7945	22.039	NA	NA	20.0921	21.6411	22.2812	NA	19.8555	19.6014	21.0501	23.1492	19.356	NA	20.3142	NA	NA	NA	NA	20.165	NA	19.2985	NA	19.2583	19.8766	19.3816	22.6837	20.8187	19.7445	19.9472	20.302	19.4251
MDLLEVEQNEFDLLSSFLPQQLSDEETR	SAR11_0039	22.9785	23.4371	24.0411	24.3982	22.5357	23.4557	23.6828	24.2897	23.47	24.2411	23.0346	23.8651	24.0598	24.097	NA	23.099	24.1595	23.9014	24.356	23.7948	23.7402	23.9468	23.1285	24.0349	23.5102	23.606	23.7196	23.7415	23.9083	24.4317	23.8577	24.3322	23.7478	24.0473	23.8102	24.0056	23.9228	24.1237	23.7899	23.2851	24.7756	24.8104	24.4882	24.6327	23.9597	24.048	23.7084	23.7591
LILSGIKDLDIVNR	SAR11_0039	NA	NA	25.1219	24.9909	26.015	25.1332	25.8439	25.714	24.8303	25.7391	NA	NA	NA	NA	25.6479	25.6982	NA	NA	25.8743	26.451	24.5821	25.0534	25.7686	25.7652	25.1405	25.941	24.2075	24.1712	NA	NA	25.6807	25.1685	25.8317	24.9437	26.1021	24.7734	26.0765	25.0188	25.8806	25.7776	26.0416	22.3588	26.5906	26.2429	26.0638	25.8932	25.9331	25.7292
AGPLLKELLNK	SAR11_0039	NA	NA	23.1297	23.9605	23.0509	22.8967	22.7893	23.844	NA	NA	NA	NA	NA	NA	23.8698	23.7651	NA	NA	24.1464	23.9872	22.9582	23.1562	23.5887	23.6537	22.0975	22.265	NA	NA	NA	NA	24.2765	23.9936	24.3646	22.7868	24.4631	23.0411	22.9626	22.3439	24.3272	24.2388	24.4823	NA	22.9203	22.9622	22.6463	22.8815	24.0185	24.3216
LGAASIKDMGK	SAR11_0039	NA	NA	NA	NA	23.0884	23.0848	23.0156	23.0769	NA	NA	NA	NA	NA	NA	22.4979	23.465	NA	NA	22.9205	23.4373	23.6458	NA	22.611	22.8217	22.7229	22.4179	NA	NA	NA	NA	NA	23.1792	23.3953	23.9372	23.1671	23.1405	24.4885	25.0006	23.1338	22.9268	NA	NA	22.3088	NA	23.7088	22.759	24.2428	23.7921
MDLLEVEQNEFDLLSSFLPQQLSDEETR	SAR11_0039	NA	NA	NA	NA	NA	NA	NA	NA	NA	NA	NA	22.057	21.1713	NA	NA	NA	21.9599	21.3217	NA	NA	NA	NA	NA	NA	NA	NA	NA	21.2162	22.3428	22.0445	NA	NA	NA	NA	NA	NA	NA	NA	NA	NA	NA	21.6923	NA	NA	NA	NA	NA	NA
LGAASIKDMGK	SAR11_0039	NA	NA	NA	NA	NA	NA	NA	21.1313	NA	NA	NA	NA	NA	NA	NA	NA	NA	NA	NA	NA	NA	NA	NA	21.1466	NA	NA	NA	NA	NA	NA	NA	NA	20.3479	NA	NA	NA	NA	NA	21.8305	21.6972	NA	NA	NA	NA	NA	NA	NA	NA
SGANIKETDDDDIKK	SAR11_0039	22.4042	22.735	23.4553	23.3842	23.3766	23.1836	23.1068	23.2596	23.7226	23.8691	23.8745	23.4241	23.8476	23.6882	22.8921	23.2378	23.1476	23.0322	23.2628	23.7695	23.2788	23.3385	23.1539	23.3759	23.6694	23.5031	23.3786	23.4195	22.269	22.7673	22.8571	23.1798	23.1998	23.2487	21.9243	23.716	23.7886	23.847	23.2018	23.1204	23.7655	23.8525	23.76	24.0292	23.3715	23.15	23.2841	22.85
TESIEIYKKNER	SAR11_0039	NA	NA	21.1532	20.9765	NA	NA	21.9021	NA	NA	NA	NA	NA	NA	NA	21.7594	20.2844	NA	NA	22.3963	21.033	NA	NA	20.4549	22.0217	NA	NA	NA	NA	NA	NA	NA	21.7188	21.3082	NA	NA	21.839	NA	20.8723	20.6813	NA	NA	NA	NA	NA	NA	NA	NA	NA
NKVEISTYR	SAR11_0039	23.8685	23.9095	23.7164	23.849	23.5093	23.8835	24.4852	24.1439	24.0553	23.6652	24.0107	23.8964	24.0797	24.3664	23.7529	23.8972	23.8705	23.8331	23.8797	23.8308	23.9829	23.9684	23.6464	24.4568	23.8798	23.8032	23.7267	23.6283	23.3415	23.2379	23.3483	23.6222	23.8199	23.4432	23.7634	23.8049	23.7868	23.7865	23.8226	23.6765	23.836	24.201	23.8862	24.0278	24.2712	24.3172	23.9652	24.1822
IETNYKNSLK	SAR11_0039	NA	NA	22.6826	21.83	21.2747	23.2587	21.5867	21.1542	NA	NA	NA	NA	NA	NA	21.694	22.7667	NA	NA	22.4366	22.0995	21.3327	21.9669	20.5601	NA	21.9885	21.6171	NA	NA	NA	NA	21.0665	22.0732	22.3966	22.5361	NA	21.9333	21.2265	22.241	22.5379	22.4394	21.6507	NA	NA	NA	21.0807	21.8183	22.4241	22.2584
MDLLEVEQNEFDLLSSFLPQQLSDEETRK	SAR11_0039	NA	NA	22.5276	23.1439	21.3497	22.4565	22.5572	21.3879	22.2763	22.1528	NA	21.5083	21.9962	21.4245	NA	21.8489	22.0343	21.5326	23.0219	21.8665	23.1485	23.0152	NA	22.5389	22.51	22.4156	22.6248	23.0149	NA	NA	22.1475	22.9799	22.1704	22.7276	22.8619	22.9604	21.5212	22.4925	21.9317	22.094	23.7428	23.2639	22.562	23.2282	22.6501	23.0424	22.7974	22.8929
SKNKVEISTYR	SAR11_0039	NA	NA	19.896	23.3952	23.4971	NA	20.9758	21.5915	NA	NA	NA	NA	NA	NA	22.4703	21.2496	NA	NA	20.3293	23.4644	NA	19.8764	21.7926	22.0743	23.9548	21.1954	NA	NA	NA	NA	NA	23.1674	22.5096	23.1437	22.1579	23.08	22.915	23.2028	NA	NA	20.689	NA	NA	20.111	22.1121	20.3296	NA	23.7609
ETDDDDIKK	SAR11_0039	20.2707	21.2154	NA	NA	NA	NA	NA	NA	NA	NA	20.593	NA	20.7555	20.5624	NA	NA	20.6827	21.201	NA	NA	NA	NA	NA	NA	NA	NA	NA	NA	NA	20.9665	NA	NA	NA	NA	NA	NA	NA	NA	NA	NA	NA	NA	NA	NA	NA	NA	NA	NA
NKPVFSVQYHPESNPGPQDSVYLFEEFINNIK	SAR11_0040	23.7761	23.498	NA	NA	NA	NA	NA	NA	22.0683	22.662	22.1137	23.3225	23.7527	23.9109	NA	NA	24.0813	23.5356	NA	NA	NA	NA	NA	NA	NA	NA	22.4023	23.4319	23.9018	23.759	NA	NA	NA	NA	NA	NA	NA	NA	NA	NA	NA	23.3967	NA	NA	NA	NA	NA	NA
GVIFNSEITNPSNYR	SAR11_0040	24.7709	24.7159	24.6547	24.6264	24.295	24.6258	24.2575	23.8866	24.0076	24.1355	24.0897	24.172	24.1297	23.9137	23.902	23.4955	23.9551	24.1385	24.4073	24.3083	24.4004	24.4798	24.2779	23.9382	24.5807	24.0888	24.3281	24.1809	23.9109	24.0199	24.3112	23.7688	24.8106	24.4696	24.1758	24.6945	24.4854	24.5363	24.7527	24.7427	24.3205	24.7919	24.1648	23.4505	24.1095	24.3555	24.309	24.661
SLANLDLWLKK	SAR11_0040	NA	NA	22.4265	22.7921	23.1415	23.2727	NA	NA	20.9525	22.0981	NA	NA	NA	NA	22.3889	20.8568	NA	NA	21.6686	21.0034	22.8756	23.3671	NA	NA	NA	22.1134	22.6466	21.7132	NA	NA	22.2978	21.6289	21.4018	21.9037	22.3533	22.796	21.5882	21.5851	22.4117	NA	21.7547	NA	21.7299	22.3098	22.1624	22.9125	22.7491	23.4214
IVGITGLDTR	SAR11_0040	NA	NA	NA	25.2224	24.6173	NA	25.5028	24.0731	NA	NA	NA	NA	NA	NA	24.4117	23.3132	NA	NA	NA	24.479	23.2521	22.5662	NA	22.1699	24.6548	25.0199	NA	NA	NA	NA	NA	NA	25.3953	NA	25.369	23.0549	25.5178	24.3574	24.4532	24.29	NA	21.6487	25.243	NA	24.9277	NA	25.0646	NA
ISQIHTGVLVLENK	SAR11_0040	22.5037	22.7535	NA	21.5162	22.8189	21.9026	NA	NA	22.7885	23.2097	23.2015	23.0494	23.3244	22.8845	NA	NA	22.7591	22.5648	NA	NA	21.3015	22.3807	NA	NA	NA	21.7883	22.9787	22.8729	22.0412	22.0492	NA	NA	NA	NA	NA	NA	NA	NA	NA	NA	22.1877	21.5578	23.5612	21.8894	22.5202	22.1509	21.7262	22.06
NLIKDNVEITSQNHGFEIVR	SAR11_0040	22.2924	22.1012	21.4018	22.6837	22.3214	22.8753	NA	NA	22.6646	22.728	23.0944	NA	22.1555	22.9325	NA	NA	NA	22.6948	NA	NA	22.7523	NA	NA	NA	NA	22.0356	22.2214	21.4866	NA	21.8006	NA	NA	NA	NA	NA	21.1838	NA	NA	NA	NA	21.3908	21.7819	22.7913	21.8319	NA	21.8746	23.2035	22.2835
GANHPVKNLIKDNVEITSQNHGFEIVR	SAR11_0040	NA	NA	NA	23.0166	NA	NA	NA	21.9563	NA	NA	NA	NA	NA	NA	NA	22.8103	NA	NA	22.8179	NA	NA	NA	NA	NA	NA	NA	NA	NA	NA	NA	22.8484	NA	22.7626	22.836	NA	23.4131	22.2715	NA	NA	22.4671	21.4553	NA	NA	NA	NA	NA	22.0619	22.1636
NKPVFSVQYHPESNPGPQDSVYLFEEFINNIKK	SAR11_0040	NA	NA	22.9388	23.6984	23.0489	23.1464	NA	NA	22.9601	23.3016	NA	NA	NA	NA	22.4257	22.4213	20.4135	NA	22.5835	NA	23.2447	23.6545	NA	NA	23.0141	22.759	22.0692	23.6	NA	NA	22.4843	23.0077	NA	22.5539	23.33	23.5546	NA	23.0157	NA	NA	23.6369	NA	22.9539	23.7304	20.3288	22.669	23.3252	23.7977
SLANLDLWLK	SAR11_0040	24.1527	24.2959	NA	NA	21.7692	22.4745	NA	NA	22.1783	24.3008	23.9829	24.0885	24.1751	24.4231	NA	NA	24.2633	23.91	NA	NA	22.2441	NA	NA	NA	NA	NA	24.2774	23.7532	23.4896	23.6876	NA	20.9597	NA	NA	23.5518	21.8328	NA	NA	NA	NA	NA	21.7922	22.1749	22.2241	NA	21.8986	NA	NA
MVIIEMNPR	SAR11_0041	24.6324	23.8261	24.0495	24.4828	24.3914	23.979	23.6151	23.7167	23.7552	23.6106	23.9052	23.2894	23.6964	23.6129	24.1123	24.1894	24.0319	24.5327	24.3616	24.5197	24.0119	23.5854	24.3087	24.1263	23.9316	23.8574	23.5277	23.6575	24.3957	23.3587	24.2868	23.8965	24.2235	24.2044	24.7165	24.6408	23.8175	23.8986	23.9005	23.9933	23.736	NA	24.6796	23.7344	24.4529	24.3532	24.1545	24.3925
SVGEAMAIGR	SAR11_0041	NA	NA	NA	NA	22.8949	22.9137	NA	NA	NA	NA	23.132	NA	23.587	NA	NA	NA	22.9032	NA	NA	NA	NA	22.65	NA	NA	NA	NA	NA	NA	NA	NA	NA	NA	NA	NA	21.9046	NA	NA	NA	NA	NA	NA	NA	NA	NA	23.3939	22.4871	22.686	23.0588
VILINSNPATIMTDPGVADK	SAR11_0041	23.2048	23.4752	NA	NA	NA	NA	NA	NA	NA	NA	23.6147	23.5178	23.637	24.2724	NA	NA	23.7534	23.9519	NA	NA	NA	NA	NA	NA	NA	NA	NA	NA	23.3257	23.3941	NA	NA	NA	NA	NA	NA	NA	NA	NA	NA	NA	22.9486	NA	NA	NA	NA	NA	NA
LAVGYTLDELKNEITK	SAR11_0041	24.9093	25.145	25.0211	25.1842	25.005	24.6819	24.8529	24.1648	24.7667	24.9843	24.7117	24.6496	24.4404	24.5917	24.4061	24.4061	24.2818	24.5373	25.2778	25.1216	24.7724	24.6236	25.008	24.4617	25.0534	24.993	24.9098	24.7892	24.7647	24.7686	25.1765	24.982	25.2856	24.8523	25.0198	24.6538	25.1271	24.8481	25.2635	25.1389	24.8579	25.1313	25.0761	24.8088	24.6009	24.3811	24.875	24.9202
TTPASFEPSIDYVVTK	SAR11_0041	24.1952	24.2133	23.8557	24.3284	24.186	24.1463	NA	NA	24.4926	24.6368	24.0686	24.3866	24.2761	24.1398	NA	NA	24.3159	24.3542	23.2638	NA	24.0946	24.4159	NA	NA	24.6641	24.6717	24.4224	24.6507	24.0995	24.2353	23.9758	23.9437	23.9441	24.1396	24.534	23.6202	23.8953	23.7907	23.5777	24.2213	24.2996	24.2283	24.7379	24.6568	24.7363	24.4568	24.3906	24.4753
GNLVGIIAQFGGQTPIR	SAR11_0041	23.624	23.8007	22.5913	22.747	23.7625	23.9933	NA	NA	23.7247	23.8118	23.8309	23.6723	23.671	23.7369	NA	NA	23.6323	23.3721	21.3455	NA	23.9835	24.0678	NA	NA	22.365	22.5667	22.698	23.7305	22.1175	22.2787	22.2223	22.4143	NA	22.6783	23.5566	23.5417	21.6061	20.4874	22.2342	21.9755	NA	NA	21.2826	22.4705	24.2894	24.1723	24.4592	24.307
NMLDIGLDLPK	SAR11_0041	24.0927	24.0807	23.9009	23.947	24.1958	23.9033	NA	NA	22.6532	23.9181	22.5327	23.6623	24.2848	22.6475	NA	21.3754	23.9249	23.667	21.6538	22.9272	24.3312	24.2936	NA	NA	22.4722	23.9942	22.908	22.3541	22.6928	24.1501	22.8129	23.0668	23.9363	22.7049	23.9497	23.9377	22.9397	22.8673	24.1256	22.6524	22.6607	22.9985	23.9063	22.8846	23.8735	24.284	23.6911	24.4168
TYIEPITLEVLEK	SAR11_0041	24.7514	24.8034	NA	NA	NA	NA	NA	NA	21.7622	22.7593	24.6667	24.9793	25.0337	25.1231	NA	NA	24.6758	24.4309	NA	NA	NA	NA	NA	NA	NA	NA	23.1452	23.3191	23.7782	23.6222	NA	NA	NA	NA	NA	NA	NA	NA	NA	NA	NA	23.6674	NA	NA	NA	NA	NA	NA
SQIAASNSLPTK	SAR11_0041	24.6289	24.6901	24.8531	24.7746	24.7145	24.9086	24.0287	24.2875	24.3569	24.0629	24.5573	24.0814	24.303	24.1693	24.5049	24.8571	24.1619	24.3647	24.6105	24.4901	24.2959	24.4901	24.1619	23.9978	24.9113	24.746	24.4428	24.3501	24.2704	24.4034	24.5198	24.5815	23.9612	24.4624	23.599	24.7562	24.6638	24.8999	24.2569	24.1176	24.4922	24.9676	24.035	24.2087	24.3788	24.3679	24.684	24.6267
EAVFPFNKFPNSDLLLGPEMK	SAR11_0041	22.9951	23.423	23.9679	24.11	23.2058	23.7732	23.1378	NA	23.8846	24.1899	23.2012	22.8213	23.7526	23.7665	NA	21.523	23.2369	21.4959	23.5711	22.5917	23.7093	24.2337	NA	NA	24.1514	24.1851	24.4009	24.0844	23.9105	23.5725	24.3457	24.302	23.2876	23.8945	23.5906	23.1039	22.9054	24.0413	24.631	22.9817	24.5131	25.1614	24.4543	23.3635	21.6628	23.8554	23.9347	24.4449
FSTSEAVLGTSMK	SAR11_0041	24.7242	24.8804	24.7427	24.6363	25.1392	25.0633	NA	22.3827	24.5039	24.4778	24.5874	24.2743	24.5931	24.812	NA	NA	24.2608	23.1505	NA	22.8757	23.0966	24.7131	NA	NA	23.5811	23.5049	24.9016	24.6459	23.2249	23.1014	24.4283	23.4099	23.4404	22.8527	NA	23.2248	23.2449	22.9986	22.5137	22.7655	24.6228	23.385	23.2032	24.511	24.9301	24.9906	25.028	24.4988
LISEIEIQTK	SAR11_0041	22.9184	23.2083	22.5991	21.8633	NA	21.7584	NA	NA	23.0107	NA	NA	NA	NA	23.1579	NA	NA	NA	22.2383	NA	NA	NA	NA	NA	NA	NA	NA	NA	22.2179	22.6927	NA	NA	23.0815	NA	NA	NA	21.8646	NA	21.8222	NA	NA	NA	22.0051	NA	NA	NA	NA	NA	NA
AMEIVHEK	SAR11_0041	22.4665	22.4115	23.0407	22.9474	NA	23.0037	21.3649	NA	22.1726	NA	22.5013	22.6377	22.6884	22.5614	NA	21.5934	21.6276	22.0487	21.6567	21.9794	21.7709	21.975	23.07	NA	22.6362	22.6373	22.7899	22.4096	21.9632	21.985	23.7251	NA	22.4164	22.2279	21.7604	22.4371	NA	22.7322	22.6232	22.3049	21.6152	23.3624	21.8616	22.3639	NA	22.567	22.4425	22.6796
IGLPLMVRPSYVLGGR	SAR11_0041	23.8974	24.0392	23.6761	23.9583	24.0846	24.008	23.0916	23.5066	23.4686	24.0196	22.1807	NA	22.7955	23.1794	22.1911	NA	23.3955	23.7523	23.3288	22.563	23.8312	24.5224	NA	NA	23.7216	24.0544	23.2387	23.4026	NA	22.1526	23.3502	23.2258	23.9365	23.8895	23.2803	23.658	23.8273	23.7566	23.4772	22.7091	NA	NA	22.8307	22.2324	24.166	24.1481	24.16	24.3018
VVSHIRDAAK	SAR11_0041	NA	NA	20.2625	21.304	20.5506	21.1789	19.8867	20.6325	NA	NA	NA	NA	NA	NA	20.5327	20.2935	NA	NA	21.1733	20.5218	21.1964	20.9459	19.7261	20.2299	20.1467	20.2744	NA	NA	NA	NA	19.9575	20.9413	20.8559	21.1513	20.0305	21.9205	20.3513	21.1301	21.0942	21.1642	19.3685	NA	NA	NA	20.6296	20.1044	20.9238	21.1231
KLSEITKIPEDLVR	SAR11_0041	NA	NA	23.326	22.7595	22.695	22.1085	21.7592	NA	22.1787	22.5653	NA	NA	NA	NA	22.3281	NA	NA	NA	22.8194	23.1559	23.0129	23.3234	NA	22.4024	22.7642	22.9785	23.7447	23.0957	NA	NA	23.2928	22.5987	23.1902	23.1454	22.8557	20.5356	22.9047	22.2473	22.7692	NA	23.2692	NA	22.7456	22.2509	22.4056	22.8017	22.2758	22.6223
LSEITKIPEDLVR	SAR11_0041	NA	NA	23.1371	23.4616	23.257	23.2008	23.3773	21.4164	23.2959	22.712	NA	NA	NA	21.5704	23.4788	22.8053	NA	NA	23.6685	23.9929	23.2401	22.8215	22.581	22.822	23.6607	23.3429	23.6991	23.1573	NA	NA	23.1333	22.8877	23.241	23.7157	23.2137	23.2157	23.2191	23.2608	23.3232	NA	23.1523	NA	23.8191	23.2409	22.5483	23.1833	22.5946	23.8303
VMAGEKLSK	SAR11_0041	NA	NA	21.1722	21.5971	20.9032	21.4904	20.7488	20.822	NA	NA	NA	NA	NA	NA	20.7321	20.8726	NA	NA	21.1734	21.4279	21.3745	20.7299	20.0793	20.9199	NA	NA	NA	NA	NA	NA	20.8772	21.6713	21.6782	21.5172	NA	21.8833	20.8994	21.7875	21.265	21.3117	NA	NA	NA	NA	NA	20.0711	NA	20.6142
IGVETGGSNVQFAINPK	SAR11_0041	23.9295	23.4993	NA	23.2831	23.9428	23.9747	NA	NA	24.2272	22.3833	24.1759	22.6817	24.0765	24.2103	NA	NA	23.8578	23.5514	NA	22.8171	22.3743	23.6799	NA	NA	23.6276	NA	23.4991	24.0873	NA	23.0506	NA	22.4997	23.3108	23.321	NA	NA	NA	23.3746	NA	NA	22.5629	22.949	22.7974	23.5303	22.5074	NA	NA	23.6746
SFTPYMYSTYQR	SAR11_0041	NA	NA	24.0063	24.1378	23.9848	24.0568	23.1822	23.3972	23.4754	23.4989	23.8427	23.8746	23.5155	23.5576	23.7602	23.6749	23.4897	23.4657	23.8769	23.7223	24.3083	24.3289	23.9459	23.751	24.4428	24.2106	24.1673	24.2259	23.1869	22.7805	23.5843	23.9681	24.0149	23.8749	NA	24.2533	24.13	24.2191	23.8721	23.8206	24.3179	NA	23.7767	23.3857	24.193	24.1915	24.0348	23.7911
IALVINTGGGNSEHR	SAR11_0041	23.261	23.4766	23.07	23.6425	23.1936	23.0667	NA	NA	23.5125	23.5217	23.5792	NA	21.8997	22.1941	NA	NA	22.1393	23.2285	NA	NA	23.8629	23.4244	NA	NA	23.812	24.2059	23.8798	23.1218	NA	23.029	21.5264	22.001	23.4922	22.9057	NA	23.8016	22.9702	23.4793	NA	22.0387	NA	NA	22.918	22.8181	22.7445	22.9065	22.9316	23.3738
LKQAESGIAK	SAR11_0041	22.1016	22.4155	22.0996	22.1345	21.9744	22.0356	21.4758	21.85	21.7558	22.2965	22.463	21.7819	22.7491	22.2416	21.648	21.947	21.5093	19.4584	21.6696	22.2091	21.7609	22.3901	21.3671	20.8728	21.1101	22.1469	21.4973	21.5668	NA	21.6656	21.0712	21.8781	22.0068	21.7516	20.8598	22.6934	22.3605	22.0756	22.1035	22.568	21.4819	21.5981	21.741	21.7285	22.2613	21.3828	22.2917	22.2886
DGHKDEGVDLAK	SAR11_0041	21.4518	21.3983	21.8073	19.6416	21.5002	21.3744	NA	NA	22.5418	22.7117	21.4164	21.3508	22.2938	22.3397	NA	NA	22.0064	22.4318	NA	NA	20.8903	NA	NA	NA	20.5702	21.0833	21.6278	22.2258	20.6298	20.7293	NA	NA	NA	NA	NA	NA	NA	NA	NA	NA	NA	21.9602	21.4975	21.0695	21.9607	22.1481	20.5073	20.9691
STGEVMGFDKDFGMAYAK	SAR11_0041	22.2189	23.2203	23.0388	23.4036	23.174	23.6158	23.1655	23.2674	23.0925	23.8173	23.7861	22.5838	23.3807	23.4214	NA	22.8734	23.4031	22.1101	23.267	23.2677	23.1641	23.7556	22.9995	23.276	23.2965	23.1053	23.6166	23.4833	22.9911	23.6708	23.444	23.5582	23.8495	23.9382	23.1265	23.4598	23.3204	22.5836	23.6478	23.5644	24.097	24.029	23.7836	22.5921	23.6046	23.8436	22.4433	23.2355
IIILGGGPNR	SAR11_0041	24.0276	24.0155	24.2524	24.0298	24.4487	24.1881	NA	NA	24.0201	23.7395	24.2208	24.0326	24.0934	24.2404	21.9029	NA	23.6594	23.8199	22.2766	23.5855	24.061	23.7583	NA	NA	23.9499	24.1595	24.5561	24.1945	23.638	23.7001	23.3313	24.0956	23.0081	23.7897	NA	24.0583	24.1705	23.8802	24.2072	23.7718	23.0529	23.4311	23.9299	23.485	24.1592	23.9976	24.1392	24.3827
ALKDEGYK	SAR11_0041	21.7312	22.0521	NA	NA	NA	NA	NA	NA	20.5116	20.8718	22.0619	22.5282	22.6664	22.2591	NA	NA	21.958	21.0189	NA	NA	NA	NA	NA	NA	NA	NA	20.6545	20.473	NA	20.6926	NA	NA	NA	NA	NA	NA	NA	NA	NA	NA	NA	20.4025	NA	NA	NA	NA	NA	NA
EKPDAILPTMGGQTALNLAMEAEK	SAR11_0041	23.9266	23.026	NA	NA	NA	NA	NA	NA	21.5845	NA	23.7159	23.4831	23.9739	24.2072	NA	NA	23.4759	23.7633	NA	NA	NA	NA	NA	NA	NA	NA	NA	NA	22.7916	23.1236	NA	NA	NA	NA	NA	NA	NA	NA	NA	NA	NA	22.0505	NA	NA	NA	NA	NA	NA
VILINSNPATIMTDPGVADKTYIEPITLEVLEK	SAR11_0041	NA	NA	NA	NA	NA	NA	NA	NA	NA	NA	NA	NA	NA	NA	NA	NA	NA	NA	NA	NA	NA	NA	NA	NA	NA	NA	NA	NA	NA	NA	NA	NA	NA	NA	NA	NA	NA	NA	NA	NA	NA	NA	NA	NA	NA	NA	NA	NA
IQSAAVNDR	SAR11_0042	NA	NA	NA	NA	NA	NA	NA	NA	22.7258	21.942	NA	NA	NA	NA	NA	NA	NA	NA	NA	NA	NA	NA	NA	NA	NA	NA	NA	NA	NA	NA	NA	NA	NA	NA	NA	NA	NA	NA	NA	NA	20.4966	21.3113	21.9183	21.8349	20.3108	19.9643	NA	NA
TIEHSTDTALNR	SAR11_0042	21.7683	21.6215	21.8266	21.9223	NA	21.4175	NA	NA	22.2076	22.2925	22.0054	21.947	21.1724	20.7733	21.6773	NA	21.9853	21.3819	NA	21.5823	NA	NA	NA	21.5243	20.6305	21.6056	21.4554	22.0605	22.2251	22.1681	21.7954	22.6777	21.1272	21.6633	NA	NA	21.7756	21.6693	NA	NA	21.1269	21.3668	21.4179	22.2503	NA	NA	NA	21.5413
GIAFSAVGLK	SAR11_0042	24.5587	24.5723	23.9475	23.9343	24.7131	24.6824	24.547	24.7149	23.4972	23.4058	24.6157	24.3178	24.3908	24.3035	24.0068	23.675	24.3067	24.4321	24.4547	24.6211	23.673	23.5097	23.1058	24.5942	23.7779	23.6741	24.672	23.7563	23.6741	23.4486	23.5738	23.8266	24.4346	23.7083	24.0856	23.7473	24.8506	24.0715	24.4736	24.532	23.48	23.7615	23.829	23.5229	24.6981	24.4103	24.5099	24.4931
LSIAAVDELKNEK	SAR11_0042	NA	NA	NA	NA	NA	NA	NA	NA	NA	NA	NA	NA	NA	NA	NA	NA	NA	NA	NA	NA	NA	NA	NA	NA	NA	NA	NA	NA	NA	NA	NA	NA	NA	NA	NA	NA	NA	NA	NA	NA	NA	NA	NA	NA	NA	NA	NA	NA
NQALGTGHTDK	SAR11_0042	NA	NA	20.532	20.0777	19.4958	20.0976	18.6609	NA	NA	17.8792	NA	NA	NA	NA	19.6062	19.1869	NA	NA	19.0907	19.9587	19.708	20.0515	19.6785	20.0051	20.1207	20.2678	NA	NA	20.2431	19.612	19.5405	19.8076	19.9873	19.5635	NA	19.7628	19.0078	19.9425	19.4232	19.3026	20.1884	NA	19.4216	19.4855	20.0131	19.4472	20.389	19.8637
WSLSTPYDIGSITPANTTFTEVGGDNPR	SAR11_0044	NA	21.9332	21.5994	22.8581	NA	23.0477	NA	NA	21.7008	22.9361	NA	22.5627	21.7764	22.0527	22.941	22.3241	22.9045	22.7844	22.1891	21.7281	21.9826	22.1921	NA	NA	23.0657	22.6225	22.0152	22.7944	22.435	22.0483	22.3289	22.4405	22.1456	21.5097	NA	NA	21.6131	23.1283	NA	21.3747	22.3008	22.8275	22.221	NA	22.2974	NA	22.3739	22.8265
LSGFAFNSSGTK	SAR11_0044	23.1882	23.2936	23.1392	23.2866	23.1445	23.2882	23.011	23.066	22.984	22.7362	23.1264	22.3389	22.98	NA	23.4698	23.1457	23.3362	23.4522	23.113	23.2621	23.2855	22.9904	23.3315	22.9821	23.327	23.1508	23.1176	23.2534	23.4088	22.6055	23.347	22.6143	23.3418	23.03	NA	23.1787	23.4387	23.0512	23.1096	23.2903	23.9171	23.6516	23.376	23.0459	23.3236	23.4561	23.3764	23.6145
VEEYNLSTPYNPDTK	SAR11_0044	NA	NA	NA	NA	NA	NA	NA	NA	22.606	22.2833	NA	23.0358	22.8349	22.7931	NA	NA	23.3813	23.4032	NA	NA	NA	NA	NA	NA	NA	NA	22.3673	22.3612	22.6386	22.2668	NA	NA	NA	NA	NA	NA	NA	NA	NA	NA	NA	NA	NA	NA	NA	NA	NA	NA
MFILDNTAQR	SAR11_0044	23.2721	23.1126	NA	NA	NA	NA	NA	NA	22.4095	22.8077	23.0177	23.4413	23.4079	23.2106	NA	NA	23.2354	23.7196	NA	NA	NA	NA	NA	NA	NA	NA	23.4889	23.5347	23.2864	22.9678	NA	NA	NA	NA	NA	NA	NA	NA	NA	NA	NA	22.9643	23.3112	NA	NA	NA	NA	NA
GSVANTLGNAR	SAR11_0044	22.9869	21.993	22.5622	22.8504	NA	22.7179	NA	NA	22.8022	22.0219	NA	NA	NA	21.6565	NA	NA	21.9125	NA	NA	NA	22.0573	NA	NA	NA	NA	22.7194	23.0616	22.5186	NA	NA	NA	NA	NA	NA	NA	NA	22.3044	22.5329	22.3983	21.4087	22.1393	22.9787	NA	22.6907	22.5393	22.0038	22.8439	22.7627
VGSTDVDVGTFGSK	SAR11_0044	23.0663	22.556	NA	NA	NA	NA	NA	NA	22.6946	22.2868	22.0596	22.086	NA	NA	NA	NA	22.0172	22.2534	NA	NA	NA	NA	NA	NA	NA	NA	22.1839	NA	22.8468	22.3308	NA	NA	NA	NA	NA	NA	NA	22.3711	NA	NA	NA	NA	NA	21.1483	NA	NA	NA	NA
SASHQGLGFNNDGSK	SAR11_0044	NA	NA	21.8722	NA	22.8415	23.0603	NA	NA	21.7699	21.1404	NA	NA	NA	22.5201	21.7124	NA	22.8937	22.8735	NA	NA	22.3073	22.3785	NA	NA	22.6507	21.8301	22.4493	21.9844	NA	NA	21.7495	21.1323	22.2945	NA	20.9716	NA	NA	NA	NA	NA	22.2629	21.9534	22.2186	22.4063	22.2763	22.5505	22.7115	22.4814
DSSQSALKR	SAR11_0044	NA	19.0755	NA	17.3204	NA	17.8453	NA	NA	NA	18.8487	NA	NA	NA	NA	NA	16.7303	NA	NA	NA	NA	19.3422	19.3553	16.2958	NA	NA	16.8153	NA	NA	NA	17.9451	NA	NA	NA	NA	NA	NA	NA	NA	NA	17.7113	NA	NA	NA	18.0944	NA	NA	NA	16.997
KYDGNTDANKGER	SAR11_0044	18.2728	NA	NA	17.8313	17.3814	17.2984	NA	NA	NA	NA	NA	NA	NA	17.5269	16.6053	NA	NA	18.7962	17.6964	NA	NA	NA	NA	NA	NA	NA	18.8481	19.8062	18.4625	NA	NA	17.8003	NA	NA	NA	NA	NA	17.8295	NA	NA	NA	NA	NA	NA	NA	17.4077	17.1997	17.4199
MFITGINMR	SAR11_0044	NA	23.3256	22.1249	23.5516	23.5672	22.6371	NA	NA	22.3082	23.1476	22.1685	21.9783	23.6057	23.3978	NA	NA	23.4544	23.4448	22.4225	NA	23.4679	22.4623	NA	NA	23.3847	23.4333	22.8223	23.2342	NA	23.6346	23.4035	23.626	23.4084	22.5769	22.9043	21.8739	22.897	NA	NA	21.7472	22.2056	22.3764	23.646	23.2426	23.13	23.428	23.7847	23.8722
KYDGNTDANKGEREGK	SAR11_0044	NA	NA	NA	17.9026	NA	17.1399	NA	NA	NA	NA	NA	NA	NA	NA	17.7876	17.2812	NA	NA	18.677	18.5785	NA	NA	NA	NA	18.1142	18.0104	NA	NA	NA	NA	NA	18.1536	17.7782	18.2057	NA	NA	NA	16.1483	NA	NA	17.0254	NA	NA	NA	NA	NA	17.531	NA
DFSSLVSTFSEILK	SAR11_0047	20.9028	21.1918	NA	NA	NA	NA	NA	NA	NA	NA	NA	22.1976	22.335	22.4758	NA	NA	22.84	22.1653	NA	NA	NA	NA	NA	NA	NA	NA	NA	20.54	NA	20.7772	NA	NA	NA	NA	NA	NA	NA	NA	NA	NA	NA	NA	NA	NA	NA	NA	NA	NA
TLEIPNINISDIAR	SAR11_0047	23.6611	23.8214	21.3497	22.6004	23.9236	23.8065	NA	NA	23.4307	23.7475	23.5284	23.6265	23.3898	23.4079	NA	NA	23.6757	23.997	NA	NA	23.0385	23.5294	NA	NA	23.5313	23.7344	23.7666	23.3367	22.8416	22.7101	NA	NA	NA	NA	23.4441	22.5876	NA	21.876	23.2324	23.0578	NA	22.8721	23.3846	22.7782	24.1123	24.1416	23.3795	23.686
GPQDPFTAGGVIGLYYNK	SAR11_0049	22.7745	23.1786	NA	NA	23.8179	23.0822	NA	NA	23.6125	23.4012	23.4132	23.33	23.6546	23.8592	NA	NA	24.0804	24.0149	NA	NA	22.4831	NA	NA	NA	22.7471	22.7261	23.932	24.0689	22.7579	22.9806	NA	NA	NA	NA	NA	22.3611	NA	22.1255	NA	NA	21.9391	23.0605	NA	23.303	23.0486	23.1722	23.951	23.2795
EVSGDFFSFYPHNDSINFIIADVAGK	SAR11_0049	23.032	23.5664	23.7571	23.534	23.1244	24.8427	NA	NA	23.6059	24.9248	23.2636	24.5664	24.7881	24.8733	22.1498	NA	25.0755	23.4762	23.34	23.6832	25.4231	25.4052	NA	23.2036	24.874	23.9174	23.4203	25.0896	24.8321	25.1213	24.7129	24.9744	23.1018	23.133	24.8123	24.8702	23.0645	22.9862	23.3173	23.2742	25.7244	25.6183	25.0245	25.2287	24.7087	23.5974	24.9509	24.8355
EVSWVNAGHQPAIIR	SAR11_0049	25.3103	24.9361	NA	NA	26.8878	NA	22.4412	23.077	NA	25.8113	23.9238	23.4997	24.9463	23.7495	NA	NA	23.7468	24.8996	26.633	NA	NA	NA	22.7734	23.6336	NA	NA	NA	NA	24.9046	23.6864	NA	NA	NA	NA	NA	NA	NA	NA	NA	NA	NA	23.4857	NA	NA	NA	NA	NA	NA
LEVSENEKEK	SAR11_0049	23.4232	23.018	NA	NA	NA	NA	NA	NA	22.1015	21.3374	22.8735	22.686	23.3526	22.7241	NA	NA	22.8901	24.0279	NA	NA	NA	NA	NA	NA	NA	NA	20.5814	21.4215	23.0487	22.3762	NA	NA	NA	NA	NA	NA	NA	NA	NA	NA	NA	22.1001	NA	NA	NA	NA	NA	NA
GVHAGMVMAK	SAR11_0049	22.5042	22.1879	NA	NA	22.8601	22.8624	NA	NA	21.9126	21.9832	22.3114	22.6382	22.9446	22.7045	NA	NA	22.4884	22.0866	NA	NA	22.1829	22.2388	NA	21.6193	22.5483	22.8677	22.7356	22.5568	22.0133	22.268	21.7412	21.7937	NA	21.3725	NA	21.794	21.9214	22.4168	22.1573	22.0879	21.98	22.7231	20.9385	21.2596	23.081	22.9539	21.9006	22.552
RDLQNYPVQGINIASR	SAR11_0049	NA	NA	22.4844	22.5325	22.6347	22.9258	NA	NA	23.1575	NA	22.8192	23.1604	22.4008	21.997	21.7187	NA	NA	22.717	22.6244	22.5659	22.6996	23.0633	NA	NA	NA	23.0301	23.4599	22.638	20.6777	NA	23.1935	22.4886	22.1276	22.7272	NA	23.3282	22.3151	22.7036	22.3961	22.0994	23.2305	NA	22.5245	21.8277	22.6748	22.6613	22.5846	23.0862
DLQNYPVQGINIASR	SAR11_0049	24.8862	24.6909	24.3976	24.3717	24.5795	24.6484	23.9324	24.1545	24.181	24.1269	23.9682	23.9625	24.0492	23.9937	24.113	NA	24.3116	24.3965	24.1369	23.9984	24.5537	24.364	NA	23.1577	24.4385	24.5556	24.5042	24.6797	24.4044	24.3387	24.3624	24.4965	24.5581	24.6444	24.1788	24.8991	24.3628	24.5254	24.104	24.4109	24.6829	24.9114	24.442	24.3787	24.0463	24.3681	24.692	24.3372
LMNKLEVSENEKEK	SAR11_0049	NA	NA	NA	NA	NA	NA	NA	NA	NA	NA	NA	NA	NA	NA	NA	NA	NA	NA	NA	NA	NA	NA	NA	NA	NA	NA	NA	NA	NA	NA	NA	NA	NA	NA	NA	NA	NA	NA	NA	NA	NA	NA	NA	NA	NA	NA	NA	NA
HLSDISKK	SAR11_0049	NA	20.4104	NA	20.369	21.7407	21.5784	NA	19.6383	NA	21.8576	NA	18.7378	NA	NA	21.1362	19.9242	21.0304	19.6077	21.4311	22.1128	21.6912	21.5495	NA	20.1628	21.8034	21.9416	20.2193	20.0577	NA	18.6505	NA	21.7698	21.8887	21.9657	21.3002	21.4424	20.3361	21.9293	21.8501	21.954	NA	19.9123	22.117	20.2411	20.2495	19.1778	19.6475	21.7646
QSESGDLSVR	SAR11_0049	21.6319	23.3459	NA	NA	22.8788	NA	NA	NA	NA	23.5375	NA	22.9968	23.1145	22.8677	NA	NA	NA	23.7545	NA	NA	NA	NA	NA	NA	NA	NA	NA	24.4444	NA	NA	NA	NA	NA	NA	NA	21.5001	NA	NA	NA	NA	NA	21.4088	21.9612	NA	20.525	20.621	NA	NA
ASTLFEVMSR	SAR11_0049	24.8006	24.816	24.1694	24.0093	24.8051	24.844	23.8334	NA	24.1051	24.0337	24.0119	24.4493	24.5579	24.0631	23.3172	23.078	24.3634	24.6195	24.2217	24.3309	24.9341	24.8004	23.7756	24.9405	24.9737	24.4026	24.9116	24.7151	24.1185	24.6384	24.1744	24.1841	24.0169	24.931	24.8633	24.2195	25.2368	24.236	24.9312	25.2372	24.6971	24.9008	24.0718	23.9165	23.8632	24.6085	24.6364	24.7271
LMNKLEVSENEKEKWR	SAR11_0049	NA	NA	NA	NA	NA	NA	NA	NA	NA	NA	NA	NA	NA	NA	NA	NA	NA	NA	NA	NA	NA	NA	NA	NA	NA	NA	NA	NA	NA	NA	NA	NA	NA	NA	NA	NA	NA	NA	NA	NA	NA	NA	NA	NA	NA	NA	NA	NA
KHLSDISKK	SAR11_0049	NA	NA	NA	19.0462	19.838	19.6339	NA	18.9747	NA	NA	NA	NA	NA	NA	19.2554	NA	NA	NA	18.2291	NA	19.9636	19.0737	NA	19.5715	NA	NA	NA	18.508	NA	NA	NA	19.9825	NA	NA	NA	20.8512	NA	19.4805	NA	18.9903	NA	NA	19.1994	NA	20.1654	18.4195	20.0967	19.9515
QSESGDLSVRGPQDPFTAGGVIGLYYNK	SAR11_0049	NA	NA	NA	NA	NA	NA	NA	NA	NA	NA	NA	NA	NA	NA	NA	NA	NA	NA	NA	NA	NA	NA	NA	NA	NA	NA	NA	NA	NA	NA	NA	NA	NA	NA	NA	NA	NA	NA	NA	NA	NA	NA	NA	NA	NA	NA	NA	NA
APQDPFTESGIIGTQYNVIMNK	SAR11_0050	21.1766	21.715	NA	NA	NA	NA	NA	NA	21.7504	NA	NA	22.7241	23.3041	23.1996	NA	NA	22.9215	21.3452	NA	NA	NA	NA	NA	NA	NA	NA	21.6258	22.6089	21.5508	22.6288	NA	NA	NA	NA	NA	NA	NA	NA	NA	NA	NA	21.3451	NA	NA	NA	NA	NA	NA
LAMNVQQR	SAR11_0050	22.807	22.71	23.5846	22.4894	23.2936	23.5678	22.3291	NA	23.2118	22.0958	22.5747	NA	22.8211	NA	NA	NA	22.2093	23.5054	NA	NA	22.2674	22.3297	NA	21.6378	NA	22.2881	23.1516	22.8425	22.7613	24.0232	23.1688	23.2218	22.6091	NA	22.5438	22.3557	NA	23.2906	NA	NA	23.1565	22.9704	22.1233	21.8136	22.7643	22.2777	23.1896	22.7751
FKPNEILLEMNNDLKETNPVGTFITSIVGR	SAR11_0050	NA	21.6223	21.9052	21.7231	21.459	22.5384	NA	NA	22.2483	22.9368	NA	NA	21.8212	20.684	NA	20.9314	21.2326	21.8621	NA	NA	21.3696	21.0444	NA	NA	22.1643	21.8146	22.2959	22.2489	NA	21.6977	21.6698	21.5724	21.0397	21.7463	22.1603	22.219	20.7994	20.4346	NA	NA	22.0416	21.6815	20.5632	NA	21.5329	NA	21.8321	21.8822
YNLKTDLVEIANAGHQPTLLK	SAR11_0050	NA	NA	NA	NA	NA	NA	NA	NA	NA	NA	NA	NA	NA	NA	NA	NA	NA	NA	NA	NA	NA	NA	NA	NA	NA	NA	NA	NA	NA	NA	NA	NA	NA	NA	NA	NA	NA	NA	NA	NA	NA	NA	NA	NA	NA	NA	NA	NA
ELTSATEEIR	SAR11_0050	23.04	NA	NA	NA	NA	NA	NA	NA	23.5673	22.5413	23.6305	22.087	22.2787	NA	NA	NA	23.0655	23.4418	NA	NA	NA	NA	NA	NA	NA	NA	23.6823	23.7623	22.8465	23.4825	NA	NA	NA	NA	NA	NA	NA	NA	NA	NA	NA	NA	NA	NA	NA	NA	NA	NA
EIVEDGVKKDNDILDDDLTIIAIGK	SAR11_0050	NA	NA	21.9627	NA	21.0548	22.0229	NA	NA	21.9829	22.2994	NA	NA	NA	NA	NA	NA	NA	NA	NA	NA	20.8743	NA	NA	NA	22.4827	22.4866	22.9315	23.1496	NA	NA	NA	22.5428	NA	NA	NA	21.4209	NA	NA	NA	NA	21.6091	NA	22.1083	NA	NA	NA	NA	NA
IITDAGEAR	SAR11_0051	NA	NA	NA	NA	NA	NA	NA	NA	NA	NA	NA	NA	NA	NA	NA	NA	NA	NA	NA	NA	NA	NA	NA	NA	NA	NA	NA	NA	NA	NA	NA	NA	NA	NA	NA	NA	NA	NA	NA	NA	NA	NA	NA	NA	NA	NA	NA	NA
VVSVDKIITDAGEAR	SAR11_0051	NA	NA	NA	NA	22.8604	22.0072	23.6516	23.8649	22.4229	22.3415	NA	NA	NA	NA	NA	NA	NA	NA	NA	NA	NA	NA	NA	NA	NA	NA	23.2092	23.1471	NA	NA	NA	NA	23.1908	23.4595	23.6615	22.8759	23.1767	NA	NA	NA	NA	NA	NA	NA	NA	NA	NA	NA
AILGTGFEVIK	SAR11_0051	24.6428	25.0012	21.8509	21.7215	22.7679	NA	22.9956	22.8842	23.0761	23.0195	22.037	NA	22.7074	22.6817	NA	NA	NA	NA	NA	NA	NA	NA	NA	NA	NA	NA	23.4517	22.958	22.839	22.5974	NA	NA	24.25	24.3303	23.9882	23.1141	22.5868	22.9108	NA	NA	NA	NA	NA	NA	NA	NA	NA	NA
ALQAASPSATVK	SAR11_0051	24.4889	24.524	22.6732	22.7345	22.8543	22.9441	23.6903	23.7602	22.7097	22.5057	NA	NA	23.2389	22.6757	22.4377	22.1519	NA	NA	21.8925	22.1112	NA	NA	NA	21.7589	21.7795	21.8921	23.1842	23.0792	23.4441	22.9846	23.1236	23.2896	24.6637	24.4901	23.7234	24.0782	23.3568	23.6621	NA	NA	NA	NA	NA	NA	22.1225	20.7666	NA	NA
TEALIMSGAVAALADFK	SAR11_0054	NA	NA	NA	27.2571	26.8144	27.039	NA	25.9877	NA	28.501	NA	29.6147	NA	NA	24.1622	24.5732	NA	NA	21.8251	25.6164	26.1521	26.0506	NA	NA	27.5244	27.5442	NA	NA	28.6277	NA	26.8301	27.0585	27.0243	27.2021	27.9499	27.8641	27.235	27.7642	26.4791	26.5444	NA	NA	27.1848	NA	26.098	26.168	26.5858	26.5544
YLAAEIQK	SAR11_0054	29.1653	29.0003	29.8127	29.7326	29.6534	29.6906	28.8254	28.7928	29.3273	28.7841	29.3335	29.1417	29.2184	29.1411	29.0446	29.0202	28.9385	29.204	28.9155	28.7781	28.2493	28.2707	29.1348	29.1197	29.568	29.5333	29.5507	29.3141	29.3536	29.25	29.6855	29.6951	29.213	29.2954	28.6195	29.9206	30.2174	30.2444	29.7361	29.6678	29.3546	29.4398	29.4626	29.473	28.5073	28.4289	29.3433	29.3505
INASKSNQGAVTK	SAR11_0054	NA	NA	22.5277	22.8107	22.0875	22.2602	21.1115	21.1841	NA	NA	NA	NA	NA	NA	21.9023	21.8597	NA	NA	21.713	22.048	21.8191	21.7348	21.2147	21.3273	22.3545	21.7955	NA	NA	NA	NA	22.614	22.3599	22.564	22.4115	22.1628	22.8631	22.2201	22.5798	22.8481	23.2011	21.0928	NA	NA	NA	20.9444	21.6132	22.6518	22.6656
GVTDGSTVPTASDGSTTCLASGK	SAR11_0054	NA	NA	26.8857	27.0479	NA	NA	NA	NA	NA	NA	NA	NA	NA	NA	NA	NA	NA	NA	NA	NA	24.6905	24.6688	NA	NA	NA	NA	NA	NA	NA	NA	NA	22.21	NA	NA	23.8745	26.8051	26.9335	27.6323	23.2576	23.9984	NA	NA	NA	NA	NA	NA	NA	NA
SNQGAVTKYLAAEIQK	SAR11_0054	NA	NA	NA	NA	NA	NA	23.1362	23.1511	NA	NA	NA	NA	NA	NA	23.8124	23.7814	NA	NA	NA	21.4903	NA	NA	23.1994	23.2073	NA	NA	NA	NA	NA	NA	NA	NA	NA	NA	NA	22.1011	NA	NA	NA	NA	NA	NA	NA	NA	NA	NA	NA	NA
TEALIMSGAVAALADFK	SAR11_0054	24.6281	24.8747	22.0767	NA	NA	NA	NA	NA	25.5842	25.5161	25.2872	25.4821	24.7561	24.857	NA	NA	25.5739	25.3626	NA	NA	NA	NA	NA	NA	25.5109	25.3473	25.2754	25.7249	24.6392	24.6076	NA	NA	NA	NA	NA	NA	24.9846	25.0986	NA	NA	NA	24.3418	24.2953	25.5004	NA	NA	22.9601	23.0252
NTYTPVCK	SAR11_0054	NA	21.0887	24.6914	24.6896	NA	NA	NA	NA	NA	NA	NA	21.9826	23.9438	23.8268	NA	NA	NA	NA	NA	NA	23.7214	23.5667	NA	NA	NA	NA	NA	NA	NA	NA	NA	NA	NA	NA	21.7129	24.0495	24.3367	24.6514	NA	20.7043	NA	NA	NA	NA	NA	NA	NA	NA
TEALIMSGAVAALADFKNTYTPVCK	SAR11_0054	NA	NA	26.6058	26.6826	NA	NA	NA	NA	NA	NA	NA	NA	NA	NA	NA	NA	NA	NA	NA	NA	25.0737	23.3527	NA	NA	NA	NA	NA	NA	NA	NA	21.8212	NA	NA	NA	24.3695	26.9043	26.606	27.385	22.7149	22.9602	NA	NA	NA	NA	NA	NA	NA	NA
EIVFPLIDAGK	SAR11_0055	24.5085	24.4674	NA	NA	NA	NA	NA	NA	23.7718	23.6567	24.7347	24.7675	24.9359	24.8577	NA	NA	25.0497	25.1291	NA	NA	NA	NA	NA	NA	NA	NA	21.9908	21.7893	23.6938	22.9657	NA	NA	NA	NA	NA	NA	NA	NA	NA	NA	NA	22.7967	NA	NA	NA	NA	NA	NA
VELKEVSQPVEK	SAR11_0055	NA	NA	23.9038	23.188	22.9476	23.6747	22.1661	21.6275	22.7789	22.3706	NA	NA	NA	NA	22.5071	NA	NA	NA	23.5521	23.152	22.9174	23.2892	NA	NA	23.5447	23.036	21.8657	21.8011	NA	NA	22.6562	23.2432	22.7156	23.6075	NA	22.8896	22.4373	22.7572	22.2164	21.942	23.542	NA	23.9707	23.9864	23.8848	23.181	22.9514	22.9516
EKNTKVELKEVSQPVEK	SAR11_0055	NA	NA	22.6573	22.8581	22.1732	22.818	22.5706	22.6831	NA	NA	NA	NA	NA	NA	22.9057	22.7946	NA	NA	23.0486	23.2711	22.0479	22.0253	21.7934	23.2039	NA	21.3379	NA	NA	NA	NA	22.6674	23.1403	22.9964	22.9582	22.5123	23.2975	NA	21.9841	21.8176	22.603	21.9143	NA	NA	NA	22.5467	22.0002	22.7658	23.0338
NTKVELKEVSQPVEK	SAR11_0055	NA	NA	22.2517	22.8354	21.7546	22.374	22.0419	22.357	NA	NA	NA	NA	NA	NA	22.5315	22.3711	NA	NA	23.8406	22.8195	22.9644	22.712	NA	22.4984	NA	NA	NA	NA	NA	NA	21.6296	23.0643	22.4734	22.5272	21.9551	22.4881	22.2979	22.9058	22.0634	22.415	22.2786	NA	NA	NA	23.0428	22.7296	23.2512	22.8388
AREKNTKVELKEVSQPVEK	SAR11_0055	NA	NA	NA	NA	NA	NA	NA	NA	NA	NA	NA	NA	NA	NA	NA	NA	NA	NA	NA	NA	NA	NA	NA	NA	NA	NA	NA	NA	NA	NA	NA	NA	NA	NA	NA	NA	NA	NA	NA	NA	NA	NA	NA	NA	NA	NA	NA	NA
EVSQPVEK	SAR11_0055	20.9445	20.8073	20.019	NA	21.2728	21.4677	NA	NA	23.4346	23.4658	21.4491	21.392	22.2199	22.2599	NA	NA	23.265	22.9543	NA	NA	22.9462	21.8968	NA	NA	21.4614	21.0825	22.4645	22.1896	22.0914	22.2502	22.0894	NA	20.9513	20.8556	NA	20.2913	20.5718	19.7799	20.8467	20.3344	23.7835	22.9452	24.4308	24.2906	22.9161	21.6277	22.8509	22.6974
VTDNENVSTVFLTGEIDMDVADEVREIVFPLIDAGK	SAR11_0055	NA	NA	NA	NA	NA	NA	NA	NA	NA	NA	NA	NA	NA	NA	NA	NA	NA	NA	NA	NA	NA	NA	NA	NA	NA	NA	NA	NA	NA	NA	NA	NA	NA	NA	NA	NA	NA	NA	NA	NA	NA	NA	NA	NA	NA	NA	NA	NA
ITEEDNISTIFLDGEIDMDKTDEVK	SAR11_0056	NA	NA	NA	NA	NA	NA	NA	NA	NA	NA	NA	NA	NA	NA	NA	NA	NA	NA	NA	NA	NA	NA	NA	NA	NA	NA	NA	NA	NA	NA	NA	NA	NA	NA	NA	NA	NA	NA	NA	NA	NA	NA	NA	NA	NA	NA	NA	NA
IDEDLREELVLAIAEAAQNIVK	SAR11_0057	22.0103	22.3983	NA	21.4451	NA	21.8552	NA	NA	21.7345	22.6033	21.5929	21.8844	22.3799	22.5204	NA	NA	22.6094	22.5977	NA	NA	22.064	21.5421	NA	NA	21.5832	NA	21.2601	NA	22.3383	22.5718	NA	NA	NA	NA	23.1904	20.7455	NA	20.8251	NA	NA	21.1816	21.6303	21.9959	22.4252	21.6302	22.7927	22.285	22.48
DFLVSSASLK	SAR11_0057	NA	NA	NA	NA	NA	NA	NA	NA	NA	NA	NA	NA	NA	NA	NA	NA	NA	NA	NA	NA	NA	NA	NA	NA	NA	NA	NA	NA	NA	NA	NA	NA	NA	NA	NA	NA	NA	NA	NA	NA	NA	NA	NA	NA	NA	NA	NA	NA
AIDDIKPGGLGTFFIQQIMDSINFEPGKEPWINNLVLTK	SAR11_0057	23.8584	23.9591	24.3522	24.4892	22.9987	23.0508	24.1478	24.4089	24.2622	24.6541	23.6055	23.2143	23.3105	23.2048	22.3251	23.813	24.2477	23.9353	25.4377	24.866	24.1536	24.4348	23.7825	24.0263	24.0173	24.0847	23.839	23.5297	25.1413	25.4328	24.287	24.7687	23.8765	24.0917	23.9943	24.0159	24.7781	24.6622	23.6716	23.1775	22.6409	23.7702	24.7092	24.5975	24.1252	24.1292	23.7861	23.6364
FKIDEDLREELVLAIAEAAQNIVK	SAR11_0057	24.3518	25.1307	24.922	25.0665	24.4865	24.3919	25.4718	25.2642	24.5639	24.6605	24.8787	24.6333	24.695	24.8682	23.1164	22.1722	24.3702	24.5607	25.5013	25.532	25.0517	25.0581	25.0539	25.3472	24.8554	25.034	24.1235	23.7639	24.7964	25.3502	24.837	25.0833	25.0246	25.0467	25.3145	25.4798	25.0085	24.876	24.7748	24.7448	24.9595	25.169	25.3041	25.3809	24.8639	24.7515	24.805	24.9087
SLENFSHSEKKDFLVSSASLKDVR	SAR11_0057	NA	NA	24.4284	23.4894	22.8596	24.2828	23.0662	NA	NA	NA	NA	NA	NA	NA	22.526	23.2146	NA	NA	24.407	24.4505	24.3096	24.2385	23.6163	22.941	23.2803	24.1691	NA	NA	NA	NA	23.7901	24.2238	24.4165	24.4005	24.0188	23.2121	23.6817	24.3286	NA	NA	23.8697	NA	NA	NA	24.1029	22.8457	22.9338	22.7067
HAYKDMPDTQDKMVVR	SAR11_0057	NA	NA	23.4798	24.1937	24.4492	24.1832	22.9487	23.3925	NA	NA	NA	NA	NA	NA	23.0082	23.8557	NA	NA	23.5759	24.2654	24.32	24.0183	23.5549	23.2882	23.465	23.354	NA	NA	NA	NA	23.8255	23.6159	24.0471	23.4689	22.5858	24.5336	23.6261	23.4722	23.6858	23.8378	23.0036	NA	NA	NA	23.901	24.0014	24.2124	24.0957
HAYKDMPDTQDK	SAR11_0057	NA	NA	22.6232	22.8199	22.7399	23.0585	NA	NA	23.0097	23.4371	NA	NA	21.2244	21.4485	NA	20.483	20.333	NA	22.4289	22.1814	24.1004	23.7208	NA	NA	23.7778	23.3304	23.4684	23.8903	NA	NA	22.5038	22.8548	22.2059	22.556	NA	23.0966	22.6178	22.5501	22.2713	21.9101	23.1099	NA	23.1768	23.3102	23.218	23.333	22.779	22.9232
AIDDIKPGGLGTFFIQQIMDSINFEPGKEPWINNLVLTKK	SAR11_0057	NA	NA	24.6436	24.9857	22.7444	22.9158	22.8936	23.1699	NA	NA	NA	NA	NA	NA	21.0426	NA	NA	NA	24.7329	24.0729	24.4466	24.3579	22.2445	NA	24.1105	24.1483	NA	NA	NA	NA	24.5266	24.7895	23.2971	24.4229	22.5707	23.2498	22.8108	23.4745	21.2044	21.6629	NA	NA	21.8574	22.3056	24.6899	24.4792	24.399	24.5262
HAYKDMPDTQDKMVVR	SAR11_0057	NA	NA	21.4998	NA	NA	NA	NA	21.5943	NA	NA	NA	NA	NA	NA	20.8852	NA	NA	NA	22.8891	22.4801	22.3703	22.9718	22.3051	22.5027	23.067	22.6581	NA	NA	NA	NA	NA	NA	NA	23.0063	NA	22.4117	NA	21.9962	21.5429	NA	NA	NA	NA	21.0128	NA	NA	NA	NA
DMPDTQDK	SAR11_0057	23.6253	23.7625	NA	NA	NA	NA	NA	NA	23.2231	23.2387	23.7152	24.0005	24.2177	24.2672	NA	NA	24.2512	23.3827	NA	NA	NA	NA	NA	NA	NA	NA	21.2296	21.2619	22.9703	23.4505	NA	NA	NA	NA	NA	NA	NA	NA	NA	NA	NA	22.7277	NA	NA	NA	NA	NA	NA
SLENFSHSEK	SAR11_0057	24.3336	24.6736	NA	NA	NA	NA	NA	NA	23.7057	22.8115	24.0961	24.1925	24.2026	24.6578	NA	NA	24.1239	24.1445	NA	NA	NA	NA	NA	NA	NA	NA	23.2552	23.1221	23.4843	23.1764	NA	NA	NA	NA	NA	NA	NA	NA	NA	NA	NA	23.5529	20.9913	NA	NA	NA	NA	NA
HAYKDMPDTQDK	SAR11_0057	20.0276	20.2242	19.4479	19.404	NA	NA	NA	18.1663	21.1125	21.3256	20.8603	20.8746	18.6486	19.9601	NA	NA	20.6585	19.3798	NA	19.2652	20.6621	20.8804	NA	NA	21.1453	21.3198	20.5078	20.9403	18.413	NA	18.9301	18.7853	20.0833	20.4776	NA	18.2834	20.469	20.7163	19.2622	19.9465	20.0804	20.7895	21.833	21.4682	20.5148	19.9001	19.5634	19.6427
AIDDIKPGGLGTFFIQQIMDSINFEPGKEPWINNLVLTK	SAR11_0057	NA	NA	NA	NA	NA	NA	NA	NA	NA	NA	NA	NA	NA	NA	NA	NA	NA	NA	NA	NA	NA	NA	NA	NA	NA	NA	NA	NA	NA	NA	NA	NA	NA	NA	NA	NA	NA	NA	NA	NA	NA	NA	NA	NA	NA	NA	NA	NA
YVEGDIEAINLDEASHLLK	SAR11_0058	24.4502	24.494	NA	NA	NA	NA	NA	NA	23.8846	23.9728	23.715	24.3613	25.109	25.0609	NA	NA	23.2854	22.4041	NA	NA	NA	NA	NA	NA	NA	NA	24.1259	24.3931	NA	NA	NA	NA	NA	NA	NA	NA	NA	NA	NA	NA	NA	NA	NA	NA	NA	NA	NA	NA
KVIITNIIK	SAR11_0058	NA	NA	NA	NA	22.6396	22.6479	NA	NA	NA	21.374	NA	NA	NA	22.3303	NA	NA	NA	NA	NA	NA	NA	NA	NA	NA	NA	NA	23.0221	23.4048	NA	NA	NA	NA	NA	NA	NA	22.5879	21.3465	NA	NA	NA	NA	NA	NA	NA	NA	NA	NA	NA
DAGDITLEQLNFEK	SAR11_0059	NA	NA	NA	NA	NA	NA	NA	NA	NA	NA	NA	NA	NA	NA	NA	NA	NA	NA	NA	NA	NA	NA	NA	NA	NA	NA	NA	NA	NA	NA	NA	NA	NA	NA	NA	NA	NA	NA	NA	NA	NA	NA	NA	NA	NA	NA	NA	NA
EQNLEIIDLK	SAR11_0059	23.3542	23.8567	NA	22.5662	23.3453	23.3509	NA	NA	23.3182	23.2808	23.5093	23.0335	23.7102	23.8787	NA	NA	23.6409	23.9375	NA	NA	22.6979	22.9544	NA	NA	23.0886	23.0982	23.4307	22.9797	23.1086	23.5137	NA	22.6653	22.1726	NA	NA	NA	22.711	22.8518	NA	NA	NA	23.0597	22.2093	NA	23.9317	23.4879	22.6347	NA
DMGFSDEDASK	SAR11_0059	23.1022	NA	NA	NA	NA	NA	NA	NA	22.7344	22.2128	22.0893	23.251	22.6675	23.4664	NA	NA	22.8242	NA	NA	NA	NA	NA	NA	NA	NA	NA	NA	22.5429	22.9197	22.4569	NA	NA	NA	NA	NA	NA	NA	NA	NA	NA	NA	NA	NA	NA	NA	NA	NA	NA
TFETDLGDAGEVLDNKPEEDIEAIENESEVIK	SAR11_0059	24.07	24.4	24.3597	24.4031	23.8507	24.9495	NA	NA	24.9637	25.3331	24.4252	24.697	24.7101	24.7147	23.2482	NA	24.7661	24.6013	23.4929	23.4291	24.7983	25.1409	NA	NA	24.9368	24.4522	25.1163	25.4283	24.4028	24.8617	23.3773	24.9202	24.4896	24.2153	24.5053	24.0077	24.8415	24.6332	23.3318	24.3517	23.9821	24.8921	24.5456	24.6806	24.8422	24.4905	24.6371	24.5367
ESEINLVNVLIDNDIISGK	SAR11_0059	24.2153	24.8883	NA	NA	NA	NA	NA	NA	23.9045	24.2033	23.7111	23.9576	24.5241	24.6594	NA	NA	24.7508	24.4025	NA	NA	NA	NA	NA	NA	NA	22.0296	23.3614	23.8358	24.4924	24.6725	NA	NA	NA	NA	NA	NA	NA	NA	NA	NA	NA	23.9313	21.3223	NA	NA	NA	NA	NA
FSTAVVADAIK	SAR11_0059	25.3616	25.3085	24.8884	24.8024	25.1622	24.9177	25.5842	23.9532	25.317	24.9591	24.6765	24.3189	24.5732	24.733	23.6804	23.8108	24.2957	24.4296	24.8737	24.931	24.5849	24.6723	NA	24.1521	24.7675	24.7854	25.255	25.217	24.9963	25.0035	25.1212	25.132	25.4489	25.4541	25.2599	24.7006	25.5307	25.0984	24.8187	24.5652	24.125	24.8512	24.9437	24.5942	24.4796	24.3002	24.1999	24.5937
IGDISEYIER	SAR11_0059	26.4637	26.4229	26.0512	26.2991	26.2614	25.9779	26.081	26.4067	25.9618	25.8269	26.2376	25.921	25.9088	25.9627	25.4886	25.5867	25.4346	25.7362	25.9615	26.1465	26.0548	26.2107	25.5391	25.8555	26.1639	26.02	26.2976	26.0531	26.2155	26.0837	26.2357	26.347	26.5798	26.4534	26.1207	25.9816	26.8889	26.4924	26.1577	26.1145	25.6667	26.1946	26.0199	25.6472	25.8316	25.9362	25.8461	25.8141
[truncated: 13,594 more rows]
[truncated: 10 more columns]

## Sheet: Growth
Carboy\Days	0.19	1.87	2.94	4.99	5.43	5.85	6.86	7.86	8.86	9.82	10.95	12	12.85	13.85	14.88	15.87	16.87	17.91	18.75
[truncated: 10 more rows]

[truncated: 1 more sheets: Genes]
